# Supplementary material for: Soybean Oil Is More Obesogenic and Diabetogenic than Coconut Oil and Fructose in Mouse: Potential Role for the Liver
Source: PLoS One. 2015 Jul 22;10(7):e0132672. doi: 10.1371/journal.pone.0132672 (PMC4511588; doi:10.1371/journal.pone.0132672)
Supplement: S1 Dataset — Significantly dysregulated genes (P < 0.05 and q < 0.1) from liver RNA-seq of male C57/BL6 mice fed SO-HFD, HFD or Viv chow for 35 weeks. Data are divided into four tabs: “HFD v Viv,” “SO-HFD v Viv,” “SO-HFD v HFD” and “Cidea Ppia Cq counts”. The first three sheets have the average FPKM values (and fold change) from RNA-Seq for three biological replicates per diet, except for HFD that had one outlier removed. The “Cidea Ppia Cq counts” sheet has the raw Cq values for Cidea and cyclophilin A obtained by qPCR. (XLSX) [file pone.0132672.s001.xlsx]

## Sheet: Cover Sheet
	S1 Table. Differentially regulated genes in SO-HFD, HFD and Viv livers.
	Average FPKM and fold change of significantly (P < 0.05 and q < 0.1) dysregulated genes from livers of C57/BL6 male mice fed the indicated diets for 35 weeks.
	Tabs:
	HFD v Viv	HFD versus Viv diet
	SO-HFD v Viv	SO-HFD versus Viv diet
	SO-HFD v HFD	SO-HFD versus HFD
	Cycle numbers (Cq) from qPCR analysis of Cidea and Ppia (control) from livers of mice on diets for 16 weeks and 35 weeks
	Tab:
	Cidea Ppia Cq counts
	Definitions:
	HFD	High fat diet with 40 kcal% total fat: 36 kcal% from coconut oil and 4 kcal% from soybean oil.
	SO-HFD	Soybean-oil enriched HFD: 21 kcal% fat calories from coconut oil and 19 kcal% from soybean oil
	Viv	Regular vivarium chow: Purina Test Diet 5001, Newco Distributors, Rancho Cucamonga, CA
	FPKM	Fragments Per Kilobase Of Exon Per Million Fragments Mapped
	FC	Fold change
	Reference:
	Soybean oil is more obesogenic and diabetogenic than coconut oil and fructose in mouse: potential role for the liver
	PLoS One, 2015
	Poonamjot Deol, Jane R. Evans, Joseph Dhahbi, Karthikeyani Chellappa, Diana S Han, Stephen Spindler, Frances M. Sladek

## Sheet: HFD v Viv
			Average FPKM		HFD/Viv
locus	gene_id	gene	Viv	HFD	FC (log2)	FC	p_value	q_value
chr19:3708333-3717881	XLOC_009830	1810055G02Rik	12.2821	25.5755	1.0582	2.08233	0.00157821	0.0427956
chr19:4496788-4498583	XLOC_010239	2010003K11Rik	5.44611	20.971	1.9451	3.85064	1.39716e-07	1.2526e-05
chr1:64679869-64690659	XLOC_000804	2810408I11Rik	1.49502	5.5606	1.89508	3.71943	5.07749e-05	0.00243013
chr14:8431172-8666290	XLOC_006179	4930452B06Rik	0.0407107	0.327269	3.007	8.03891	0.000229484	0.00894892
chr4:83525545-83864670	XLOC_013850	4930473A06Rik	1.34497	0.426648	-1.65646	-3.15242	3.91073e-05	0.001916
chr4:19979445-20005739	XLOC_014353	4930480G23Rik	3.30699	1.28145	-1.36774	-2.58066	0.00129089	0.0368439
chr15:75427606-75431829	XLOC_007147	9030619P08Rik	2.93483	16.9803	2.53251	5.78577	4.9583e-10	7.31544e-08
chr9:99612502-99622367	XLOC_021289	A4gnt	0.0297045	2.08223	6.1313	70.0979	3.80422e-11	6.82121e-09
chr1:130731976-130744622	XLOC_000353	AA986860	0.794047	0.172616	-2.20166	-4.60008	1.3474e-05	0.000762658
chr5:125475873-125517403	XLOC_015534	Aacs	7.39196	38.9164	2.39635	5.2647	5.31695e-11	9.35458e-09
chr11:94343295-94392976	XLOC_003736	Abcc3	50.1429	18.9703	-1.4023	-2.64323	4.37286e-05	0.00212691
chr11:84195438-84401651	XLOC_002878	Acaca	6.85905	22.0437	1.68429	3.21382	3.9845e-06	0.000260138
chr5:114165518-114250758	XLOC_015438	Acacb	8.04559	20.0393	1.31657	2.49073	0.000222813	0.00873421
chr4:49379845-49408151	XLOC_014464	Acnat2	14.5122	32.5631	1.16597	2.24384	0.00147987	0.0406883
chr12:84009502-84017669	XLOC_004297	Acot1	29.3677	8.18556	-1.84308	-3.58775	5.39111e-08	5.33066e-06
chr11:102761439-102780262	XLOC_003062	Adam11	3.76422	0.829714	-2.18167	-4.53678	8.15661e-09	9.4052e-07
chr10:127078907-127093169	XLOC_001759	Agap2	0.173821	0.494129	1.50728	2.84274	0.00113059	0.0331145
chr3:130617448-130635750	XLOC_013008	Agxt2l1	58.5645	27.331	-1.09949	-2.14279	0.0011955	0.0346759
chr12:35497979-35534989	XLOC_004595	Ahr	8.66178	3.62066	-1.25841	-2.39232	0.000209705	0.00828975
chr4:134068452-134092504	XLOC_014127	Aim1l	0.0855107	0.29715	1.79701	3.47499	0.000968	0.0293493
chr13:4233740-4248359	XLOC_004875	Akr1c19	64.2976	21.4815	-1.58167	-2.99316	1.37905e-06	0.000102134
chr8:45996908-45999850	XLOC_020442	Ankrd37	0.241388	1.15652	2.26036	4.79111	0.000867791	0.0268321
chr9:46240844-46243458	XLOC_021043	Apoa4	40.3623	1104.18	4.77382	27.3567	0	0
chr18:15389394-15403684	XLOC_009611	Aqp4	0.482081	2.19638	2.18778	4.55604	1.78679e-08	1.91862e-06
chr11:101665541-101667832	XLOC_003048	Arl4d	18.6469	7.98515	-1.22354	-2.33519	0.000500466	0.017019
chr7:113207465-113314126	XLOC_018350	Arntl	7.80044	3.45586	-1.17451	-2.25716	0.00164972	0.0444452
chr8:70835138-70839720	XLOC_020511	Arrdc2	7.35346	2.97832	-1.30392	-2.46899	0.000261991	0.0100235
chr11:109440078-109573329	XLOC_003107	Arsg	5.21421	30.1072	2.52959	5.77408	2.06121e-09	2.71031e-07
chr6:7675171-7693182	XLOC_016992	Asns	8.11813	0.465218	-4.12517	-17.4502	0	0
chr6:113745668-114042080	XLOC_017364	Atp2b2	0.08053	0.644911	3.0015	8.00832	2.11491e-08	2.23257e-06
chr4:19876838-19922566	XLOC_014352	Atp6v0d2	0.877434	0.162674	-2.43131	-5.39383	3.65473e-06	0.000240283
chr4:40804602-40853998	XLOC_014390	B4galt1	7.55746	21.9235	1.5365	2.9009	1.05384e-05	0.000611343
chr4:32417435-32586108	XLOC_013696	Bach2	0.738751	2.64015	1.83746	3.5738	4.85995e-06	0.000308689
chr17:46496789-46499618	XLOC_008586	BC048355	3.95902	9.29228	1.23089	2.34712	0.00124572	0.0359102
chr5:114568251-114613218	XLOC_015442	BC057022	1.36873	0.408663	-1.74386	-3.3493	0.000151025	0.00633783
chr8:117095865-117133720	XLOC_020199	Bcmo1	1.09597	2.57742	1.23372	2.35173	0.00185384	0.0486503
chrX:135885851-135891081	XLOC_022488	Bhlhb9	0.384107	0.0909209	-2.07883	-4.22464	0.000719964	0.0230407
chr19:40928927-40994535	XLOC_010482	Blnk	0.232136	0.899778	1.9546	3.87608	0.000187181	0.007567
chr2:25706879-25707719	XLOC_010698	Bmyc	3.2704	13.8947	2.087	4.24864	1.27409e-07	1.16455e-05
chr5:52374651-52471543	XLOC_015866	Ccdc149	0.549238	1.82745	1.73433	3.32725	2.84444e-05	0.00146667
chr11:83572917-83578636	XLOC_003680	Ccl9	17.3556	6.90929	-1.32879	-2.51192	4.93298e-05	0.00237919
chr3:51224447-51251654	XLOC_012635	Ccrn4l	22.0798	2.69523	-3.03425	-8.19219	6.21725e-15	2.06187e-12
chr6:83671207-83677857	XLOC_017252	Cd207	4.29197	1.60406	-1.41991	-2.67569	0.000538598	0.0181185
chr9:58524300-58540940	XLOC_021783	Cd276	0.934301	0.325661	-1.52051	-2.86892	0.00085661	0.026556
chr5:17781690-17888959	XLOC_015735	Cd36	32.1499	14.3583	-1.16293	-2.23912	0.00147464	0.0406144
chr15:23036463-23474418	XLOC_006643	Cdh18	0.236482	1.15392	2.28674	4.87952	1.94038e-06	0.000138243
chr8:93056727-93080017	XLOC_020610	Ces1b	33.7441	14.1763	-1.25115	-2.38031	0.000142439	0.00603835
chr8:93166072-93197804	XLOC_020612	Ces1d	479.477	159.301	-1.5897	-3.00987	5.43499e-05	0.0025913
chr8:93302369-93337209	XLOC_020615	Ces1g	120.814	48.7927	-1.30805	-2.47607	0.000227422	0.00888702
chr8:104734003-104741634	XLOC_020111	Ces2a	231.711	70.6773	-1.71301	-3.27844	2.26075e-06	0.000158854
chr8:104831644-104838652	XLOC_020113	Ces2b	0.235243	4.7374	4.33187	20.1383	1.17684e-14	3.61491e-12
chr5:30933143-30945480	XLOC_015793	Cgref1	0.228796	1.6042	2.80972	7.01148	0.00111896	0.0328628
chr2:119351242-119354327	XLOC_011154	Chac1	1.96944	6.40448	1.70129	3.25192	1.3478e-05	0.000762658
chr2:181022311-181039177	XLOC_012527	Chrna4	0.66283	2.51135	1.92176	3.78885	1.92907e-06	0.000137699
chr8:72204335-72212837	XLOC_020531	Cib3	0.580088	3.90571	2.75124	6.73296	1.52785e-06	0.000111393
chr9:107296689-107301961	XLOC_021326	Cish	1.22579	17.8675	3.86556	14.5764	0	0
chr6:128662385-128677374	XLOC_016879	Clec2h	4.83683	1.98365	-1.2859	-2.43834	0.000612639	0.0202994
chr6:124430756-124464784	XLOC_017421	Clstn3	5.26207	2.28801	-1.20153	-2.29983	0.000964472	0.0293135
chr11:101176117-101190720	XLOC_003031	Cntnap1	0.182251	1.09955	2.59292	6.03319	1.4068e-08	1.53255e-06
chr4:47208012-47313165	XLOC_013780	Col15a1	0.589427	1.59293	1.4343	2.70251	0.000316406	0.0116768
chr11:94936270-94951856	XLOC_002931	Col1a1	0.294744	0.914712	1.63386	3.10342	0.000182214	0.00739012
chr15:88819646-88826681	XLOC_006869	Creld2	34.4056	99.609	1.53363	2.89513	2.59644e-05	0.00135141
chr15:102176998-102189043	XLOC_007426	Csad	75.8102	16.9394	-2.16201	-4.47538	6.52338e-11	1.13704e-08
chr3:157894248-157925063	XLOC_013640	Cth	407.801	151.81	-1.4256	-2.68626	0.00014358	0.00607313
chr5:95956939-95961068	XLOC_015351	Cxcl13	5.26637	1.84452	-1.51356	-2.85514	0.000410284	0.0145051
chr19:46667165-46673000	XLOC_010536	Cyp17a1	3.13806	9.74335	1.63454	3.10489	3.53557e-05	0.00176426
chr19:37697808-37701536	XLOC_010087	Cyp26a1	14.7291	2.72133	-2.43629	-5.41248	1.62371e-10	2.5893e-08
chr7:26307192-26315088	XLOC_017824	Cyp2a4	17.5483	6.3809	-1.4595	-2.75013	1.79011e-05	0.000969427
chr7:26835339-26843264	XLOC_017829	Cyp2a5	360.487	139.824	-1.36633	-2.57814	0.000270181	0.0102584
chr7:25897664-25926624	XLOC_017820	Cyp2b10	22.6115	0.228893	-6.62624	-98.7864	0	0
chr7:26061495-26096196	XLOC_017821	Cyp2b13	0.57486	0.0796491	-2.85148	-7.2174	4.33701e-05	0.00211352
chr7:26173409-26210660	XLOC_017822	Cyp2b9	22.7974	4.42071	-2.36652	-5.15696	3.36877e-10	5.09052e-08
chr19:39287085-39330713	XLOC_010100	Cyp2c29	1715.48	608.666	-1.49489	-2.81843	0.00126037	0.0362212
chr19:39992424-40012243	XLOC_010102	Cyp2c37	449.587	146.752	-1.61522	-3.06358	2.35256e-05	0.00123836
chr19:40037940-40073813	XLOC_010476	Cyp2c54	376.979	120.784	-1.64205	-3.12109	1.03782e-05	0.000602983
chr19:39007019-39042687	XLOC_010096	Cyp2c55	10.7132	1.14807	-3.22211	-9.33151	4.44089e-16	1.68103e-13
chr15:82759833-82764122	XLOC_007263	Cyp2d40	81.8227	236.661	1.53225	2.89237	3.27433e-05	0.00165032
chr7:26808927-26821197	XLOC_017828	Cyp2g1	0.646541	0.170047	-1.92681	-3.80214	0.000886003	0.0272602
chr3:131290491-131303227	XLOC_013569	Cyp2u1	5.41872	11.8891	1.13362	2.19409	0.000801586	0.025307
chr5:145436309-145469723	XLOC_016317	Cyp3a16	109.382	0.102208	-10.0637	-1070.23	0	0
chr5:145977194-146009618	XLOC_016322	Cyp3a25	386.844	166.004	-1.22054	-2.33034	0.00175717	0.0466082
chr5:145694049-145720136	XLOC_016319	Cyp3a41a	121.096	0.150089	-9.65612	-806.829	0	0
chr5:145558664-145584730	XLOC_016318	Cyp3a41b	98.2642	0.111076	-9.78898	-884.66	0	0
chr5:145773983-145805874	XLOC_016320	Cyp3a44	204.467	0.502161	-8.6695	-407.174	0	0
chr5:146079258-146113283	XLOC_015673	Cyp3a59	27.1859	8.35751	-1.70172	-3.25289	2.66822e-07	2.25206e-05
chr4:115518287-115533649	XLOC_013977	Cyp4a10	166.071	67.3162	-1.30278	-2.46704	0.000684325	0.0221269
chr4:115486200-115496141	XLOC_014656	Cyp4a14	167.26	26.1292	-2.67836	-6.40128	1.14464e-12	2.59972e-10
chr18:33437019-33464029	XLOC_009644	D0H4S114	3.586	18.2982	2.35126	5.1027	7.80955e-07	6.02187e-05
chr4:134923625-134927370	XLOC_014137	D4Wsu53e	94.6007	43.6201	-1.11686	-2.16874	0.000993721	0.0299355
chr19:10592197-10604258	XLOC_010341	Dak	81.5258	241.603	1.56731	2.96352	8.07899e-05	0.00368321
chr10:75893398-75895941	XLOC_001496	Derl3	3.0497	12.2979	2.01167	4.03249	8.93611e-07	6.80652e-05
chr19:41029275-41059525	XLOC_010108	Dntt	0.358243	2.09516	2.54805	5.84843	6.05509e-05	0.00285427
chr7:48866429-48881041	XLOC_019087	E2f8	0.817494	2.6621	1.70329	3.25643	4.03647e-05	0.00196962
chr14:51255262-51256112	XLOC_006347	Ear11	0.0981725	6.54696	6.05936	66.6882	3.7434e-08	3.77107e-06
chr3:129532386-129638493	XLOC_013002	Elovl6	10.1884	49.834	2.29021	4.89127	1.23782e-09	1.6807e-07
chr16:10281749-10313968	XLOC_007813	Emp2	2.37566	0.858962	-1.46766	-2.76573	0.000167221	0.00690916
chr4:136653610-136835935	XLOC_014864	Ephb2	0.0265125	0.246213	3.21516	9.28666	3.5915e-05	0.00178978
chr4:134356373-134372547	XLOC_014844	Extl1	1.33027	4.44379	1.74008	3.34054	4.48587e-06	0.000290342
chr19:10064164-10101503	XLOC_010332	Fads2	136.084	374.094	1.45891	2.74901	0.000158381	0.00660213
chr4:141368220-141384175	XLOC_014198	Fam131c	1.18677	3.13975	1.40361	2.64563	0.00139879	0.0391961
chr15:25843264-25973687	XLOC_006646	Fam134b	34.5702	13.4577	-1.3611	-2.56881	0.000178288	0.00726232
chr9:121950988-121980208	XLOC_021452	Fam198a	1.71006	4.96667	1.53823	2.90438	0.000922286	0.0282375
chr10:123264076-123741204	XLOC_001750	Fam19a2	0.368359	0.0303081	-3.60334	-12.1538	6.126e-06	0.000379458
chr9:70089310-70141557	XLOC_021841	Fam81a	0.550395	0.124933	-2.13932	-4.40554	0.000110057	0.00479578
chr15:57985903-58010702	XLOC_006708	Fam83a	0.154968	0.57949	1.90281	3.73941	0.00140391	0.0392623
chr8:124740257-124751809	XLOC_020776	Fam89a	6.36874	1.34788	-2.24031	-4.72499	1.8135e-07	1.58787e-05
chr11:120805958-120824547	XLOC_004074	Fasn	21.2451	114.065	2.42466	5.36902	3.9824e-07	3.26087e-05
chr5:117976770-118010191	XLOC_015467	Fbxo21	24.5397	11.1267	-1.14109	-2.20548	0.000534039	0.0179812
chr8:121549443-121578806	XLOC_020744	Fbxo31	12.9763	6.07304	-1.09539	-2.13671	0.00120498	0.0349239
chr7:45613890-45615490	XLOC_019044	Fgf21	0.631298	8.84584	3.80861	14.0122	7.32747e-15	2.36722e-12
chr8:41191434-41215156	XLOC_020423	Fgl1	307.877	106.119	-1.53666	-2.90122	1.34844e-05	0.000762658
chrX:68761839-68804560	XLOC_022296	Fmr1nb	1.27255	0.0987644	-3.68758	-12.8846	0.00104895	0.0313222
chr2:148042878-148046969	XLOC_012315	Foxa2	8.07866	19.4135	1.26487	2.40306	0.000177598	0.00724997
chr13:31558170-31560974	XLOC_004998	Foxq1	3.04617	10.7392	1.81782	3.52548	6.29671e-06	0.000388107
chr19:5850974-5875208	XLOC_010276	Frmd8	3.93341	8.18972	1.05803	2.08209	0.00187759	0.0491359
chr1:59482147-59486955	XLOC_000137	Fzd7	2.90109	6.70995	1.20971	2.31291	0.0010843	0.0320966
chr4:46663898-46991714	XLOC_014459	Gabbr2	3.27211	6.96008	1.08888	2.12709	0.00116161	0.0338238
chr6:67035096-67080652	XLOC_017200	Gadd45a	1.22577	8.20756	2.74327	6.69586	1.09379e-09	1.51254e-07
chr13:51846675-51848474	XLOC_005078	Gadd45g	3.26389	19.9932	2.61484	6.12555	2.69418e-09	3.43416e-07
chr5:105323026-105346472	XLOC_016028	Gbp11	1.15077	6.78694	2.56016	5.89773	9.84877e-10	1.39804e-07
chr11:5900823-5949599	XLOC_003248	Gck	42.3368	117.885	1.47739	2.78445	5.03135e-05	0.00241112
chr5:127632262-127707520	XLOC_015539	Glt1d1	13.2306	5.13155	-1.36642	-2.5783	9.42819e-05	0.00418627
chr9:78289928-78305525	XLOC_021226	Gm10639	3.86552	0.3611	-3.42019	-10.7048	1.12442e-09	1.5435e-07
chr5:91257571-91283076	XLOC_015966	Gm19619	0.178636	1.29936	2.86271	7.2738	9.05245e-09	1.04062e-06
chr9:78257129-78269166	XLOC_021225	Gm3776	9.63935	1.02497	-3.23336	-9.40456	1.00187e-12	2.30337e-10
chr1:21285246-21298312	XLOC_000679	Gm4956	25.2997	10.6399	-1.24963	-2.3778	0.000198246	0.00793725
chr19:16435667-16610818	XLOC_010012	Gna14	0.820891	4.64139	2.49929	5.65407	4.39144e-11	7.7627e-09
chr1:92831686-92860196	XLOC_000289	Gpc1	1.67125	7.95063	2.25014	4.75729	1.02665e-09	1.43559e-07
chr2:57237678-57370719	XLOC_010854	Gpd2	4.70637	10.4065	1.1448	2.21115	0.000807965	0.0254655
chr13:81095068-81633144	XLOC_005639	Gpr98	0.08457	0.638943	2.91747	7.5552	2.47136e-13	6.30028e-11
chr13:21312203-21319624	XLOC_004909	Gpx6	2.11814	0.716728	-1.5633	-2.95529	0.0010938	0.0323012
chr1:174833785-174921819	XLOC_001196	Grem2	0.982311	3.47616	1.82324	3.53875	1.97939e-05	0.00105968
chr9:78230669-78242683	XLOC_021224	Gsta1	19.4693	2.0971	-3.21473	-9.28389	3.55271e-15	1.21034e-12
chr9:78331020-78347145	XLOC_021869	Gsta2	78.2257	7.19407	-3.44276	-10.8736	0	0
chr9:78191966-78209349	XLOC_021223	Gsta4	73.9164	26.6358	-1.47253	-2.77508	7.05251e-06	0.000426279
chr3:107963696-107969174	XLOC_013489	Gstm3	72.5766	16.8614	-2.10578	-4.3043	2.48264e-09	3.19714e-07
chr10:75831845-75834881	XLOC_002041	Gstt2	32.711	15.797	-1.05012	-2.0707	0.00171345	0.0456697
chr8:70083529-70090862	XLOC_019927	Hapln4	2.3445	5.89802	1.33095	2.51568	0.000159544	0.00663587
chr3:89146775-89160157	XLOC_013313	Hcn3	0.595931	9.10238	3.93303	15.2743	0	0
chr4:123233556-123249870	XLOC_014039	Heyl	0.188675	0.590415	1.64583	3.12928	0.000411895	0.0145483
chr9:44379490-44392369	XLOC_021021	Hyou1	41.4343	97.1921	1.23001	2.34569	0.00143126	0.0398394
chr12:25093799-25096092	XLOC_004566	Id2	56.7896	134.351	1.24231	2.36577	0.000355353	0.012879
chr4:136143822-136145392	XLOC_014150	Id3	25.4063	63.8056	1.3285	2.51141	7.90785e-05	0.00361398
chr13:8885606-8892396	XLOC_004882	Idi1	92.7766	36.8866	-1.33066	-2.51518	0.000169534	0.00697398
chr16:22059009-22163299	XLOC_007904	Igf2bp2	0.133941	0.782038	2.54564	5.83867	2.63416e-07	2.23844e-05
chr11:7197787-7202546	XLOC_002398	Igfbp1	32.5126	15.5894	-1.06043	-2.08555	0.00182486	0.0479906
chr10:128632415-128645993	XLOC_002310	Ikzf4	0.0560886	0.31879	2.50683	5.6837	0.000333191	0.0121818
chr3:89869324-89913162	XLOC_013328	Il6ra	12.4192	5.39859	-1.20191	-2.30044	0.000356028	0.012891
chr1:166254139-166316832	XLOC_000497	Ildr2	5.03076	2.28162	-1.14072	-2.20491	0.000896596	0.0275635
chr13:16014475-16027211	XLOC_004899	Inhba	0.642119	3.12031	2.28077	4.85937	7.54227e-07	5.83981e-05
chr10:127349402-127351772	XLOC_002287	Inhbe	11.5866	33.8152	1.54521	2.91847	6.81044e-06	0.00041567
chr9:108795994-108806333	XLOC_021368	Ip6k2	24.6446	8.42977	-1.54771	-2.92353	3.70504e-06	0.000243163
chr1:193153112-193172035	XLOC_000631	Irf6	14.1908	6.89909	-1.04048	-2.05691	0.00148287	0.0407408
chr13:71958232-71963723	XLOC_005615	Irx1	0.595389	2.17975	1.87226	3.66106	2.60852e-05	0.00135581
chr4:95049036-95052222	XLOC_014594	Jun	1.92075	4.98785	1.37675	2.59683	0.000170038	0.00698703
chr12:98433994-98577940	XLOC_004769	Kcnk10	0.221847	0.970897	2.12976	4.37645	9.02956e-05	0.0040428
chr5:30921895-30931246	XLOC_015138	Khk	284.372	741.64	1.38294	2.60799	0.00103456	0.0309665
chr9:123366940-123462664	XLOC_021466	Lars2	77.5295	248.544	1.68068	3.20579	0.000301555	0.0112558
chr2:36081953-36105408	XLOC_011771	Lhx6	0.796458	2.34085	1.55536	2.93907	0.00151456	0.0413689
chr2:69424335-69586067	XLOC_011846	Lrp2	0.0622999	0.330828	2.40878	5.31025	1.35884e-07	1.22705e-05
chr15:74762056-74763567	XLOC_007136	Ly6d	0.619136	3.27186	2.40178	5.28455	3.71227e-05	0.00184506
chr12:109540996-109571729	XLOC_004410	Meg3,Mir1906-2,Mir770	2.09998	0.0841652	-4.641	-24.9506	1.23411e-08	1.36426e-06
chr2:3409043-3422648	XLOC_011585	Meig1	0.432618	0	-1.79769e+308	#VALUE!	0.00178728	0.0471016
chr4:122946851-122961188	XLOC_014736	Mfsd2a	12.9755	39.2376	1.59645	3.02398	2.59316e-06	0.00017831
chr12:85746539-85813585	XLOC_004321	Mfsd7c	0.872684	0.205095	-2.08917	-4.25503	1.33202e-05	0.000757471
chrX:10717365-10719702	XLOC_022143	Mid1ip1	13.2638	28.788	1.11797	2.17041	0.00122701	0.0354801
chr10:24223517-24302783	XLOC_001352	Moxd1	24.4245	8.3378	-1.55059	-2.92937	0.000620393	0.0205179
chr1:72159233-72212307	XLOC_000825	Mreg	24.3166	10.8024	-1.17058	-2.25102	0.000476329	0.0163766
chr8:94179089-94180327	XLOC_020075	Mt1	68.5812	7.24367	-3.24302	-9.46774	1.55431e-14	4.65983e-12
chr8:94172618-94173567	XLOC_020074	Mt2	44.1336	2.86276	-3.9464	-15.4165	0	0
chr15:61985341-61990361	XLOC_006719	Myc	0.560805	2.09625	1.90224	3.73793	0.0011317	0.0331145
chr4:122996099-123002480	XLOC_014033	Mycl1	1.75257	4.47487	1.35237	2.55331	0.000215301	0.00848414
chr12:12936093-12941836	XLOC_004548	Mycn	0.215363	0.767492	1.83338	3.56371	0.000917786	0.0281227
chr6:85830387-85831890	XLOC_017270	Nat8	38.1502	18.015	-1.0825	-2.1177	0.00168392	0.0450427
chr4:135369577-135398227	XLOC_014854	Ncmap	0.311351	1.23932	1.99294	3.98047	0.000305112	0.0113546
chr15:66929318-66969641	XLOC_007114	Ndrg1	7.5212	2.36077	-1.6717	-3.1859	2.97774e-06	0.000201428
chr8:107388225-107403205	XLOC_020682	Nqo1	4.26555	1.63649	-1.38213	-2.60653	0.00053379	0.0179812
chr9:88327609-88372089	XLOC_021250	Nt5e	3.06011	1.13118	-1.43575	-2.70523	0.000116179	0.0050269
chr3:87778244-87795162	XLOC_013285	Ntrk1	0.439822	0.00754894	-5.8645	-58.2627	0.00026936	0.0102376
chr13:58806596-59129967	XLOC_005116	Ntrk2	0.157631	2.90586	4.20435	18.4347	0	0
chr2:25700074-25703326	XLOC_010697	Obp2a	1.14102	3.76656	1.72292	3.30104	0.000574196	0.0191612
chr13:49464059-49652731	XLOC_005064	Omd	2.07763	5.54209	1.41549	2.6675	0.000851347	0.0264546
chr9:74861921-74889647	XLOC_021205	Onecut1	2.07139	24.6059	3.57033	11.8789	2.22045e-16	8.75908e-14
chr4:63362449-63365877	XLOC_013832	Orm2	53.1123	9.8651	-2.42864	-5.38386	9.48615e-11	1.60132e-08
chr4:63356162-63359511	XLOC_013831	Orm3	7.44016	2.79562	-1.41217	-2.66137	0.000694656	0.0223644
chr6:50293327-50456170	XLOC_017133	Osbpl3	0.645662	0.186771	-1.78951	-3.45697	0.00110641	0.0326222
chr2:173153073-173159253	XLOC_011509	Pck1	904.065	290.727	-1.63676	-3.10967	0.000144171	0.0060911
chr1:171173264-171196268	XLOC_001154	Pcp4l1	3.61724	1.07611	-1.74906	-3.36139	3.91109e-05	0.001916
chr6:5483351-5496278	XLOC_016985	Pdk4	4.78922	2.12291	-1.17375	-2.25597	0.00177906	0.046951
chr1:91415982-91459328	XLOC_000911	Per2	1.46305	4.27433	1.54672	2.92152	8.11984e-06	0.000480713
chr4:151003655-151044622	XLOC_014977	Per3	0.416407	1.46632	1.81614	3.52138	2.72426e-05	0.00141206
chr10:111506286-111508649	XLOC_001712	Phlda1	15.36	64.7523	2.07576	4.21566	1.67163e-07	1.47399e-05
chrX:164269431-164373013	XLOC_022591	Pir	14.0364	6.37885	-1.13781	-2.20047	0.000844475	0.0263723
chr3:89136142-89146594	XLOC_012754	Pklr	35.7912	255.586	2.83613	7.14102	1.14847e-10	1.89599e-08
chr3:129878622-129895821	XLOC_013005	Pla2g12a	9.88991	3.42526	-1.52974	-2.88734	3.91125e-05	0.001916
chr4:117126813-117133952	XLOC_014678	Plk3	8.2453	19.7784	1.26228	2.39875	0.000183461	0.00742463
chr9:95752642-95845279	XLOC_021915	Pls1	0.0169292	0.323676	4.25697	19.1195	4.47933e-05	0.00217439
chr15:84167816-84189521	XLOC_006844	Pnpla3	0.0881561	3.63353	5.36517	41.2171	0	0
chr15:84112621-84123175	XLOC_007281	Pnpla5	0.0258986	2.34683	6.50169	90.6158	2.05921e-07	1.78632e-05
chr6:57506502-57535426	XLOC_017174	Ppm1k	19.0163	6.85335	-1.47236	-2.77475	7.51431e-06	0.000450558
chr19:36731731-36736604	XLOC_010462	Ppp1r3c	38.7127	15.2706	-1.34205	-2.53511	8.42425e-05	0.00381279
chr13:35967906-35970388	XLOC_005021	Ppp1r3g	0.935501	0.278983	-1.74556	-3.35325	0.00186942	0.0489905
chr17:34182099-34187330	XLOC_008986	Psmb9	13.5189	30.2578	1.16233	2.23819	0.000847319	0.026417
chr2:30889471-30903297	XLOC_011724	Ptges	0.0394681	0.27177	2.78363	6.88583	0.000182676	0.00740085
chr11:79591212-79694012	XLOC_002831	Rab11fip4	1.16824	0.27048	-2.11074	-4.31913	4.01965e-06	0.000261976
chr10:22158609-22374139	XLOC_001333	Raet1a,Raet1b,Raet1c,Raet1d,Raet1e	45.4904	3.50784	-3.69691	-12.9682	2.22045e-16	8.75908e-14
chr4:12140117-12146746	XLOC_013669	Rbm12b1	3.46424	1.52602	-1.18276	-2.27011	0.00130615	0.0371662
chr1:153740353-153745468	XLOC_000444	Rgs16	3.41191	58.1834	4.09195	17.053	0	0
chr4:62559847-62703019	XLOC_013826	Rgs3	1.30538	7.14544	2.45255	5.47383	2.04329e-09	2.70574e-07
chr12:109603945-109661711	XLOC_004423	Rian	1.32067	0.0290409	-5.50704	-45.4762	4.00791e-13	9.88133e-11
chr15:98669205-98677461	XLOC_007364	Rnd1	8.21141	3.7207	-1.14206	-2.20696	0.00166593	0.044721
chr4:138967112-138968366	XLOC_014177	Rnf186	3.64861	8.75888	1.2634	2.40061	0.000815179	0.0256282
chr16:72663149-73046100	XLOC_007714	Robo1	1.78708	0.633124	-1.49704	-2.82263	3.89948e-05	0.001916
chr14:50807447-50807771	XLOC_006336	Rpph1	0.770245	4.51088	2.55002	5.85642	0.00179507	0.0472735
chr7:46740499-46742980	XLOC_019065	Saa1	374.32	70.5397	-2.40776	-5.3065	2.32104e-09	3.00973e-07
chr7:46751833-46754314	XLOC_018037	Saa2	216.559	36.7294	-2.55975	-5.89606	5.17417e-10	7.60399e-08
chr8:64718145-64733578	XLOC_020471	Sc4mol	99.6342	37.0244	-1.42816	-2.69103	2.3528e-05	0.00123836
chr19:44293676-44306862	XLOC_010131	Scd2	1.65673	69.2792	5.38601	41.8168	0	0
chr19:44203288-44244016	XLOC_010130	Scd3	1.31679	125.508	6.57461	95.3136	0	0
chr19:44333326-44346743	XLOC_010132	Scd4	0.168576	15.1028	6.48527	89.5903	0	0
chr16:17130138-17132383	XLOC_007853	Sdf2l1	42.0561	96.9033	1.20423	2.30414	0.000427734	0.0149947
chr12:104028769-104044443	XLOC_004807	Serpina12	8.145	55.6866	2.77334	6.83689	4.19664e-14	1.19143e-11
chr12:104077959-104086920	XLOC_004375	Serpina4-ps1	11.8698	69.6119	2.55204	5.86463	1.33861e-08	1.46654e-06
chr13:32842092-32851185	XLOC_005423	Serpinb1a	9.73165	1.67656	-2.53718	-5.80453	9.81142e-11	1.6488e-08
chr8:5085623-5105232	XLOC_020297	Slc10a2	6.17834	17.1071	1.4693	2.76888	1.89824e-05	0.00102502
chr11:78394485-78422185	XLOC_003643	Slc13a2	1.9682	0.0879715	-4.4837	-22.3732	3.191e-12	6.68061e-10
chr13:23897889-23915007	XLOC_005388	Slc17a4	12.3549	29.4278	1.2521	2.38188	0.000287766	0.0108382
chr10:89574020-89621249	XLOC_002173	Slc17a8	2.44531	11.4317	2.22495	4.67495	8.19462e-10	1.18113e-07
chr2:129198773-129211612	XLOC_011225	Slc20a1	4.17498	12.5267	1.58516	3.00041	1.93405e-05	0.00104136
chr19:7781981-7802667	XLOC_010314	Slc22a26	0.617739	0.0399301	-3.95145	-15.4705	2.93127e-06	0.000198643
chr17:46432185-46438477	XLOC_009119	Slc22a7	10.7781	41.7451	1.9535	3.87313	1.24515e-08	1.37241e-06
chr14:75761999-75787037	XLOC_006529	Slc25a30	6.33798	42.4959	2.74523	6.70497	5.51559e-13	1.32498e-10
chr8:71568927-71586708	XLOC_019960	Slc27a1	1.50459	0.556479	-1.43497	-2.70377	0.00091051	0.0279454
chr11:69942286-69948190	XLOC_003542	Slc2a4	0.0233046	0.590148	4.66239	25.3232	1.15779e-05	0.000667512
chr9:53771535-53818161	XLOC_021077	Slc35f2	0.141912	0.733804	2.37039	5.17081	3.09695e-05	0.00157047
chr15:76612383-76616852	XLOC_007174	Slc39a4	14.2466	0.487393	-4.86939	-29.2302	0	0
chr8:40862367-40922070	XLOC_019859	Slc7a2	79.1288	33.249	-1.25089	-2.37988	0.00158541	0.0429288
chr6:141805440-141856171	XLOC_017551	Slco1a4	14.6231	3.23144	-2.178	-4.52526	7.39611e-11	1.26723e-08
chr9:103008489-103087849	XLOC_021299	Slco2a1	16.9826	8.32631	-1.02831	-2.03963	0.00178344	0.0470334
chr8:106252548-106337988	XLOC_020676	Smpd3	0.159407	1.51439	3.24795	9.50015	1.49458e-12	3.3339e-10
chr16:14705859-14709382	XLOC_007503	Snai2	2.8889	1.15936	-1.31719	-2.4918	0.00111082	0.0327006
chr2:158375638-158386145	XLOC_011415	Snhg11	3.26786	0.524098	-2.64044	-6.23522	1.86873e-12	4.02474e-10
chr10:95411490-95416857	XLOC_002197	Socs2	2.79509	16.7869	2.58637	6.00586	3.69693e-08	3.7343e-06
chr11:117966087-117969366	XLOC_004029	Socs3	1.52749	5.11603	1.74386	3.3493	3.90014e-05	0.001916
chr18:38586265-38601268	XLOC_009686	Spry4	1.48173	4.18567	1.49818	2.82486	2.14502e-05	0.00114183
chr11:60105013-60220604	XLOC_003463	Srebf1	26.8554	67.7581	1.33518	2.52307	0.000818406	0.0257081
chr5:86071828-86103993	XLOC_015290	Stap1	0.187926	2.41522	3.68392	12.852	5.33874e-09	6.3514e-07
chr5:7960472-7982213	XLOC_015052	Steap4	30.3645	73.7086	1.27944	2.42745	0.00151288	0.0413532
chr5:87575968-87591611	XLOC_015955	Sult1e1	0.244894	0.988178	2.01262	4.03514	0.00066518	0.0217287
chr19:6046576-6057751	XLOC_009882	Syvn1	27.4318	79.2183	1.52998	2.88782	0.000141601	0.00600961
chr17:34187556-34197225	XLOC_008440	Tap1	5.42036	11.5159	1.08717	2.12457	0.0014312	0.0398394
chr8:109990436-109999804	XLOC_020174	Tat	727.758	242.067	-1.58805	-3.00643	0.000227748	0.00889049
chr7:97412957-97417510	XLOC_019243	Thrsp	126.78	925.416	2.86777	7.29936	2.38787e-12	5.08439e-10
chr4:128615446-128618619	XLOC_014773	Tlr12	2.0131	4.86002	1.27154	2.41419	0.000683513	0.0221197
chr7:47050640-47054776	XLOC_018042	Tmem86a	3.39825	9.97343	1.5533	2.93488	1.56849e-05	0.00086567
chr4:11156441-11174377	XLOC_013661	Trp53inp1	29.5118	10.4817	-1.49342	-2.81556	1.35167e-05	0.00076286
chrX:140539529-140600522	XLOC_023020	Tsc22d3	79.8903	25.045	-1.6735	-3.18988	6.14857e-06	0.000380227
chr17:46442448-46487675	XLOC_009120	Ttbk1	0.0419412	0.275096	2.7135	6.55911	5.45826e-06	0.000342054
chr3:94612759-94658806	XLOC_013378	Tuft1	1.30725	4.05204	1.63211	3.09966	8.52778e-05	0.00384571
chr5:65413222-65435842	XLOC_015884	Ugdh	91.261	37.8321	-1.27039	-2.41227	0.000197398	0.0079287
chr5:87409940-87424203	XLOC_015951	Ugt2b38	147.973	61.8707	-1.25801	-2.39166	0.000401165	0.014277
chr2:58755185-58790668	XLOC_010858	Upp2	101.438	41.2312	-1.29879	-2.46022	0.000555284	0.0186296
chr7:110122059-110143299	XLOC_018338	Wee1	0.512473	1.62684	1.66652	3.17448	8.9178e-05	0.00399754
chr10:121034004-121100642	XLOC_001743	Wif1	0.00829361	0.844919	6.67067	101.876	0.000292653	0.0109781
chr11:5520967-5525872	XLOC_002386	Xbp1	88.9133	209.536	1.23673	2.35664	0.00108188	0.0320503
chr9:120013755-120023598	XLOC_022060	Xirp1	0.124277	0.587253	2.24042	4.72535	3.91e-06	0.00025572
chr7:12965864-12973822	XLOC_017661	Zfp324	0.853804	1.95733	1.19691	2.29248	0.00177471	0.0469023
						1

## Sheet: SO-HFD v Viv
			Average FPKM		SO-HFD/Viv
locus	gene_id	gene	Viv	SO-HFD	FC (log2)	FC (non-log)	p_value	q_value
chr11:87581131-87590539	XLOC_002897	2015-09-04	3.27184	6.61708	1.01609	2.02243	0.000332952	0.0121818
chr11:117199661-117362325	XLOC_003162	2015-09-09	16.5137	28.5966	0.792179	1.73169	0.00163474	0.0440732
chr15:32240568-32244662	XLOC_007023	0610007N19Rik	0.338259	1.31887	1.96311	3.89902	3.02852e-05	0.00154413
chr2:163492318-163541721	XLOC_012416	0610008F07Rik	6.24046	2.21794	-1.49244	-2.81364	3.91107e-05	0.001916
chr11:83746940-83752646	XLOC_002873	1100001G20Rik	1553.25	809.492	-0.940202	-1.9188	0.000213367	0.00842562
chr8:24437616-24438946	XLOC_020368	1810011O10Rik	9.65382	29.6099	1.61691	3.06717	7.40559e-11	1.26723e-08
chr19:3708333-3717881	XLOC_009830	1810055G02Rik	12.2821	31.411	1.35471	2.55746	1.53322e-08	1.65108e-06
chr18:60474191-60501983	XLOC_009733	2010002N04Rik	0.217565	0.800011	1.87857	3.6771	0.000196816	0.00792234
chr19:4496788-4498583	XLOC_010239	2010003K11Rik	5.44611	50.145	3.20281	9.2075	0	0
chr6:129232623-129238482	XLOC_017476	2310001H17Rik	20.9736	7.87575	-1.41309	-2.66307	2.02944e-05	0.00108492
chr15:8169106-8271158	XLOC_006617	2410089E03Rik	0.571435	1.07105	0.90636	1.87431	0.00131139	0.0372871
chr6:115583547-115592576	XLOC_017368	2510049J12Rik	5.03069	8.93704	0.829041	1.7765	0.000822277	0.0258081
chr7:14410686-14446587	XLOC_018694	2810007J24Rik	447.427	184.038	-1.28165	-2.43117	3.44717e-06	0.000228238
chr7:92857527-92874232	XLOC_019239	4632434I11Rik	0.234116	1.15741	2.30561	4.94376	9.68336e-09	1.09965e-06
chr2:130707853-130840110	XLOC_012264	4930402H24Rik	4.4902	7.60031	0.759278	1.69264	0.00149238	0.0408822
chr19:37258426-37264095	XLOC_010465	4931408D14Rik	1.80527	6.54202	1.85752	3.62384	2.23015e-10	3.49686e-08
chr15:75427606-75431829	XLOC_007147	9030619P08Rik	2.93483	18.8706	2.6848	6.42992	0	0
chr12:24043202-24097269	XLOC_004564	9030624G23Rik	2.99277	1.46312	-1.03243	-2.04547	0.00123164	0.0355864
chr1:195017399-195037908	XLOC_000636	A330023F24Rik,Mir29b-2,Mir29c	0.902141	0.409155	-1.14071	-2.2049	0.000994909	0.0299472
chr9:99612502-99622367	XLOC_021289	A4gnt	0.0297045	3.66684	6.94771	123.444	2.22045e-15	7.77675e-13
chr5:125475873-125517403	XLOC_015534	Aacs	7.39196	26.1444	1.82247	3.53686	1.23057e-12	2.77805e-10
chr8:60506124-60545677	XLOC_019896	Aadat	66.6115	32.6899	-1.02693	-2.03768	1.55108e-05	0.000858591
chr16:8513429-8621567	XLOC_007472	Abat	94.3465	53.0826	-0.829729	-1.77735	0.00139431	0.0391399
chr11:110025634-110095937	XLOC_003961	Abca8a	20.2182	11.1845	-0.854154	-1.8077	0.000242368	0.00938299
chr5:8660092-8748570	XLOC_015055	Abcb1a	0.377994	1.06744	1.49771	2.82394	1.18938e-05	0.00068467
chr6:142587862-142702274	XLOC_017560	Abcc9	2.01917	4.32645	1.09942	2.14269	6.58956e-06	0.000404826
chr15:91145871-91191807	XLOC_007319	Abcd2	1.18638	8.42648	2.82837	7.10271	0	0
chr7:79273266-79361601	XLOC_018103	Abhd2	6.34521	12.7664	1.00861	2.01197	5.53291e-05	0.00262795
chr11:84195438-84401651	XLOC_002878	Acaca	6.85905	22.8696	1.73735	3.33422	4.10783e-13	1.00615e-10
chr7:131410601-131446211	XLOC_018466	Acadsb	58.6868	30.7143	-0.934127	-1.91073	8.80345e-05	0.00395101
chr11:100476352-100528000	XLOC_003863	Acly	48.4392	114.014	1.23496	2.35375	9.7166e-06	0.000568065
chr1:127729413-127774054	XLOC_000345	Acmsd	9.49754	2.27879	-2.05929	-4.16781	8.09353e-13	1.89566e-10
chr4:49379845-49408151	XLOC_014464	Acnat2	14.5122	51.8598	1.83735	3.57353	5.9952e-15	2.00598e-12
chr12:84009502-84017669	XLOC_004297	Acot1	29.3677	15.9583	-0.879918	-1.84027	0.000235901	0.00916101
chr4:106733915-106799831	XLOC_014625	Acot11	1.03575	2.05345	0.987384	1.98259	0.000393399	0.014054
chr12:84052151-84059564	XLOC_004299	Acot3	1.71632	3.93434	1.1968	2.29231	0.000159425	0.00663587
chrX:155262500-155297507	XLOC_022570	Acot9	1.5595	3.70779	1.24948	2.37756	0.000173543	0.00710768
chr19:34241091-34255336	XLOC_010451	Acta2	0.807916	2.72558	1.75429	3.3736	1.90582e-06	0.000136299
chr11:120345690-120348484	XLOC_004052	Actg1	42.333	90.4205	1.09487	2.13594	4.53881e-06	0.000292298
chr9:119402501-119433506	XLOC_021429	Acvr2b	1.51837	0.486067	-1.6433	-3.1238	0.000120528	0.00519768
chr11:102761439-102780262	XLOC_003062	Adam11	3.76422	1.23686	-1.60567	-3.04337	2.53211e-09	3.24968e-07
chr16:85793828-85803115	XLOC_008096	Adamts1	1.24874	2.79688	1.16334	2.23975	2.45961e-05	0.00128555
chr2:26973416-27009625	XLOC_010713	Adamts13	0.415676	1.04984	1.33663	2.52561	0.000105134	0.00461345
chr11:50602085-50804049	XLOC_002526	Adamts2	0.471821	1.89452	2.00552	4.01533	2.74928e-09	3.48072e-07
chr16:85858157-85901125	XLOC_008097	Adamts5	0.133106	0.439114	1.72202	3.29898	7.78132e-06	0.00046508
chr6:92772699-92901441	XLOC_017323	Adamts9	0.16854	0.411506	1.28782	2.44159	0.00113195	0.0331145
chr2:27079381-27108613	XLOC_010715	Adamtsl2	0.764159	2.03727	1.41469	2.66602	1.58603e-05	0.00087278
chr6:55451980-55501455	XLOC_016575	Adcyap1r1	0.101041	0.350805	1.79573	3.47191	0.000176111	0.0071971
chr3:138374121-138388291	XLOC_013035	Adh6-ps1	14.7814	5.20446	-1.50596	-2.84014	4.44691e-10	6.58688e-08
chr1:134193448-134235431	XLOC_001011	Adora1	2.87615	5.827	1.01861	2.02597	0.000141334	0.00600507
chr2:127363286-127367221	XLOC_011213	Adra2b	0.677455	1.43744	1.0853	2.12182	0.000881276	0.0271399
chr11:117815519-117839908	XLOC_003168	Afmid	62.4902	21.8589	-1.51541	-2.8588	1.06645e-09	1.48019e-07
chr5:100846229-100899102	XLOC_015366	Agpat9	1.63994	3.61438	1.1401	2.20396	8.65772e-05	0.00389219
chr1:93135276-93145421	XLOC_000296	Agxt	197.987	86.1773	-1.20002	-2.29743	8.95722e-07	6.80876e-05
chr4:134068452-134092504	XLOC_014127	Aim1l	0.0855107	0.874737	3.35467	10.2295	1.96954e-13	5.12558e-11
chr4:57845248-57896984	XLOC_013811	Akap2	1.7807	4.31642	1.27739	2.424	3.52752e-06	0.000233146
chr13:4233740-4248359	XLOC_004875	Akr1c19	64.2976	26.9304	-1.25553	-2.38755	7.73331e-08	7.35548e-06
chr4:137741732-137796377	XLOC_014875	Alpl	2.30339	6.07547	1.39924	2.63763	4.36097e-07	3.55277e-05
chr14:51091077-51106151	XLOC_005937	Ang,Rnase4	896.881	365.75	-1.29406	-2.45217	7.457e-05	0.00342885
chr2:33136973-33371478	XLOC_010788	Angptl2	1.67816	5.14207	1.61547	3.06411	1.32801e-07	1.20502e-05
chr15:31291479-31367759	XLOC_007019	Ankrd33b	8.52721	3.34804	-1.34876	-2.54693	0.000102824	0.00453331
chr15:95790843-95975472	XLOC_006892	Ano6	1.48951	2.87944	0.950952	1.93315	0.000699366	0.0224775
chr5:97884688-98030962	XLOC_015994	Antxr2	9.70766	5.70243	-0.767548	-1.70237	0.00115269	0.0336688
chr19:20373434-20390671	XLOC_010407	Anxa1	2.14683	5.82522	1.44011	2.71342	4.70198e-06	0.000300694
chr9:69453683-69491785	XLOC_021181	Anxa2	8.15214	50.8958	2.6423	6.24326	0	0
chr3:36448924-36475887	XLOC_013154	Anxa5	35.4865	99.1086	1.48174	2.79285	2.68166e-10	4.13561e-08
chr14:34051130-34102754	XLOC_005875	Anxa8	0.0693048	0.529286	2.93302	7.63707	0.00026337	0.0100609
chr9:46240844-46243458	XLOC_021043	Apoa4	40.3623	1499.8	5.21562	37.1585	0	0
chr7:19671579-19676864	XLOC_018746	Apoc2	240.994	608.616	1.33653	2.52543	3.30514e-08	3.36576e-06
chr15:77403789-77411080	XLOC_007187	Apol9a	30.4387	17.4614	-0.801739	-1.7432	0.00132273	0.0375241
chr15:77729072-77736382	XLOC_006776	Apol9b	57.6135	33.0689	-0.800932	-1.74223	0.000998936	0.0300442
chr18:15389394-15403684	XLOC_009611	Aqp4	0.482081	2.15324	2.15916	4.46655	9.74731e-12	1.88289e-09
chr7:123462294-123468003	XLOC_018399	Aqp8	85.4835	189.966	1.15202	2.22225	7.23923e-06	0.000435458
chr2:113831492-113848661	XLOC_012151	Arhgap11a	0.213637	0.738826	1.79007	3.45832	2.3445e-06	0.000163613
chr14:33216823-33369936	XLOC_005868	Arhgap22	0.0494781	0.316751	2.67849	6.40185	0.000416459	0.0146681
chr3:88616207-88648052	XLOC_012748	Arhgef2	0.761079	1.72606	1.18136	2.2679	0.00149866	0.0410242
chr11:109440078-109573329	XLOC_003107	Arsg	5.21421	23.2416	2.15619	4.45736	5.89395e-12	1.1875e-09
chr6:136848451-136857600	XLOC_017539	Art4	0.698164	1.64873	1.23972	2.36153	0.000516177	0.017474
chr6:7675171-7693182	XLOC_016992	Asns	8.11813	0.417812	-4.28022	-19.4301	0	0
chr1:191170297-191183333	XLOC_001258	Atf3	0.37299	1.63566	2.13266	4.38525	2.20383e-07	1.89858e-05
chr8:12757016-12868728	XLOC_019725	Atp11a	4.66833	1.95138	-1.25841	-2.39232	2.58154e-07	2.20362e-05
chr6:113745668-114042080	XLOC_017364	Atp2b2	0.08053	1.28124	3.99187	15.9101	0	0
chr4:43267159-43373831	XLOC_013744	Atp8b5	0.186441	0.681917	1.87088	3.65756	5.05702e-06	0.000320121
chr2:168634438-168741800	XLOC_012473	Atp9a	15.7373	26.426	0.74777	1.6792	0.00126521	0.0363046
chr10:122448499-122453453	XLOC_001748	Avpr1a	11.5808	3.75383	-1.6253	-3.08506	1.39391e-10	2.26133e-08
chr18:67321209-67367794	XLOC_009772	B430212C06Rik	0.0169173	0.886488	5.71153	52.4013	0.000153639	0.00641875
chr4:155694342-155696483	XLOC_014297	B930041F14Rik	0.205723	0.753775	1.87343	3.66403	0.000197378	0.0079287
chr2:153066002-153081735	XLOC_011353	BC020535	0.819676	1.83504	1.16269	2.23874	0.00117245	0.0340866
chr19:4057487-4059294	XLOC_010226	BC021614	15.8753	28.8066	0.859617	1.81456	0.0011287	0.033097
chr5:114568251-114613218	XLOC_015442	BC057022	1.36873	0.199574	-2.77784	-6.85825	1.80849e-09	2.42047e-07
chr9:89199273-89207838	XLOC_021255	Bcl2a1b	1.84995	4.40246	1.25082	2.37977	0.00126798	0.0363285
chr8:117095865-117133720	XLOC_020199	Bcmo1	1.09597	2.88809	1.39791	2.6352	1.43918e-05	0.000803774
chrX:73483635-73495936	XLOC_022324	Bgn	22.6534	55.6799	1.29743	2.45791	2.47615e-08	2.58478e-06
chr6:108577039-108666925	XLOC_016753	Bhlhe40	17.6348	32.087	0.863559	1.81952	0.000648868	0.0212555
chr9:75775365-75899017	XLOC_021215	Bmp5	1.89953	4.52988	1.25383	2.38474	1.31498e-05	0.000750226
chr2:25706879-25707719	XLOC_010698	Bmyc	3.2704	10.8449	1.72947	3.31606	1.36619e-07	1.23072e-05
chr5:91357261-91402994	XLOC_015967	Btc	0.489482	1.51206	1.62719	3.08911	9.571e-06	0.000560979
chr1:134074865-134079155	XLOC_001010	Btg2	2.50367	5.10026	1.02653	2.03712	0.000143584	0.00607313
chr11:43474306-43491525	XLOC_002472	C1qtnf2	0.267227	0.930314	1.79965	3.48136	0.00116009	0.0338059
chr15:4727210-4804045	XLOC_006603	C6	72.1721	35.2922	-1.03209	-2.04498	7.01139e-05	0.00322791
chr4:104815680-104876398	XLOC_014618	C8a	238.369	116.575	-1.03194	-2.04477	0.000151588	0.00635433
chr4:104766317-104804548	XLOC_013920	C8b	163.62	38.632	-2.08248	-4.23535	6.66134e-16	2.47162e-13
chr15:6445333-6498476	XLOC_006611	C9	357.042	152.622	-1.22614	-2.3394	5.22433e-06	0.000328493
chr1:173334254-173367695	XLOC_001184	Cadm3	0.678953	1.69748	1.32201	2.50014	3.27641e-05	0.00165032
chr7:24482023-24504533	XLOC_017792	Cadm4	3.71021	0.494402	-2.90774	-7.50442	2.66454e-14	7.68104e-12
chrX:143802237-143827412	XLOC_023030	Capn6	0.150242	0.581034	1.95134	3.86734	1.72546e-05	0.000942587
chr1:182565007-182632352	XLOC_000594	Capn8	3.90473	0.404709	-3.27027	-9.64827	3.28719e-10	4.98735e-08
chr3:14886426-14900770	XLOC_012562	Car2	1.50086	3.99632	1.41288	2.66268	1.48748e-05	0.00082705
chr16:93683219-93690991	XLOC_007766	Cbr3	0.55291	3.19298	2.52979	5.77488	4.59958e-09	5.54241e-07
chrX:7731714-7741324	XLOC_022627	Ccdc120	0.110541	0.664508	2.5877	6.0114	5.97831e-08	5.88024e-06
chr2:5137776-5230866	XLOC_010594	Ccdc3	0.473829	1.93596	2.03061	4.08578	3.58774e-08	3.63379e-06
chr18:69925559-69969484	XLOC_009538	Ccdc68	0.414728	1.33745	1.68925	3.22489	0.000126878	0.0054527
chr16:45094053-45127924	XLOC_007669	Ccdc80	1.71095	4.8309	1.4975	2.82353	2.81434e-08	2.92154e-06
chr11:82035577-82037452	XLOC_002846	Ccl2	0.975487	2.65782	1.44605	2.72461	0.00137029	0.0386103
chr8:94745684-94751388	XLOC_020084	Ccl22	0.0518378	0.49796	3.26395	9.60609	0.000200145	0.00799619
chr11:83572917-83578636	XLOC_003680	Ccl9	17.3556	8.00767	-1.11595	-2.16738	2.08214e-06	0.000146946
chr9:70407689-70421554	XLOC_021842	Ccnb2	0.259307	0.85041	1.7135	3.27955	0.000860275	0.0266432
chr7:144929931-144939925	XLOC_019686	Ccnd1	3.13273	8.78995	1.48843	2.80583	1.9209e-09	2.55269e-07
chr11:40748552-40755286	XLOC_003339	Ccng1	13.8271	25.6769	0.892971	1.857	0.000140955	0.00599577
chr9:124102183-124109140	XLOC_021472	Ccr2	0.279165	1.07916	1.95072	3.86567	5.82937e-07	4.63813e-05
chr3:51224447-51251654	XLOC_012635	Ccrn4l	22.0798	4.80851	-2.19907	-4.59183	1.96954e-13	5.12558e-11
chr9:58524300-58540940	XLOC_021783	Cd276	0.934301	0.361013	-1.37184	-2.588	0.000490054	0.0167104
chr11:114922781-114934386	XLOC_003976	Cd300lb	0.293635	0.750181	1.35322	2.55482	0.00133106	0.0377032
chr5:17781690-17888959	XLOC_015735	Cd36	32.1499	98.116	1.60967	3.05182	4.79775e-09	5.74428e-07
chr10:128908919-128912818	XLOC_001804	Cd63	3.29938	22.371	2.76137	6.7804	0	0
chr2:148436651-148443535	XLOC_012317	Cd93	0.697276	1.54644	1.14915	2.21783	6.42326e-05	0.00299766
chr17:79334025-79355091	XLOC_009250	Cdc42ep3	0.516189	1.33491	1.37077	2.58609	0.000687571	0.0221554
chr6:124830176-124833701	XLOC_016850	Cdca3	0.581374	1.55511	1.41948	2.67489	0.00076463	0.0243041
chr15:23036463-23474418	XLOC_006643	Cdh18	0.236482	1.83568	2.95651	7.76244	3.52163e-13	8.7982e-11
chr10:69336635-69352912	XLOC_002022	Cdk1	0.213279	0.662096	1.6343	3.10437	0.000336971	0.012284
chr17:29090986-29100722	XLOC_008383	Cdkn1a	11.6745	37.3878	1.67921	3.20253	2.97791e-11	5.47044e-09
chr15:100674422-100687920	XLOC_007396	Cela1	29.3926	11.6264	-1.33804	-2.52808	8.99885e-08	8.45192e-06
chr8:104734003-104741634	XLOC_020111	Ces2a	231.711	51.4348	-2.17151	-4.50495	0	0
chr8:104847068-104854482	XLOC_020114	Ces2c	35.7679	13.0389	-1.45584	-2.74316	5.4e-10	7.90489e-08
chr8:104867424-104874082	XLOC_020115	Ces2d-ps	8.07119	3.73203	-1.11282	-2.16268	3.0338e-05	0.00154472
chr8:104926260-104934672	XLOC_020116	Ces2e	127.872	232.866	0.864797	1.82108	0.00100534	0.0301883
chr8:104961718-104969537	XLOC_020118	Ces2g	12.6287	25.4756	1.01242	2.01729	1.39819e-05	0.00078793
chr8:105083755-105093591	XLOC_020120	Ces3b	153.607	48.4197	-1.66558	-3.17241	6.68572e-11	1.15994e-08
chr8:105131800-105150109	XLOC_020121	Ces4a	0.672612	0.179478	-1.90597	-3.74761	0.000180809	0.00734108
chr5:30933143-30945480	XLOC_015793	Cgref1	0.228796	2.62225	3.51867	11.4611	1.41488e-05	0.000796133
chr11:69344351-69369391	XLOC_003514	Chd3	13.6275	8.2078	-0.731449	-1.66031	0.00168176	0.0450316
chr1:134182404-134190031	XLOC_000388	Chi3l1	0.0978144	0.607772	2.63541	6.21352	0.000134599	0.00577128
chrX:103356476-103396118	XLOC_022419	Chic1	0.822328	0.276423	-1.57284	-2.9749	4.32949e-06	0.000280705
chr13:9876613-10360803	XLOC_005298	Chrm3	0.487861	1.32793	1.44464	2.72195	5.35594e-05	0.00255687
chr2:181022311-181039177	XLOC_012527	Chrna4	0.66283	1.60309	1.27414	2.41855	0.000189533	0.00765383
chr8:72204335-72212837	XLOC_020531	Cib3	0.580088	4.46863	2.94549	7.70337	1.99385e-08	2.12876e-06
chr18:67321209-67367794	XLOC_009528	Cidea	0.30779	37.6863	6.93595	122.442	0	0
chr6:113424636-113435755	XLOC_017358	Cidec	1.11057	21.4142	4.2692	19.2822	0	0
chr8:22168152-22185819	XLOC_020356	Ckap2	0.106031	0.449291	2.08316	4.23734	0.000153389	0.00641548
chr3:144730316-144760739	XLOC_013602	Clca1	0.892294	2.21875	1.31416	2.48658	3.40576e-05	0.00171087
chr16:20695057-20716636	XLOC_007896	Clcn2	10.4685	5.81159	-0.849053	-1.80132	0.000339282	0.01235
chr6:129180615-129186535	XLOC_016884	Clec2d	96.2796	48.8405	-0.979153	-1.97131	2.85671e-05	0.00147054
chr6:128662385-128677374	XLOC_016879	Clec2h	4.83683	0.739631	-2.70918	-6.5395	6.43929e-15	2.11678e-12
chr6:129461591-129472777	XLOC_017481	Clec7a	1.91603	5.19811	1.43987	2.71296	7.95411e-07	6.1082e-05
chr5:134489386-134552434	XLOC_016205	Clip2	0.442401	1.29985	1.55492	2.93817	5.49721e-05	0.00261764
chr9:62838787-62875917	XLOC_021139	Cln6	1.32146	3.69959	1.48524	2.79964	2.73966e-05	0.00141808
chr11:101176117-101190720	XLOC_003031	Cntnap1	0.182251	1.04836	2.52414	5.7523	2.76259e-11	5.12515e-09
chr15:55307750-55520803	XLOC_006703	Col14a1	3.78081	12.7889	1.75812	3.38257	6.86118e-14	1.91694e-11
chr4:47208012-47313165	XLOC_013780	Col15a1	0.589427	1.43631	1.28498	2.43679	3.31605e-05	0.00166804
chr4:130047840-130099277	XLOC_014094	Col16a1	0.187829	0.653656	1.79911	3.48005	3.40849e-06	0.000226477
chr11:94936270-94951856	XLOC_002931	Col1a1	0.294744	3.16182	3.42322	10.7273	0	0
chr6:4505697-4541543	XLOC_016366	Col1a2	0.642013	4.18648	2.70506	6.52085	0	0
chr1:45311538-45349706	XLOC_000101	Col3a1	1.80371	10.5682	2.55069	5.85914	0	0
chr8:11198423-11312826	XLOC_020306	Col4a1	3.29858	7.2094	1.12803	2.1856	1.64211e-06	0.000119249
chr8:11312829-11449287	XLOC_019717	Col4a2	2.48256	4.40928	0.828715	1.7761	0.000628636	0.0207196
chr2:27886425-28039510	XLOC_010719	Col5a1	0.381245	1.08128	1.50395	2.83618	7.58836e-07	5.86337e-05
chr10:76708792-76726044	XLOC_002052	Col6a1	0.668251	2.31349	1.79161	3.46201	1.43168e-08	1.55009e-06
chr10:76595756-76623404	XLOC_002051	Col6a2	0.281516	1.55986	2.47013	5.54094	2.91283e-11	5.37725e-09
chr1:90766860-90843971	XLOC_000906	Col6a3	0.306767	0.987462	1.68658	3.21893	2.49888e-06	0.000173097
chr12:28594173-28623290	XLOC_004574	Colec11	12.8751	30.2774	1.23366	2.35163	2.5873e-07	2.20362e-05
chr5:72300025-72504540	XLOC_015903	Corin	0.0125641	0.508601	5.33916	40.4806	0.00014763	0.0062302
chr7:81347026-81454758	XLOC_019185	Cpeb1	0.469635	1.26638	1.4311	2.69652	0.000197686	0.00793179
chr1:67123066-67230448	XLOC_000169	Cps1	570.61	281.459	-1.01958	-2.02733	0.00142626	0.0397686
chr2:130390775-130397629	XLOC_012256	Cpxm1	0.162289	1.58027	3.28353	9.73736	1.52545e-12	3.38261e-10
chr5:35502218-35525626	XLOC_015823	Cpz	0.119473	0.42807	1.84116	3.58298	0.00183402	0.0481759
chr2:91982328-92024170	XLOC_012068	Creb3l1	0.359238	1.0171	1.50145	2.83127	0.000350139	0.0127146
chr10:24595442-24598682	XLOC_001353	Ctgf	2.95654	9.82434	1.73245	3.32292	1.38375e-10	2.25461e-08
chr3:157894248-157925063	XLOC_013640	Cth	407.801	132.435	-1.62259	-3.07927	3.73477e-10	5.62091e-08
chr13:60934155-60936625	XLOC_005550	Ctla2a	1.49619	3.39333	1.18141	2.26798	0.00102504	0.0307554
chr1:131638314-131675507	XLOC_000361	Ctse	0.100608	0.47655	2.24388	4.73669	0.000293658	0.0110048
chr9:120048693-120068282	XLOC_022061	Cx3cr1	0.136772	0.593079	2.11645	4.33626	7.22227e-06	0.000435136
chr5:92331841-92414627	XLOC_015977	Cxcl10	1.74012	5.33336	1.61585	3.06492	0.00013621	0.00582702
chr5:95956939-95961068	XLOC_015351	Cxcl13	5.26637	0.836979	-2.65355	-6.29214	3.40192e-11	6.18869e-09
chr13:56288643-56296551	XLOC_005520	Cxcl14	0.49932	1.62304	1.70067	3.25052	3.02274e-05	0.00154329
chr5:92321331-92328079	XLOC_015976	Cxcl9	3.73525	6.92128	0.889832	1.85296	0.000507338	0.0172214
chr1:90204003-90216288	XLOC_000269	Cxcr7	0.0932891	0.381696	2.03264	4.09153	0.000783442	0.0247969
chr11:116645595-116654313	XLOC_004020	Cygb	1.50189	3.64334	1.27848	2.42583	2.95257e-05	0.00151365
chr19:46667165-46673000	XLOC_010536	Cyp17a1	3.13806	8.01535	1.35289	2.55423	2.84685e-06	0.000193622
chr9:57676937-57683655	XLOC_021774	Cyp1a2	326.715	115.25	-1.50327	-2.83485	6.0348e-09	7.11176e-07
chr19:37697808-37701536	XLOC_010087	Cyp26a1	14.7291	5.01763	-1.55359	-2.93547	4.80172e-07	3.89864e-05
chr7:26931631-26939386	XLOC_018854	Cyp2a22	4.49425	12.5737	1.48426	2.79774	5.22935e-09	6.24108e-07
chr7:26835339-26843264	XLOC_017829	Cyp2a5	360.487	141.759	-1.34651	-2.54296	3.70844e-07	3.04767e-05
chr7:25897664-25926624	XLOC_017820	Cyp2b10	22.6115	0.593035	-5.2528	-38.1286	0	0
chr7:26061495-26096196	XLOC_017821	Cyp2b13	0.57486	9.99219	4.11952	17.382	0	0
chr7:26173409-26210660	XLOC_017822	Cyp2b9	22.7974	125.362	2.45915	5.49893	0	0
chr19:39287085-39330713	XLOC_010100	Cyp2c29	1715.48	316.133	-2.44001	-5.42645	8.88178e-15	2.82072e-12
chr19:39992424-40012243	XLOC_010102	Cyp2c37	449.587	82.5356	-2.44551	-5.44718	0	0
chr19:39389556-39463075	XLOC_010471	Cyp2c38	10.3275	37.5267	1.86143	3.63368	1.28786e-14	3.89214e-12
chr19:39510822-39568529	XLOC_010101	Cyp2c39	1.3656	2.85744	1.06518	2.09243	0.00165246	0.0444871
chr19:39767073-39812814	XLOC_010474	Cyp2c40	42.8885	23.9832	-0.838567	-1.78827	0.000334472	0.0122167
chr19:44005022-44029247	XLOC_010507	Cyp2c44	146.433	64.3472	-1.1863	-2.27568	1.99953e-06	0.000142187
chr19:40089679-40113955	XLOC_010103	Cyp2c50	862.21	226.342	-1.92953	-3.80931	1.55073e-10	2.4978e-08
chr19:39229254-39274737	XLOC_010099	Cyp2c53-ps	1.14761	0.0295578	-5.27895	-38.826	3.19264e-05	0.00161246
chr19:40037940-40073813	XLOC_010476	Cyp2c54	376.979	27.8156	-3.76051	-13.5527	0	0
chr19:39007019-39042687	XLOC_010096	Cyp2c55	10.7132	1.95738	-2.4524	-5.47326	0	0
chr19:39842660-39886769	XLOC_010475	Cyp2c69	26.0229	14.8505	-0.809275	-1.75233	0.000564262	0.0188801
chr19:40153361-40187286	XLOC_010477	Cyp2c70	308.764	116.877	-1.40151	-2.64178	9.88882e-08	9.24149e-06
chr7:26808927-26821197	XLOC_017828	Cyp2g1	0.646541	0.0740781	-3.12562	-8.72781	2.99154e-05	0.00153153
chr5:145436309-145469723	XLOC_016317	Cyp3a16	109.382	1.85221	-5.88398	-59.0547	0	0
chr5:145694049-145720136	XLOC_016319	Cyp3a41a	121.096	0.749293	-7.33641	-161.614	0	0
chr5:145558664-145584730	XLOC_016318	Cyp3a41b	98.2642	0.592821	-7.37293	-165.757	0	0
chr5:145773983-145805874	XLOC_016320	Cyp3a44	204.467	2.55702	-6.32126	-79.963	0	0
chr12:108334381-108362234	XLOC_004402	Cyp46a1	0.877724	4.45085	2.34224	5.07089	3.53872e-12	7.32672e-10
chr4:115299046-115332815	XLOC_013974	Cyp4a12a	160.437	44.4938	-1.85033	-3.60583	3.09974e-13	7.79616e-11
chr4:115411624-115439034	XLOC_013975	Cyp4a12b	66.7716	6.53375	-3.35325	-10.2195	0	0
chr3:18071950-18243338	XLOC_013120	Cyp7b1	170.55	38.4981	-2.14733	-4.43007	2.88658e-15	1.00162e-12
chr2:118814003-118836212	XLOC_011141	D2Ertd750e	0.102253	0.522721	2.35389	5.11201	6.95845e-06	0.000423124
chr17:49456022-49564337	XLOC_009150	Daam2	0.318687	0.722989	1.18183	2.26864	0.000578795	0.0192803
chr17:14195230-14203831	XLOC_008780	Dact2	3.05572	1.24531	-1.29501	-2.45379	3.05786e-05	0.00155486
chr19:10592197-10604258	XLOC_010341	Dak	81.5258	250.461	1.61926	3.07217	2.53712e-10	3.94517e-08
chr3:116513079-116549981	XLOC_012965	Dbt	30.9586	17.5874	-0.815798	-1.76027	0.000428231	0.0149981
chr9:111439081-111489611	XLOC_021405	Dclk3	1.8021	0.894048	-1.01126	-2.01567	0.00127642	0.0365144
chr10:97479500-97518162	XLOC_001676	Dcn	52.7401	117.66	1.15765	2.23094	2.39773e-06	0.000166707
chr14:118012790-118052246	XLOC_006578	Dct	2.27903	0.859378	-1.40706	-2.65196	0.000102959	0.00453394
chr8:25725324-25754280	XLOC_020382	Ddhd2	3.44198	5.91475	0.781078	1.71841	0.00137954	0.0388125
chr3:137623672-137628332	XLOC_013027	Ddit4l	0.31118	1.27819	2.03828	4.10756	5.3099e-07	4.25189e-05
chr17:35681567-35704139	XLOC_009025	Ddr1	0.170076	0.458392	1.43041	2.69523	0.00189845	0.0495434
chr8:21776555-21795185	XLOC_019787	Defb1	0.640565	5.34488	3.06074	8.344	7.47424e-12	1.46648e-09
chr14:61598226-61682373	XLOC_006453	Dleu2	5.80917	1.89783	-1.61398	-3.06095	2.3871e-06	0.000166276
chr19:41029275-41059525	XLOC_010108	Dntt	0.358243	1.32429	1.88621	3.69663	0.00165613	0.0445539
chr19:24999529-25202432	XLOC_010032	Dock8	5.90245	3.33226	-0.824814	-1.77131	0.000400825	0.014277
chr1:164796732-164824266	XLOC_000489	Dpt	1.49736	4.41563	1.5602	2.94895	2.07921e-06	0.000146946
chr7:35685500-35754454	XLOC_018969	Dpy19l3	4.61597	1.45843	-1.66222	-3.16503	4.24494e-11	7.53929e-09
chr18:20247340-20283923	XLOC_009329	Dsg1c	1.40788	3.43897	1.28845	2.44265	1.43463e-05	0.000802427
chr11:84048045-84068357	XLOC_003683	Dusp14	0.546552	1.39929	1.35626	2.56021	0.00165738	0.0445556
chr11:101971144-101984791	XLOC_003889	Dusp3	10.7384	17.9287	0.739495	1.66959	0.0013651	0.0385168
chr10:99263231-99267489	XLOC_001684	Dusp6	8.73319	16.1082	0.883215	1.84448	0.000160449	0.0066661
chr7:142079487-142095284	XLOC_019651	Dusp8	0.101474	0.71779	2.82246	7.07368	2.66077e-10	4.12034e-08
chr9:99629595-99669256	XLOC_021290	Dzip1l	0.0791252	0.425209	2.42596	5.37386	3.14289e-06	0.000210697
chr11:97627387-97629716	XLOC_003777	E130012A19Rik	1.25953	0.447932	-1.49153	-2.81187	0.000290086	0.0109045
chr3:95734148-95739569	XLOC_013396	Ecm1	29.6785	65.0388	1.13188	2.19144	2.99229e-06	0.000201684
chrX:97333841-97377209	XLOC_022916	Eda2r	0.291313	2.04989	2.8149	7.0367	9.54907e-09	1.08769e-06
chr8:77663029-77724452	XLOC_020542	Ednra	0.687403	1.56296	1.18506	2.27373	0.000323701	0.0119045
chr14:103814625-103844173	XLOC_006568	Ednrb	1.56797	3.50038	1.15861	2.23242	0.00019807	0.00793725
chr9:25481597-25604110	XLOC_020892	Eepd1	4.94651	9.80139	0.986575	1.98148	6.28259e-05	0.002943
chr11:28853205-28926743	XLOC_002437	Efemp1	2.92869	6.65465	1.18411	2.27223	2.29176e-05	0.00120963
chr11:16752203-16913907	XLOC_002408	Egfr	61.068	19.6848	-1.63333	-3.10228	5.29582e-07	4.2497e-05
chr7:15948987-15967535	XLOC_018703	Ehd2	0.370728	1.21511	1.71266	3.27765	6.68176e-06	0.000409148
chr6:70844527-70905240	XLOC_016616	Eif2ak3	3.71948	6.39921	0.782794	1.72046	0.00127944	0.0365727
chr18:36664060-36666324	XLOC_009392	Eif4ebp3	17.6805	5.61513	-1.65477	-3.14873	9.24089e-09	1.05903e-06
chr19:46131899-46148325	XLOC_010148	Elovl3	372.829	187.663	-0.990371	-1.9867	0.0003697	0.0132961
chr9:77917365-77984519	XLOC_021219	Elovl5	159.475	473.663	1.57053	2.97014	2.83783e-08	2.93778e-06
chr3:129532386-129638493	XLOC_013002	Elovl6	10.1884	46.5262	2.19112	4.5666	0	0
chr5:30913786-30921273	XLOC_015137	Emilin1	2.8295	5.09206	0.847702	1.79963	0.00097532	0.0295474
chr6:135362931-135383173	XLOC_016920	Emp1	0.280227	1.29008	2.2028	4.60372	7.58625e-08	7.23396e-06
chr13:97241105-97253040	XLOC_005222	Enc1	1.25131	3.13012	1.32278	2.50148	1.72173e-06	0.000123882
chr9:14353990-14381242	XLOC_021493	Endod1	0.75295	1.85977	1.3045	2.46998	2.26248e-05	0.00119924
chr4:41569794-41640302	XLOC_014402	Enho	7.86108	2.00453	-1.97147	-3.92168	5.79797e-09	6.86e-07
chr4:150237197-150248873	XLOC_014261	Eno1	132.369	281.524	1.0887	2.12682	1.96751e-05	0.00105483
chr4:136653610-136835935	XLOC_014864	Ephb2	0.0265125	1.14224	5.42904	43.0828	2.08722e-14	6.15894e-12
chr6:137477245-137649120	XLOC_017544	Eps8	0.301557	0.704087	1.22332	2.33483	0.00106096	0.0316305
chr19:29609883-29648420	XLOC_010436	Ermp1	6.60462	12.37	0.905294	1.87293	0.000113138	0.00491291
chr13:113209659-113218104	XLOC_005266	Esm1	0.643222	2.23772	1.79864	3.47892	1.36442e-06	0.000101251
chr7:24583838-24608926	XLOC_017796	Ethe1	52.8359	30.8657	-0.775515	-1.7118	0.00092429	0.0282527
chr6:33249150-33972930	XLOC_016440	Exoc4	4.4107	7.62968	0.790617	1.72981	0.00112668	0.0330637
chr4:134356373-134372547	XLOC_014844	Extl1	1.33027	4.29253	1.69011	3.22681	8.47354e-10	1.21665e-07
chr3:122882592-122924116	XLOC_012983	Fabp2	109.76	273.591	1.31767	2.49263	2.20129e-08	2.31603e-06
chr3:10204343-10208576	XLOC_013105	Fabp4	18.7238	36.8583	0.977118	1.96853	0.00016212	0.00672805
chr19:10064164-10101503	XLOC_010332	Fads2	136.084	286.374	1.07341	2.1044	1.94398e-05	0.0010452
chr2:151969398-151980219	XLOC_012338	Fam110a	1.16572	3.03524	1.38059	2.60375	0.000590021	0.0195922
chr14:62555737-62608485	XLOC_006022	Fam124a	2.07585	5.66502	1.44838	2.72901	3.38984e-08	3.44266e-06
chr2:32876134-32961255	XLOC_010785	Fam129b	1.58238	4.35092	1.45923	2.74962	0.000116299	0.0050269
chr4:141368220-141384175	XLOC_014198	Fam131c	1.18677	4.35423	1.87537	3.66896	7.27788e-08	6.99613e-06
chr2:83812728-83881358	XLOC_010941	Fam171b	0.142257	0.432051	1.6027	3.03711	0.000729756	0.0233341
chr6:35312746-35326141	XLOC_017061	Fam180a	0.411341	1.34756	1.71195	3.27603	0.00020416	0.0081306
chr9:121950988-121980208	XLOC_021452	Fam198a	1.71006	5.27865	1.62612	3.08682	1.79044e-06	0.000128292
chr14:34351882-34355393	XLOC_006269	Fam25c	61.5644	32.7016	-0.912733	-1.88261	0.000848799	0.0264366
chr9:70089310-70141557	XLOC_021841	Fam81a	0.550395	0.169302	-1.70087	-3.25097	0.000508039	0.0172296
chr15:57985903-58010702	XLOC_006708	Fam83a	0.154968	1.00718	2.70027	6.49924	3.08343e-07	2.58505e-05
chr15:60818996-60831400	XLOC_007096	Fam84b	0.65888	1.50148	1.18829	2.27882	0.000218018	0.00856419
chr8:124740257-124751809	XLOC_020776	Fam89a	6.36874	2.85176	-1.15916	-2.23327	0.000198639	0.0079445
chr11:120805958-120824547	XLOC_004074	Fasn	21.2451	115.817	2.44665	5.45149	0	0
chr6:91212764-91272540	XLOC_016724	Fbln2	0.209357	0.741158	1.82382	3.54017	0.000374175	0.0134312
chr12:101746565-101819119	XLOC_004784	Fbln5	0.381611	1.28447	1.751	3.36592	6.49956e-08	6.34299e-06
chr2:128863932-128897034	XLOC_011220	Fbln7	0.151926	0.628786	2.0492	4.13876	1.76798e-05	0.000962743
chr2:125300594-125506438	XLOC_012219	Fbn1	0.141803	0.404935	1.5138	2.85561	2.9395e-05	0.00150901
chr5:117976770-118010191	XLOC_015467	Fbxo21	24.5397	11.5057	-1.09277	-2.13283	2.81787e-06	0.000192349
chr8:121549443-121578806	XLOC_020744	Fbxo31	12.9763	6.4722	-1.00355	-2.00493	6.07368e-05	0.00285944
chr16:22918382-22939768	XLOC_007565	Fetub	264.897	145.623	-0.863194	-1.81906	0.000846293	0.026407
chr7:45613890-45615490	XLOC_019044	Fgf21	0.631298	7.36679	3.54464	11.6693	4.44089e-16	1.68103e-13
chr8:41191434-41215156	XLOC_020423	Fgl1	307.877	134.84	-1.19111	-2.28328	2.76313e-06	0.000188957
chrX:56731787-56793346	XLOC_022277	Fhl1	1.48743	4.07806	1.45506	2.74168	6.99143e-06	0.000423954
chrX:74223461-74246534	XLOC_022858	Flna	1.94871	3.78156	0.956458	1.94054	6.29117e-05	0.00294334
chr1:162875047-162898712	XLOC_001108	Fmo2	1.36767	2.70222	0.982418	1.97577	0.000856259	0.026556
chr3:27416162-27710439	XLOC_013132	Fndc3b	2.89499	4.91614	0.763965	1.69815	0.00134252	0.0379993
chr10:34483400-34611230	XLOC_001372	Frk	0.684504	1.70951	1.32045	2.49744	0.00025634	0.00985267
chr6:97286867-97617657	XLOC_017334	Frmd4b	9.16719	17.0548	0.895625	1.86042	0.000108873	0.00474975
chr19:5850974-5875208	XLOC_010276	Frmd8	3.93341	7.33353	0.898726	1.86442	0.000330072	0.0120913
chr2:80411970-80447396	XLOC_011886	Frzb	0.265842	1.01603	1.9343	3.82193	3.13937e-06	0.000210697
chr16:37777055-37836516	XLOC_007643	Fstl1	0.766373	2.5329	1.72467	3.30505	2.85987e-08	2.94467e-06
chr4:46663898-46991714	XLOC_014459	Gabbr2	3.27211	6.34414	0.955203	1.93885	0.000105971	0.00464002
chrX:72432676-72656246	XLOC_022831	Gabra3	0.383979	1.1619	1.59739	3.02595	9.76e-06	0.000569713
chr11:3983636-3999328	XLOC_002368	Gal3st1	0.316596	1.65256	2.38399	5.21978	0.00145029	0.0401402
chr11:115974725-116012719	XLOC_004002	Galk1	26.374	44.8474	0.765907	1.70044	0.00102966	0.0308537
chr15:79030874-79043558	XLOC_006790	Galr3,Gcat	37.7104	18.8884	-0.99746	-1.99648	2.82512e-05	0.0014603
chr10:89408823-89443967	XLOC_002171	Gas2l3	0.203738	0.544129	1.41724	2.67074	0.000414382	0.0146224
chr8:13465374-13494535	XLOC_020321	Gas6	13.9412	28.0214	1.00717	2.00996	2.38368e-05	0.0012511
chr16:70314087-70569716	XLOC_007710	Gbe1	35.7497	86.4874	1.27456	2.41925	1.08289e-07	1.00449e-05
chr3:142594847-142619176	XLOC_013046	Gbp1	1.78191	0.80501	-1.14635	-2.21353	0.000682506	0.0221062
chr3:142620663-142638008	XLOC_013047	Gbp2	1.61065	3.4642	1.10488	2.15081	0.000232446	0.00903623
chr11:5900823-5949599	XLOC_003248	Gck	42.3368	111.041	1.39111	2.6228	1.16018e-08	1.29398e-06
chr14:33923587-33935282	XLOC_005870	Gdf10	1.00119	2.05254	1.03569	2.05009	0.00186363	0.0488731
chr8:70629394-70631635	XLOC_020505	Gdf15	10.1183	26.1037	1.36729	2.57986	1.30633e-07	1.18822e-05
chr14:33941039-33947198	XLOC_005871	Gdf2	3.01017	6.07616	1.01331	2.01854	8.30664e-05	0.00377323
chr4:9844372-9862345	XLOC_013658	Gdf6	0.141859	0.423583	1.57819	2.98595	0.00135708	0.0383534
chr6:54985095-54992867	XLOC_017162	Ggct	3.24679	6.737	1.05309	2.07497	0.000446647	0.0155126
chr6:122136628-122150958	XLOC_016822	Gm10319	62.7623	34.8257	-0.849747	-1.80218	0.000255689	0.00983771
chr11:26785108-26787859	XLOC_002432	Gm12070	43.0755	85.6545	0.991662	1.98847	2.29136e-05	0.00120963
chr5:149006962-149012776	XLOC_015694	Gm15408	0.859058	2.85034	1.73031	3.31799	5.17686e-06	0.000326604
chr9:74848437-74852872	XLOC_021204	Gm16551	2.37349	0.220555	-3.4278	-10.7614	2.22045e-15	7.77675e-13
chr5:91257571-91283076	XLOC_015966	Gm19619	0.178636	3.69824	4.37175	20.7027	0	0
chr1:21285246-21298312	XLOC_000679	Gm4956	25.2997	10.2835	-1.29879	-2.46022	2.06705e-07	1.78898e-05
chr3:132630191-132644649	XLOC_013012	Gm5549	1.43328	3.92796	1.45446	2.74054	0.000459814	0.0158962
chr19:16435667-16610818	XLOC_010012	Gna14	0.820891	1.83708	1.16215	2.23791	0.000360164	0.013003
chr17:46725664-46729165	XLOC_009128	Gnmt	1811.98	906.651	-0.998944	-1.99854	0.000671576	0.021856
chr19:55069734-55099447	XLOC_010553	Gpam	35.593	92.7755	1.38215	2.60657	4.15734e-07	3.39426e-05
chr2:127425199-127436092	XLOC_011214	Gpat2	0.491056	1.19817	1.28688	2.44	0.000748105	0.0238395
chr1:92831686-92860196	XLOC_000289	Gpc1	1.67125	9.18081	2.4577	5.4934	0	0
chr14:116925315-117979529	XLOC_006144	Gpc6	0.178654	0.612557	1.77767	3.42872	2.05782e-06	0.000146055
chr2:132529083-132578248	XLOC_012283	Gpcpd1	15.0369	5.97089	-1.33249	-2.51837	2.65594e-07	2.24851e-05
chr2:57237678-57370719	XLOC_010854	Gpd2	4.70637	12.6457	1.42596	2.68693	1.8162e-09	2.42214e-07
chr7:34201327-34230305	XLOC_018956	Gpi1	37.9745	83.3198	1.13363	2.1941	2.50893e-06	0.000173473
chr6:49036518-49058182	XLOC_016545	Gpnmb	0.0249841	1.15977	5.53669	46.4205	1.19698e-11	2.27699e-09
chr17:43270347-43324406	XLOC_008564	Gpr110	2.4702	0.0218782	-6.81899	-112.907	9.05942e-14	2.49634e-11
chr5:146582150-146585239	XLOC_016325	Gpr12	0.102391	0.612538	2.5807	5.9823	0.0015247	0.041555
chrX:160390690-160498070	XLOC_022581	Gpr64	0.198338	0.739546	1.89868	3.72872	1.44881e-05	0.00080795
chr13:81095068-81633144	XLOC_005639	Gpr98	0.08457	1.45519	4.10492	17.207	0	0
chr7:118842218-118995211	XLOC_019475	Gprc5b	0.265751	3.35078	3.65635	12.6087	0.000494562	0.0168488
chr13:21312203-21319624	XLOC_004909	Gpx6	2.11814	0.540983	-1.96914	-3.91535	1.50533e-05	0.000835735
chrX:41401304-41678601	XLOC_022239	Gria3	0.0385151	0.427514	3.47247	11.0999	6.73557e-09	7.83899e-07
chr6:27275121-28134369	XLOC_017026	Grm8	1.26224	0.301547	-2.06553	-4.18588	1.49025e-07	1.32653e-05
chr2:35256359-35307902	XLOC_010795	Gsn	2.91867	10.0007	1.77672	3.42646	1.14207e-09	1.56201e-07
chr9:78331020-78347145	XLOC_021869	Gsta2	78.2257	25.1477	-1.63721	-3.11064	2.50839e-11	4.7001e-09
chr3:107938848-107943749	XLOC_013488	Gstm6	127.692	74.1163	-0.784808	-1.72286	0.000793704	0.0250793
chr19:47854989-47864788	XLOC_010168	Gsto1	73.4483	42.8124	-0.778701	-1.71559	0.000739782	0.0235943
chr19:4035411-4037912	XLOC_010224	Gstp1	1809.89	940.338	-0.944649	-1.92472	0.00131502	0.0373619
chr19:4040288-4042221	XLOC_010225	Gstp2	262.042	116.383	-1.17092	-2.25155	3.22906e-06	0.000215616
chr10:75831845-75834881	XLOC_002041	Gstt2	32.711	19.353	-0.757219	-1.69023	0.00141932	0.0396341
chr10:75774122-75781414	XLOC_002038	Gstt3	50.2435	23.5116	-1.09556	-2.13696	2.42679e-06	0.000168415
chr9:3532349-3905787	XLOC_020791	Gucy1a2	0.145376	0.335164	1.20507	2.30548	0.000484898	0.0165648
chr3:82092427-82145877	XLOC_013258	Gucy1a3	0.836773	1.82089	1.12174	2.17609	0.000209302	0.00828258
chr7:142575532-142578146	XLOC_019660	H19	0.0394421	0.372316	3.23872	9.43956	9.10467e-05	0.00406212
chr17:35320558-35325099	XLOC_008483	H2-Q1	7.33909	14.2623	0.958538	1.94334	0.00013721	0.00585645
chr14:31607226-31640965	XLOC_006254	Hacl1	149.1	77.9101	-0.936399	-1.91375	0.000195164	0.00786426
chr8:57320983-57324517	XLOC_019891	Hand2	1.00207	2.34992	1.22963	2.34507	0.00031209	0.0115455
chr3:98874519-98893230	XLOC_013436	Hao2	0.358133	4.14617	3.53321	11.5772	3.55271e-15	1.21034e-12
chr8:71251124-71272590	XLOC_020518	Haus8	1.71434	4.73812	1.46667	2.76383	0.000101544	0.00448744
chr3:89146775-89160157	XLOC_013313	Hcn3	0.595931	7.16951	3.58866	12.0308	0	0
chr1:91411483-91413222	XLOC_000910	Hes6	47.7443	27.5507	-0.793241	-1.73296	0.000671866	0.021856
chr4:123233556-123249870	XLOC_014039	Heyl	0.188675	0.528774	1.48675	2.80257	0.000276621	0.0104817
chr5:16553550-16619439	XLOC_015074	Hgf	1.77393	3.64908	1.04058	2.05705	0.000388683	0.013912
chr19:37434841-37440731	XLOC_010084	Hhex	34.2662	20.4122	-0.747354	-1.67871	0.00165881	0.0445619
chr5:123973628-124003215	XLOC_015518	Hip1r	5.52199	3.05676	-0.853185	-1.80648	0.000480427	0.0164721
chr6:82725027-82774454	XLOC_017237	Hk2	0.196818	0.600988	1.61048	3.05353	4.37585e-05	0.00212691
chr11:40701388-40733437	XLOC_003338	Hmmr	0.0318116	0.313387	3.30032	9.85134	4.59689e-06	0.000295486
chr14:70554056-70573542	XLOC_006074	Hr	0.100223	0.569197	2.50571	5.67929	4.53003e-08	4.52701e-06
chr5:103955442-103977388	XLOC_016017	Hsd17b13	232.186	449.012	0.951474	1.93385	0.000246026	0.00950497
chr3:98618636-98645534	XLOC_013431	Hsd3b5	217.203	15.7289	-3.78755	-13.8091	0	0
chr17:34969359-34972156	XLOC_009005	Hspa1a	2.1186	0.878676	-1.26971	-2.41113	0.000202991	0.00809267
chr17:34956429-34959238	XLOC_009004	Hspa1b	9.21009	3.78582	-1.28261	-2.43279	1.13622e-06	8.49899e-05
chr5:35652033-35679782	XLOC_015826	Htra3	0.267826	1.02634	1.93815	3.83214	0.00010311	0.00453529
chr8:25024928-25038962	XLOC_020377	Htra4	0.344306	0.0280224	-3.61904	-12.2868	0.000787431	0.0249021
chr9:21015960-21028796	XLOC_020862	Icam1	2.55872	4.99545	0.965192	1.95232	0.0004292	0.015018
chr13:8885606-8892396	XLOC_004882	Idi1	92.7766	50.3957	-0.880461	-1.84096	0.00154949	0.0421386
chr12:103442167-103443680	XLOC_004795	Ifi27l2a	7.35229	15.3046	1.0577	2.08161	0.00176061	0.0466612
chr12:103450898-103457223	XLOC_004796	Ifi27l2b	3.90636	27.7205	2.82705	7.09622	0	0
chr16:22059009-22163299	XLOC_007904	Igf2bp2	0.133941	1.3904	3.37583	10.3807	1.33227e-15	4.80065e-13
chr17:24878770-24882008	XLOC_008317	Igfals	32.3166	17.972	-0.846527	-1.79817	0.000275982	0.010468
chr11:7197787-7202546	XLOC_002398	Igfbp1	32.5126	72.5782	1.15854	2.23231	6.96644e-06	0.000423124
chr1:72824480-72852471	XLOC_000179	Igfbp2	245.295	43.0223	-2.51136	-5.70157	0	0
chr11:7206091-7213923	XLOC_003266	Igfbp3	3.5118	13.2889	1.91994	3.78407	9.92539e-14	2.67593e-11
chr16:38902345-39027157	XLOC_007653	Igsf11	6.3257	12.3885	0.969708	1.95844	4.56505e-05	0.00221027
chr8:70808449-70821423	XLOC_019948	Il12rb1	0.686393	0.228459	-1.5871	-3.00445	0.000578147	0.0192759
chr2:24336860-24351491	XLOC_010667	Il1rn	0.70607	2.25892	1.67775	3.19929	0.000179011	0.00728385
chr4:135728159-135755383	XLOC_014143	Il22ra1	0.8694	2.85594	1.71587	3.28495	6.99408e-10	1.0159e-07
chr18:67289223-67318841	XLOC_009527	Impa2	1.22439	4.11249	1.74795	3.35881	7.33521e-07	5.69946e-05
chr10:127349402-127351772	XLOC_002287	Inhbe	11.5866	20.1556	0.798723	1.73956	0.000944578	0.0288023
chr6:55170627-55174990	XLOC_017164	Inmt	383.857	213.279	-0.847827	-1.79979	0.000771059	0.0244669
chr7:80711583-80803331	XLOC_019180	Iqgap1	1.23645	2.22599	0.848239	1.8003	0.000988757	0.0298517
chr6:29526625-29537320	XLOC_016420	Irf5	5.39942	2.8346	-0.929659	-1.90483	0.000979373	0.0296296
chr1:193153112-193172035	XLOC_000631	Irf6	14.1908	4.66023	-1.60648	-3.04508	1.00064e-11	1.92303e-09
chr8:10986964-11054541	XLOC_020305	Irs2	2.42754	1.07862	-1.1703	-2.25058	0.000112182	0.00487705
chr9:58156264-58159221	XLOC_021778	Islr	0.647274	2.05773	1.6686	3.17906	0.000261992	0.0100235
chr2:12106660-12312315	XLOC_011609	Itga8	0.643064	1.45983	1.18276	2.27011	8.66201e-05	0.00389219
chr7:128129568-128150657	XLOC_018446	Itgax	0.136958	0.614701	2.16615	4.48824	1.40644e-06	0.000103549
chr2:118862000-118881357	XLOC_011142	Ivd	99.7434	46.583	-1.09842	-2.1412	3.72089e-06	0.000243777
chr4:95049036-95052222	XLOC_014594	Jun	1.92075	8.06099	2.06929	4.1968	2.17604e-14	6.37086e-12
chr8:15011025-15033332	XLOC_019744	Kbtbd11	0.145176	0.591114	2.02563	4.0717	1.20777e-07	1.10934e-05
chr6:142564939-142571356	XLOC_017559	Kcnj8	1.00411	2.14732	1.09662	2.13853	0.00146786	0.0404929
chr15:78428628-78439303	XLOC_006780	Kctd17	1.02043	2.26638	1.15122	2.22102	0.00169691	0.0453254
chr19:12695790-12719896	XLOC_009980	Keg1	151.679	46.9963	-1.69041	-3.22748	7.9734e-12	1.55627e-09
chr5:30921895-30931246	XLOC_015138	Khk	284.372	697.602	1.29463	2.45314	6.78117e-07	5.30531e-05
chr3:87078592-87174747	XLOC_013281	Kirrel	0.156263	0.40563	1.37619	2.59582	0.00125927	0.0362173
chr15:38294413-38300707	XLOC_007049	Klf10	4.76494	9.75939	1.03433	2.04816	4.57882e-05	0.00221408
chr13:5861489-5870393	XLOC_004879	Klf6	1.99631	6.1542	1.62423	3.08278	3.94239e-10	5.86275e-08
chr4:139962173-139968026	XLOC_014892	Klhdc7a	3.53869	5.99229	0.759889	1.69336	0.00147502	0.0406144
chr17:67697265-67822645	XLOC_008663	Lama1	0.193176	0.450292	1.22095	2.331	0.000407227	0.0144242
chr18:12334024-12583012	XLOC_009318	Lama3	0.568023	0.207777	-1.45091	-2.7338	1.71031e-05	0.000935675
chr12:31265294-31329639	XLOC_004152	Lamb1	0.629356	1.82175	1.53338	2.89463	2.08383e-07	1.79935e-05
chr1:193301994-193343878	XLOC_000633	Lamb3	0.62631	1.499	1.25905	2.39338	0.000103703	0.004556
chr1:153218922-153332786	XLOC_001063	Lamc1	1.15338	2.32849	1.01353	2.01884	8.62407e-05	0.00388446
chr2:68861557-69111290	XLOC_010877	Lass6	1.3477	2.75563	1.03188	2.04469	0.000336274	0.0122706
chr2:32384637-32387739	XLOC_011736	Lcn2	8.12242	27.1161	1.73917	3.33843	1.70179e-09	2.28583e-07
chr9:21723576-21749918	XLOC_020875	Ldlr	18.3584	32.6997	0.832842	1.78119	0.00044752	0.0155285
chr14:79637690-79662170	XLOC_006548	Lect1	3.41428	0.806111	-2.08253	-4.23549	6.97551e-08	6.77221e-06
chr4:101717407-101815354	XLOC_013909	Lepr	0.337138	0.995911	1.56268	2.95402	3.11302e-05	0.00157649
chr6:124841095-124857687	XLOC_017435	Leprel2	0.547405	1.22615	1.16346	2.23994	0.0014547	0.0401905
chr15:78926725-78930465	XLOC_006786	Lgals1	29.7608	139.362	2.22735	4.68273	0	0
chr11:118392752-118401931	XLOC_004035	Lgals3bp	21.4688	40.6594	0.921349	1.89389	6.9784e-05	0.00321667
chr3:53041547-53261679	XLOC_012642	Lhfp	3.03282	7.23674	1.25468	2.38614	4.76587e-06	0.00030426
chr7:132610643-132706419	XLOC_018472	Lhpp	45.9339	25.6634	-0.839848	-1.78986	0.000282137	0.0106476
chr2:38351308-38369728	XLOC_010825	Lhx2	0.649378	1.45264	1.16155	2.23698	0.00188737	0.0493574
chr2:36081953-36105408	XLOC_011771	Lhx6	0.796458	4.59851	2.5295	5.77372	3.91449e-10	5.86275e-08
chr15:7129572-7197489	XLOC_006614	Lifr	66.3124	14.4622	-2.19699	-4.58522	1.81566e-12	3.93305e-10
chr5:134656039-134688590	XLOC_016209	Limk1	0.748914	1.98084	1.40324	2.64495	1.61585e-05	0.000887887
chr18:74939322-74961263	XLOC_009793	Lipg	1.71041	4.63506	1.43825	2.70992	8.54224e-08	8.04323e-06
chr4:103382500-103492188	XLOC_013918	LOC622167	6.84472	2.45004	-1.48218	-2.79371	5.00136e-05	0.0024029
chr9:58287723-58313212	XLOC_021781	Loxl1	0.124119	0.58968	2.24821	4.75093	3.15293e-06	0.000210993
chr14:69609476-69695834	XLOC_006065	Loxl2	0.517851	1.42666	1.46204	2.75498	3.58355e-06	0.000236212
chr4:58435252-58553491	XLOC_014493	Lpar1	0.195333	0.631108	1.69195	3.23093	0.000704286	0.0226162
chr3:82876705-82943638	XLOC_013261	Lrat	2.33625	6.39189	1.45205	2.73597	5.80286e-09	6.86e-07
chr7:67513410-67645236	XLOC_019138	Lrrc28	7.81629	17.0331	1.12378	2.17917	6.32174e-05	0.00295395
chr3:116562973-116630984	XLOC_012966	Lrrc39	0.182372	1.19156	2.7079	6.5337	0.000849356	0.0264366
chr14:28904943-29721864	XLOC_005835	Lrtm1	2.46926	1.27865	-0.949462	-1.93115	0.000287176	0.0108269
chr10:97565501-97572703	XLOC_001677	Lum	1.87559	5.83466	1.6373	3.11083	4.1493e-08	4.15763e-06
chr15:74762056-74763567	XLOC_007136	Ly6d	0.619136	31.6628	5.67639	51.1403	0	0
chr15:74747856-74752979	XLOC_007135	Lynx1	0.140807	0.390206	1.47051	2.7712	0.00136076	0.0384284
chr7:110850607-110862953	XLOC_019446	Lyve1	3.41002	10.0778	1.56332	2.95533	2.65588e-09	3.3969e-07
chrX:150806421-150814339	XLOC_023042	Maged2	1.61057	4.17296	1.3735	2.59098	9.09993e-05	0.00406212
chrX:153036166-153037563	XLOC_023051	Mageh1	1.53783	3.26167	1.08471	2.12095	0.0017508	0.0464999
chr19:23302609-23448322	XLOC_010414	Mamdc2	0.45305	1.11309	1.29683	2.45688	0.00035155	0.0127535
chr11:104231436-104332093	XLOC_003076	Mapt	0.392674	1.18801	1.59714	3.02543	8.28371e-05	0.00376738
chr10:37133243-37138926	XLOC_001932	Marcks	3.12638	5.83314	0.899781	1.86578	0.000302732	0.0112772
chr13:4248735-4249777	XLOC_004876	Marcksl1-ps4	9.75149	3.81479	-1.35402	-2.55623	1.1334e-05	0.000656478
chr15:34306681-34436240	XLOC_006662	Matn2	0.1903	0.818839	2.1053	4.30287	5.75847e-07	4.59146e-05
chrX:51113494-51205832	XLOC_022753	Mbnl3	0.0649766	0.285023	2.13308	4.38653	1.52465e-06	0.000111377
chr9:86581363-86701253	XLOC_021890	Me1	52.8666	152.327	1.52675	2.88136	2.728e-09	3.46548e-07
chr12:109540996-109571729	XLOC_004410	Meg3,Mir1906-2,Mir770	2.09998	0.034823	-5.91419	-60.3043	2.11995e-06	0.000149333
chr6:149141513-149151170	XLOC_016971	Mettl20	39.3659	19.9062	-0.983724	-1.97756	0.000421482	0.0148032
chr7:79133768-79149060	XLOC_019158	Mfge8	2.7563	7.80986	1.50256	2.83345	5.09738e-07	4.1258e-05
chr4:122946851-122961188	XLOC_014736	Mfsd2a	12.9755	63.3722	2.28806	4.88399	0	0
chr6:88724412-88828360	XLOC_016701	Mgll	32.6053	69.901	1.10021	2.14386	9.58042e-06	0.000560979
chr1:167372384-167393797	XLOC_001136	Mgst3	19.4538	45.9476	1.23994	2.36189	2.27106e-06	0.00015908
chr7:135689788-135716379	XLOC_019592	Mki67	0.133928	0.497497	1.89323	3.71466	7.28083e-08	6.99613e-06
chr5:142563481-142608752	XLOC_016290	Mmd2	2.66559	6.43754	1.27205	2.41504	1.55842e-05	0.000861384
chr9:7347374-7360461	XLOC_020800	Mmp12	0.112139	2.0558	4.19635	18.3327	0	0
chr9:7272514-7283333	XLOC_020799	Mmp13	0.0530903	0.484898	3.19116	9.13345	7.95954e-06	0.000472716
chr8:92827328-92853420	XLOC_020066	Mmp2	0.277845	1.02114	1.87782	3.67519	4.30352e-06	0.000279505
chr4:155650655-155653384	XLOC_015007	Mmp23	0.253066	0.991717	1.97041	3.91879	0.000175532	0.0071813
chr1:173896355-173912922	XLOC_001190	Mnda	1.24458	2.60788	1.06722	2.09539	0.0018943	0.0494695
chr1:78511060-78538173	XLOC_000216	Mogat1	1.36384	8.06803	2.56454	5.91566	4.84723e-13	1.17194e-10
chrX:139821635-139871654	XLOC_023017	Morc4	0.274589	2.04263	2.89508	7.43885	5.54761e-11	9.71479e-09
chr10:24223517-24302783	XLOC_001352	Moxd1	24.4245	0.0456736	-9.06275	-534.761	0	0
chr16:13940695-13949357	XLOC_007497	Mpv17l	8.68136	4.04134	-1.10309	-2.14814	1.21665e-05	0.000698225
chr11:105292646-105351145	XLOC_003082	Mrc2	0.0990158	0.281089	1.5053	2.83884	0.00100315	0.0301469
chr7:143778363-143784500	XLOC_019679	Mrgpre	0.376556	0.971418	1.36723	2.57975	0.000207759	0.00823891
chr19:11536849-11558466	XLOC_009960	Ms4a4d	2.06589	4.21456	1.02862	2.04007	0.00141496	0.039542
chr8:94179089-94180327	XLOC_020075	Mt1	68.5812	34.6904	-0.983278	-1.97695	0.00143533	0.0398733
chr8:94172618-94173567	XLOC_020074	Mt2	44.1336	14.5878	-1.59711	-3.02537	4.62862e-06	0.000297016
chr10:3973075-4167081	XLOC_001283	Mthfd1l	0.103639	0.644397	2.63638	6.2177	1.75455e-07	1.53985e-05
chr3:96161970-96171718	XLOC_012861	Mtmr11	0.356266	1.84187	2.37015	5.16995	3.93581e-10	5.86275e-08
chr8:45069210-45088506	XLOC_019866	Mtnr1a	1.38087	4.51078	1.7078	3.26662	3.98527e-07	3.26087e-05
chr4:62147832-62150841	XLOC_014519	Mup21	5102.16	502.973	-3.34256	-10.144	0	0
chr4:59956806-59960665	XLOC_014502	Mup4	1081.58	346.336	-1.64289	-3.12291	1.43531e-08	1.55009e-06
chr4:61831319-61835180	XLOC_014516	Mup5	10691.7	2401.3	-2.15461	-4.45248	3.61906e-07	2.9898e-05
chr4:60003549-60006214	XLOC_013820	Mup6	365.348	123.317	-1.5669	-2.96267	9.2496e-10	1.31798e-07
chr1:9668835-9700209	XLOC_000645	Mybl1	0.0696241	0.293625	2.07632	4.2173	0.000296926	0.0111051
chr4:122996099-123002480	XLOC_014033	Mycl1	1.75257	4.89216	1.481	2.79142	1.73821e-07	1.5291e-05
chr12:12936093-12941836	XLOC_004548	Mycn	0.215363	0.905467	2.07189	4.20437	5.46858e-06	0.000342128
chr16:14194527-14291408	XLOC_007835	Myh11	0.177939	0.419155	1.2361	2.35561	0.00114911	0.0335904
chr2:156775464-156781657	XLOC_011401	Myl9	1.50403	3.80326	1.3384	2.52871	0.00024523	0.00948399
chr11:75651509-75674634	XLOC_002786	Myo1c	5.05081	8.62861	0.772612	1.70836	0.000860972	0.0266432
chr9:18323021-18385928	XLOC_021510	Naalad2	0.137748	0.660729	2.26202	4.79663	6.22176e-06	0.00038412
chr6:85830387-85831890	XLOC_017270	Nat8	38.1502	15.3629	-1.31224	-2.48327	1.30278e-07	1.18788e-05
chr2:52136647-52338798	XLOC_011806	Neb	0.778704	0.204047	-1.93218	-3.81631	7.35989e-12	1.45164e-09
chr2:75675519-75704641	XLOC_011870	Nfe2l2	21.7708	36.9012	0.761272	1.69498	0.00098935	0.0298517
chr13:52967209-52981039	XLOC_005492	Nfil3	24.9313	14.795	-0.752849	-1.68512	0.00160628	0.0433684
chr13:13437602-13512275	XLOC_004890	Nid1	1.60114	5.06335	1.66099	3.16233	4.04561e-11	7.21948e-09
chr5:72647796-72671078	XLOC_015261	Nipal1	0.709343	3.23896	2.19097	4.56612	9.95801e-11	1.66597e-08
chr9:48591890-48605077	XLOC_021709	Nnmt	146.233	53.7596	-1.44367	-2.72012	2.31416e-09	3.00973e-07
chr4:43631935-43651240	XLOC_013751	Npr2	14.1686	7.85151	-0.851659	-1.80457	0.000281111	0.0106196
chr8:31818028-31918203	XLOC_020399	Nrg1	0.0510631	0.537774	3.39665	10.5316	2.84529e-05	0.00146667
chr17:90033644-91092802	XLOC_009289	Nrxn1	0.273172	0.717251	1.39267	2.62564	3.63881e-05	0.00181095
chr9:88327609-88372089	XLOC_021250	Nt5e	3.06011	6.29085	1.03967	2.05576	5.68187e-05	0.00269529
chr11:68209364-68386826	XLOC_003505	Ntn1	1.02034	2.34904	1.20302	2.30221	1.57918e-05	0.000870291
chr3:87778244-87795162	XLOC_013285	Ntrk1	0.439822	0.10269	-2.09862	-4.283	0.000585824	0.0194798
chr13:58806596-59129967	XLOC_005116	Ntrk2	0.157631	3.10446	4.29972	19.6945	0	0
chr14:70577847-70582571	XLOC_006075	Nudt18	2.21136	4.45686	1.01109	2.01543	0.000115102	0.00498666
chr8:114133579-114152305	XLOC_020192	Nudt7	430.793	170.336	-1.33861	-2.52908	1.9453e-07	1.69535e-05
chr7:126623246-126625470	XLOC_019515	Nupr1	1.01523	5.9653	2.55479	5.87582	6.10683e-09	7.17408e-07
chr7:132557475-132576398	XLOC_019577	Oat	537.098	199.32	-1.4301	-2.69465	2.31286e-07	1.9834e-05
chr8:48225665-48674690	XLOC_020453	Odz3	1.65602	3.51329	1.0851	2.12152	6.35731e-06	0.000391199
chr3:114863253-115125256	XLOC_012962	Olfm3	1.17489	2.59049	1.1407	2.20488	9.40652e-05	0.00418161
chr3:103735394-103738001	XLOC_013453	Olfml3	0.882892	3.28773	1.89678	3.72381	7.1928e-08	6.94717e-06
chr13:49464059-49652731	XLOC_005064	Omd	2.07763	4.50386	1.11623	2.1678	0.00174457	0.0463671
chr9:74861921-74889647	XLOC_021205	Onecut1	2.07139	0.77014	-1.42741	-2.68963	0.000433835	0.0151519
chr4:63344566-63348162	XLOC_013830	Orm1	1198.62	582.313	-1.04151	-2.05838	0.000173116	0.00709794
chr4:63362449-63365877	XLOC_013832	Orm2	53.1123	29.1824	-0.863944	-1.82001	0.00175737	0.0466082
chr4:63356162-63359511	XLOC_013831	Orm3	7.44016	3.3476	-1.15221	-2.22254	0.000834514	0.0261265
chr6:50293327-50456170	XLOC_017133	Osbpl3	0.645662	3.63108	2.49155	5.62382	9.14824e-13	2.11624e-10
chr7:143688762-143741963	XLOC_019677	Osbpl5	0.345709	0.87585	1.34113	2.5335	0.00032704	0.0120105
chr17:10403012-10840191	XLOC_008763	Pacrg	0.0466545	0.600794	3.68678	12.8775	0.00054319	0.0182565
chr1:97821094-98095632	XLOC_000939	Pam	3.27181	8.16942	1.32015	2.49692	6.07571e-08	5.9604e-06
chr2:102550021-102643040	XLOC_011072	Pamr1	0.745186	1.75936	1.23938	2.36097	0.00025318	0.0097512
chr12:83763634-83792384	XLOC_004294	Papln	0.268063	0.880365	1.71553	3.28417	5.78319e-06	0.000360009
chr19:32595715-32667187	XLOC_010063	Papss2	48.187	23.0418	-1.06439	-2.09129	1.67898e-05	0.00091988
chr15:84324720-84342978	XLOC_006847	Parvg	0.248193	0.678711	1.45134	2.73462	0.00144233	0.0399789
chr14:84443563-84537060	XLOC_006114	Pcdh17	0.138524	0.411274	1.56996	2.96896	2.06072e-05	0.00110008
chr5:57718021-58132240	XLOC_015228	Pcdh7	0.0511633	0.284935	2.47745	5.56912	0.000813211	0.0255878
chr5:137605107-137611404	XLOC_016247	Pcolce	2.11493	5.93002	1.48742	2.80387	1.41678e-06	0.000104105
chr13:108654177-109955969	XLOC_005250	Pde4d	0.560233	1.7168	1.61562	3.06443	5.45345e-08	5.37811e-06
chr5:75152291-75198204	XLOC_015274	Pdgfra	0.340782	0.948282	1.47647	2.78267	6.70359e-06	0.000409816
chr18:61045150-61085067	XLOC_009501	Pdgfrb	0.570739	1.71198	1.58476	2.99958	3.36781e-07	2.81088e-05
chr6:5483351-5496278	XLOC_016985	Pdk4	4.78922	9.08571	0.923809	1.89712	0.000290107	0.0109045
chr6:101149607-101377897	XLOC_017341	Pdzrn3	0.799724	1.84063	1.20263	2.30159	0.000114838	0.00498096
chr6:4747306-4760516	XLOC_016368	Peg10	0.082189	0.31435	1.93535	3.82471	1.75769e-05	0.000958799
chr5:90772435-90773383	XLOC_015322	Pf4	0.45856	2.14512	2.22588	4.67796	0.000495087	0.0168514
chr4:149149985-149166707	XLOC_014963	Pgd	14.1389	31.7871	1.16877	2.2482	6.1341e-07	4.87024e-05
chr5:64092950-64128158	XLOC_015234	Pgm1	1.40416	2.87437	1.03354	2.04704	0.00115683	0.0337634
chr9:86467154-86571842	XLOC_021889	Pgm3	3.32177	6.58057	0.986261	1.98104	0.000782598	0.0247911
chr10:111506286-111508649	XLOC_001712	Phlda1	15.36	8.36509	-0.876722	-1.8362	0.000405394	0.0143846
chr1:135766085-135769134	XLOC_000403	Phlda3	0.584053	5.49014	3.23267	9.40006	2.22045e-16	8.75908e-14
chr9:44686308-44735198	XLOC_021684	Phldb1	0.530577	1.06009	0.998558	1.998	0.00180471	0.047494
chr6:139715859-139969283	XLOC_016930	Pik3c2g	0.693657	3.02266	2.12353	4.35759	3.92975e-09	4.7814e-07
chr3:7366604-7445365	XLOC_012546	Pkia	0.184172	0.516689	1.48824	2.80547	0.000680304	0.0220731
chr3:89136142-89146594	XLOC_012754	Pklr	35.7912	227.408	2.66761	6.35376	0	0
chr10:13090788-13131695	XLOC_001306	Plagl1	0.113701	0.420662	1.88741	3.6997	2.0951e-05	0.00111684
chr8:22757744-22782848	XLOC_019803	Plat	0.0745793	0.382903	2.36013	5.13417	0.000240833	0.00934286
chr14:20836662-20843388	XLOC_005805	Plau	0.514148	1.61175	1.64837	3.13479	1.32364e-05	0.000753853
chr16:45959261-46010413	XLOC_008011	Plcxd2	13.4506	6.7842	-0.987419	-1.98263	2.49825e-05	0.00130211
chr7:130865910-130913302	XLOC_018459	Plekha1	3.28665	8.37231	1.34901	2.54737	7.84979e-08	7.40985e-06
chr17:84511895-84622142	XLOC_008709	Plekhh2	0.116638	0.289034	1.3092	2.47804	0.00176554	0.0467256
chr17:56278962-56290511	XLOC_009177	Plin3	15.3453	26.9799	0.814094	1.75819	0.000481436	0.0164916
chr17:56079657-56109802	XLOC_009170	Plin4	1.13564	8.38855	2.88492	7.38665	2.39808e-14	6.96652e-12
chr9:95752642-95845279	XLOC_021915	Pls1	0.0169292	1.16505	6.10474	68.8192	1.1052e-09	1.5227e-07
chr9:92250194-92272561	XLOC_021263	Plscr1	4.89757	10.7672	1.1365	2.19847	7.94991e-06	0.000472716
chr9:92457378-92492516	XLOC_021266	Plscr4	0.819686	1.83085	1.15937	2.2336	0.000392194	0.0140243
chr8:71497753-71511769	XLOC_020523	Plvap	9.91917	24.7738	1.32053	2.49758	2.54048e-08	2.64457e-06
chr2:173224465-173276533	XLOC_012489	Pmepa1	0.328907	0.744023	1.17767	2.26211	0.0013979	0.0391961
chr17:12888902-12910000	XLOC_008770	Pnldc1	0.311107	3.46053	3.47551	11.1233	6.66134e-16	2.47162e-13
chr14:50944303-50953412	XLOC_005934	Pnp	44.7538	22.6229	-0.984229	-1.97826	2.66443e-05	0.00138296
chr14:50956141-50964749	XLOC_005935	Pnp2	5.89008	2.95392	-0.995656	-1.99399	0.0014866	0.0408133
chr15:84167816-84189521	XLOC_006844	Pnpla3	0.0881561	1.6611	4.23594	18.8428	0	0
chr4:108014793-108032090	XLOC_014632	Podn	0.492523	1.11427	1.17783	2.26236	0.00117364	0.0340948
chr3:54361107-54391041	XLOC_012646	Postn	1.73116	6.3645	1.8783	3.67642	2.9629e-10	4.55061e-08
chr6:57506502-57535426	XLOC_017174	Ppm1k	19.0163	8.4396	-1.17199	-2.25322	5.55254e-07	4.43671e-05
chr13:35967906-35970388	XLOC_005021	Ppp1r3g	0.935501	3.60486	1.94613	3.85339	1.19435e-07	1.09971e-05
chr7:80294465-80316259	XLOC_018116	Prc1	0.141734	0.440382	1.63558	3.10712	0.000906072	0.027832
chr1:133910304-133921401	XLOC_001009	Prelp	6.5588	17.6564	1.42868	2.692	9.99359e-10	1.41325e-07
chr5:147314984-147322440	XLOC_016331	Prhoxnb	26.9798	10.118	-1.41496	-2.66652	2.00141e-07	1.74021e-05
chr11:107933387-108343888	XLOC_003952	Prkca	1.01864	2.16711	1.08913	2.12746	3.02164e-05	0.00154329
chr7:89507785-89517586	XLOC_019228	Prss23	0.833519	3.23918	1.95834	3.88615	2.97629e-10	4.55252e-08
chr19:15905123-15925059	XLOC_010399	Psat1	0.218067	0.702796	1.68833	3.22283	0.000572504	0.0191217
chr4:132564067-132580866	XLOC_014113	Ptafr	0.162111	0.600046	1.88809	3.70145	0.000881369	0.0271399
chr2:30889471-30903297	XLOC_011724	Ptges	0.0394681	0.436582	3.46749	11.0616	6.95518e-07	5.43012e-05
chr3:101040236-101110166	XLOC_013442	Ptgfrn	0.293763	0.677465	1.20549	2.30616	0.000695498	0.0223724
chr15:73723145-73758766	XLOC_006733	Ptp4a3	0.97228	2.18181	1.16608	2.24401	0.000802939	0.0253284
chr11:100956736-100970617	XLOC_003874	Ptrf	1.67899	3.55169	1.08091	2.11537	0.00014802	0.00623265
chr12:29938036-30017658	XLOC_004147	Pxdn	1.07627	2.01891	0.907538	1.87584	0.000718334	0.0230082
chr12:79297282-79814690	XLOC_004277	Rad51l1	0.275849	6.51042	4.5608	23.6014	0	0
chr10:22158609-22374139	XLOC_001333	Raet1a,Raet1b,Raet1c,Raet1d,Raet1e	45.4904	21.6828	-1.06901	-2.09799	0.000166886	0.00690291
chr9:98422961-98446550	XLOC_021277	Rbp1	1.76733	3.73306	1.07879	2.11226	0.000204537	0.00813695
chr17:43801851-44039516	XLOC_008568	Rcan2	1.59691	3.85183	1.27026	2.41205	8.16957e-06	0.000482894
chr7:45082914-45092213	XLOC_019019	Rcn3	2.4989	5.19598	1.0561	2.0793	0.000622871	0.0205476
chr10:127776405-127792697	XLOC_001775	Rdh9	21.7444	42.6945	0.973407	1.96347	3.8041e-05	0.0018832
chr5:21884454-22344705	XLOC_015745	Reln	1.98065	5.09111	1.36201	2.57043	7.29584e-09	8.43864e-07
chrX:73922121-73930850	XLOC_022853	Renbp	1.51113	3.72421	1.30131	2.46453	0.00126619	0.0363049
chr1:153740353-153745468	XLOC_000444	Rgs16	3.41191	115.474	5.08084	33.8443	0	0
chr1:169741477-169747642	XLOC_001140	Rgs4	0.199157	0.587051	1.55958	2.94768	0.000668273	0.0217959
chr11:32209585-32222293	XLOC_003319	Rhbdf1	1.08998	2.19525	1.01009	2.01404	0.00144486	0.0400194
chr12:8497759-8499985	XLOC_004539	Rhob	7.8439	13.9042	0.825876	1.77261	0.000617545	0.0204439
chr3:104789034-104794459	XLOC_012921	Rhoc	6.37809	11.7278	0.878741	1.83877	0.00176682	0.0467266
chr12:109603945-109661711	XLOC_004423	Rian	1.32067	0.0451111	-4.87164	-29.2759	1.67311e-12	3.66665e-10
chr15:98669205-98677461	XLOC_007364	Rnd1	8.21141	4.61955	-0.829879	-1.77754	0.00121266	0.0350922
chr16:73892306-74410912	XLOC_008081	Robo2	0.143324	0.508632	1.82734	3.54882	9.06657e-07	6.87793e-05
chr6:70765720-70792175	XLOC_017206	Rpia	1.64836	3.90461	1.24415	2.36879	9.22666e-05	0.00411141
chr4:133847290-133887799	XLOC_014831	Rps6ka1	2.53436	7.36689	1.53943	2.9068	3.11637e-09	3.89286e-07
chr4:32982998-33022180	XLOC_013700	Rragd	0.305955	0.991309	1.69601	3.24004	1.39559e-06	0.000103155
chr11:29692898-30026033	XLOC_002443	Rtn4	17.292	36.5857	1.08117	2.11575	1.43196e-05	0.000802427
chr1:74125541-74148230	XLOC_000182	Rufy4	0.0638711	0.683496	3.4197	10.7012	7.34581e-07	5.69946e-05
chr3:93555117-93564645	XLOC_012824	S100a10	171.485	306.557	0.838073	1.78766	0.000359911	0.013003
chr3:93520496-93526288	XLOC_012823	S100a11	7.04717	42.051	2.57702	5.96706	0	0
chr9:21242917-21248443	XLOC_021544	S1pr5	2.85736	1.29195	-1.14513	-2.21166	0.000557727	0.0186948
chr14:46882965-47105817	XLOC_005904	Samd4	0.42926	1.27709	1.57294	2.9751	1.83732e-05	0.000993559
chr6:3372258-3399571	XLOC_016974	Samd9l	1.9972	5.46027	1.451	2.73397	1.20222e-08	1.33689e-06
chr8:64718145-64733578	XLOC_020471	Sc4mol	99.6342	55.5917	-0.841772	-1.79225	0.00116457	0.0338837
chr9:57441327-57468024	XLOC_021769	Scamp5	3.7982	8.50189	1.16247	2.2384	2.84532e-06	0.000193622
chr14:65666403-65764826	XLOC_006045	Scara5	3.90818	0.950704	-2.03943	-4.11083	2.20633e-08	2.31603e-06
chr19:44293676-44306862	XLOC_010131	Scd2	1.65673	56.4872	5.09151	34.0955	0	0
chr19:44203288-44244016	XLOC_010130	Scd3	1.31679	88.0084	6.06255	66.8358	0	0
chr19:44333326-44346743	XLOC_010132	Scd4	0.168576	15.0203	6.47737	89.101	0	0
chr6:125321340-125344942	XLOC_016864	Scnn1a	6.62182	3.35132	-0.9825	-1.97589	7.99497e-05	0.00364935
chr2:151572632-151589999	XLOC_011328	Sdcbp2	0.0919321	0.817284	3.1522	8.8901	3.99485e-05	0.00195185
chr3:94693573-94704406	XLOC_012835	Selenbp2	288.939	18.936	-3.93156	-15.2587	0	0
chr13:51701248-51793644	XLOC_005487	Sema4d	0.161297	0.473979	1.5551	2.93854	0.000295243	0.0110532
chr16:35541362-35664258	XLOC_007625	Sema5b	0.709535	2.5318	1.83522	3.56826	4.47967e-09	5.41534e-07
chr4:130253497-130275586	XLOC_014797	Serinc2	4.64494	8.68926	0.903573	1.87069	0.000651351	0.0213182
chr12:104028769-104044443	XLOC_004807	Serpina12	8.145	22.5262	1.46762	2.76565	7.10334e-09	8.24142e-07
chr12:104112724-104121896	XLOC_004377	Serpina3a	0.550836	0.0369628	-3.89748	-14.9025	0.000122677	0.00528427
chr12:104146907-104153872	XLOC_004808	Serpina3c	1.08583	0.257652	-2.0753	-4.21432	1.78708e-05	0.000969187
chr12:104214544-104241934	XLOC_004379	Serpina3f,Serpina3g	28.2833	6.92794	-2.02945	-4.08249	7.86704e-13	1.86048e-10
chr12:104247896-104254405	XLOC_004380	Serpina3h	0.641679	0.182785	-1.8117	-3.51056	0.000475664	0.0163687
chr12:104387164-104394257	XLOC_004384	Serpina3m	1193.16	456.254	-1.38688	-2.61513	4.53949e-06	0.000292298
chr12:104077959-104086920	XLOC_004375	Serpina4-ps1	11.8698	2.21947	-2.41901	-5.34804	2.28262e-13	5.85898e-11
chrX:139079250-139085236	XLOC_023014	Serpina7	26.9495	79.4659	1.56008	2.9487	1.0901e-10	1.80759e-08
chr12:103996620-104013652	XLOC_004806	Serpina9	0.457681	0.0175858	-4.70186	-26.0256	0.00169957	0.0453643
chr13:32842092-32851185	XLOC_005423	Serpinb1a	9.73165	2.83947	-1.77706	-3.42727	2.26973e-10	3.54408e-08
chr1:107590006-107608978	XLOC_000329	Serpinb8	0.787851	2.215	1.49131	2.81144	5.11556e-06	0.000323281
chr5:137061506-137072272	XLOC_016237	Serpine1	0.104448	0.77298	2.88764	7.40059	2.27936e-08	2.38601e-06
chr1:79794321-79858665	XLOC_000866	Serpine2	17.7095	5.10105	-1.79566	-3.47174	1.76081e-12	3.83642e-10
chr7:99345375-99353239	XLOC_019256	Serpinh1	4.6546	8.40609	0.852779	1.80598	0.00136595	0.0385168
chr11:78394485-78422185	XLOC_003643	Slc13a2	1.9682	0.0566157	-5.11953	-34.7642	8.73194e-10	1.24897e-07
chr2:165405295-165473197	XLOC_012454	Slc13a3	3.88621	6.77766	0.802424	1.74403	0.0014552	0.0401905
chr10:40033535-40142254	XLOC_001941	Slc16a10	22.423	12.5257	-0.840089	-1.79016	0.00123315	0.0356026
chr11:70216792-70220994	XLOC_003545	Slc16a13	0.65929	1.48542	1.17188	2.25305	0.00124286	0.0358555
chr11:115462473-115474398	XLOC_003134	Slc16a5	1.67886	4.19524	1.32127	2.49886	5.98671e-06	0.000371443
chr10:125227485-125328535	XLOC_002272	Slc16a7	18.2218	36.0584	0.984667	1.97886	3.09557e-05	0.00157047
chr13:23897889-23915007	XLOC_005388	Slc17a4	12.3549	41.0382	1.73188	3.3216	1.31006e-13	3.50676e-11
chr10:89574020-89621249	XLOC_002173	Slc17a8	2.44531	16.0023	2.71019	6.54408	0	0
chr11:20302180-20332713	XLOC_003284	Slc1a4	0.994119	3.41936	1.78224	3.4396	1.22745e-09	1.67267e-07
chr2:129198773-129211612	XLOC_011225	Slc20a1	4.17498	10.4182	1.31926	2.49538	9.5692e-07	7.18649e-05
chr19:7781981-7802667	XLOC_010314	Slc22a26	0.617739	0.164503	-1.90889	-3.7552	0.00096533	0.0293158
chr19:7864389-7966027	XLOC_010315	Slc22a27	0.901881	10.1801	3.49667	11.2876	0	0
chr19:8062209-8131982	XLOC_010316	Slc22a28	29.654	11.8242	-1.32649	-2.50792	1.9769e-08	2.11669e-06
chr19:8160168-8218839	XLOC_010317	Slc22a29	0.975964	5.06793	2.3765	5.19275	3.69704e-13	9.17528e-11
chr19:8335623-8405105	XLOC_010318	Slc22a30	136.815	74.4815	-0.877275	-1.8369	0.000327224	0.0120105
chr2:145242611-145641939	XLOC_011292	Slc24a3	0.0433615	0.347791	3.00373	8.02071	6.18251e-05	0.00289974
chr12:108851129-108856815	XLOC_004407	Slc25a47	239.415	452.336	0.917883	1.88934	0.000470703	0.0162129
chr13:56438355-56472363	XLOC_005110	Slc25a48	5.15868	2.35913	-1.12875	-2.18669	0.00026792	0.0101958
chr3:28697903-28728360	XLOC_012584	Slc2a2	63.3443	131.095	1.04933	2.06957	1.95584e-05	0.00105007
chr11:69942286-69948190	XLOC_003542	Slc2a4	0.0233046	0.425117	4.18918	18.2418	5.01038e-05	0.00240415
chr9:53771535-53818161	XLOC_021077	Slc35f2	0.141912	1.49535	3.39741	10.5371	9.67182e-12	1.87799e-09
chr1:46807544-46853509	XLOC_000753	Slc39a10	1.00603	1.92541	0.936501	1.91388	0.00119434	0.0346693
chr15:76612383-76616852	XLOC_007174	Slc39a4	14.2466	4.66759	-1.60987	-3.05224	1.82012e-10	2.86592e-08
chr10:128395931-128401224	XLOC_002300	Slc39a5	0.199462	1.26609	2.6662	6.34755	0.000202674	0.00808861
chr2:84839408-84863586	XLOC_010947	Slc43a1	2.21312	0.404041	-2.45351	-5.47747	9.67713e-07	7.25301e-05
chrX:73673133-73682500	XLOC_022327	Slc6a8	0.730656	2.44602	1.74317	3.3477	2.02172e-08	2.15238e-06
chr6:141907281-141946962	XLOC_017552	Slco1a1	140.867	44.4178	-1.66512	-3.1714	3.07407e-09	3.85287e-07
chr9:103008489-103087849	XLOC_021299	Slco2a1	16.9826	5.38363	-1.6574	-3.15448	2.07478e-12	4.443e-10
chr17:14279506-14404790	XLOC_008221	Smoc2	0.748687	3.61093	2.26994	4.82303	1.63047e-12	3.59424e-10
chr8:106252548-106337988	XLOC_020676	Smpd3	0.159407	0.8701	2.44847	5.45837	2.35319e-09	3.04088e-07
chr2:158375638-158386145	XLOC_011415	Snhg11	3.26786	1.07768	-1.60042	-3.03232	3.37316e-09	4.16916e-07
chr12:30174557-30373375	XLOC_004579	Sntg2	2.69684	1.08	-1.32024	-2.49708	6.81299e-05	0.00315986
chr5:52363804-52369738	XLOC_015218	Sod3	7.87528	20.5142	1.38122	2.60489	1.04183e-08	1.17598e-06
chr19:40292040-40513812	XLOC_010479	Sorbs1	9.82506	17.1189	0.801048	1.74237	0.0014005	0.0391961
chr14:70180468-70207671	XLOC_006506	Sorbs3	10.3119	4.88608	-1.07756	-2.11046	0.000216781	0.00853346
chr9:41968489-42124289	XLOC_021660	Sorl1	0.225277	0.670034	1.57253	2.97426	9.87386e-06	0.00057457
chr3:108284132-108361511	XLOC_012947	Sort1	2.88272	1.60559	-0.844333	-1.79543	0.000914288	0.0280384
chr11:55394501-55420080	XLOC_003419	Sparc	14.2508	31.7141	1.15408	2.22542	6.2962e-07	4.95694e-05
chr5:104079109-104114088	XLOC_016020	Sparcl1	0.962217	2.68705	1.48159	2.79256	1.43508e-06	0.000105244
chr2:69193895-69206190	XLOC_011844	Spc25	2.33759	6.00146	1.36029	2.56737	0.000204852	0.00814086
chr5:33213518-33218238	XLOC_015809	Spon2	3.79044	12.6754	1.7416	3.34406	2.01552e-11	3.79556e-09
chr5:104435111-104441053	XLOC_015376	Spp1	21.6228	39.2593	0.860481	1.81564	0.000317451	0.0116861
chr3:92483954-92485881	XLOC_013347	Sprr1a	0.0862181	3.18719	5.20815	36.9666	8.648e-07	6.60346e-05
chr3:37639950-37644599	XLOC_012622	Spry1	1.17439	2.57965	1.13527	2.1966	0.000446486	0.0155126
chr13:69573449-69611463	XLOC_005610	Srd5a1	40.5621	24.1498	-0.748118	-1.6796	0.00135067	0.038201
chr11:60105013-60220604	XLOC_003463	Srebf1	26.8554	60.9811	1.18315	2.27072	3.09714e-06	0.000208376
chr6:112717972-112947266	XLOC_017352	Srgap3	0.809774	0.123853	-2.70889	-6.53818	2.11386e-13	5.46325e-11
chr2:152105524-152111376	XLOC_011334	Srxn1	15.8626	30.5319	0.944682	1.92476	4.97185e-05	0.00239486
chr5:86071828-86103993	XLOC_015290	Stap1	0.187926	2.64931	3.81738	14.0976	6.72764e-11	1.16184e-08
chr2:68210447-68471981	XLOC_011843	Stk39	0.450408	1.02968	1.19289	2.2861	0.0012567	0.0361989
chr17:53829637-53845958	XLOC_009159	Sult1c2	1.70667	6.79308	1.99288	3.98031	3.07605e-10	4.68598e-08
chr8:123142847-123158280	XLOC_020761	Sult5a1	12.9259	3.75925	-1.78175	-3.43843	6.31057e-09	7.39027e-07
chr1:182764906-182895654	XLOC_000595	Susd4	19.4889	4.09504	-2.25071	-4.75917	0	0
chr17:5941280-6079739	XLOC_008179	Synj2	0.323779	1.22547	1.92025	3.78489	0.000344537	0.0125233
chr18:60593990-60624305	XLOC_009735	Synpo	0.589094	2.0284	1.78377	3.44325	1.01065e-07	9.42143e-06
chr1:172500246-172507375	XLOC_000539	Tagln2	7.76291	15.5836	1.00536	2.00744	8.47763e-05	0.0038277
chr10:121263820-121311189	XLOC_002261	Tbc1d30	1.36147	0.485082	-1.48886	-2.80667	4.83592e-06	0.000307685
chr9:24720812-24774303	XLOC_021575	Tbx20	0.236685	0.614101	1.37551	2.5946	0.000177999	0.00725845
chrX:136168984-136172251	XLOC_023003	Tceal8	2.44551	20.052	3.03554	8.19952	0	0
chr7:112679320-112906805	XLOC_018348	Tead1	0.604386	1.63931	1.43954	2.71234	2.32482e-06	0.000162542
chr13:56609603-56639339	XLOC_005112	Tgfbi	7.20208	19.0726	1.40501	2.6482	2.80185e-09	3.53533e-07
chr2:118111922-118127133	XLOC_011133	Thbs1	0.0754155	0.76612	3.34464	10.1587	6.90559e-14	1.91694e-11
chr17:14665500-14694262	XLOC_008782	Thbs2	0.229513	0.751529	1.71125	3.27444	2.07835e-06	0.000146946
chr10:28668395-28882749	XLOC_001360	Themis	0.198703	1.83777	3.20927	9.24882	1.08802e-14	3.36971e-12
chr7:97412957-97417510	XLOC_019243	Thrsp	126.78	505.797	1.99623	3.98956	1.26565e-14	3.85613e-12
chr11:118301061-118355411	XLOC_004033	Timp2	2.34395	5.14285	1.13363	2.1941	1.421e-05	0.000798381
chr14:30549149-30574722	XLOC_005840	Tkt	34.2667	58.7007	0.776569	1.71305	0.00110896	0.0326716
chr4:128615446-128618619	XLOC_014773	Tlr12	2.0131	7.30605	1.85967	3.62925	6.35603e-12	1.26698e-09
chr19:6062821-6077187	XLOC_010284	Tm7sf2,Vps51	107.177	52.7886	-1.0217	-2.03031	7.47164e-05	0.00343137
chr5:113793729-113800352	XLOC_016085	Tmem119	0.12263	0.50123	2.03116	4.08733	0.000673096	0.0218771
chr15:79360684-79403303	XLOC_007220	Tmem184b	6.35526	11.618	0.870332	1.82808	0.000402459	0.0143094
chr9:44793779-44799216	XLOC_021686	Tmem25	10.4346	6.0786	-0.779565	-1.71661	0.00152462	0.041555
chr6:91473751-91488458	XLOC_016726	Tmem43	3.03141	8.34508	1.46094	2.75288	1.41597e-08	1.53807e-06
chrX:81070644-81097875	XLOC_022359	Tmem47	0.895705	2.27411	1.34421	2.53891	8.9593e-06	0.000527079
chr7:47050640-47054776	XLOC_018042	Tmem86a	3.39825	6.334	0.898326	1.8639	0.0014761	0.0406145
chr9:110866046-110880083	XLOC_022022	Tmie	8.25704	14.0181	0.763597	1.69772	0.00151679	0.0413997
chr6:72957347-72958748	XLOC_017226	Tmsb10	6.59667	15.4701	1.22967	2.34513	0.000641598	0.0210542
chr4:63959785-64047015	XLOC_014536	Tnc	0.0731543	0.510563	2.80307	6.97924	1.23109e-10	2.02347e-08
chr14:69767472-69784411	XLOC_006066	Tnfrsf10b	0.0972301	0.427647	2.13694	4.39828	6.96443e-05	0.00321419
chr15:54250619-54278484	XLOC_007074	Tnfrsf11b	0.660547	1.84694	1.48341	2.79609	1.52311e-05	0.000844357
chr14:60963834-61046855	XLOC_006447	Tnfrsf19	0.854961	2.90952	1.76685	3.4031	5.20673e-07	4.20522e-05
chr7:143665807-143685872	XLOC_019676	Tnfrsf23	0.20681	0.670053	1.69597	3.23995	0.000102317	0.00451628
chr17:34670535-34719815	XLOC_008458	Tnxb	0.325984	1.02001	1.64571	3.12902	7.05878e-08	6.83534e-06
chr11:98992947-99024189	XLOC_003801	Top2a	0.185698	0.442318	1.25212	2.38191	0.00183448	0.0481759
chr9:67022593-67049213	XLOC_021833	Tpm1	11.2205	22.1607	0.981868	1.97502	0.000399289	0.0142373
chr9:44673238-44686304	XLOC_021026	Treh	0.896199	2.33009	1.3785	2.59998	8.36771e-05	0.00379637
chr17:48346401-48352273	XLOC_008611	Trem2	0.366301	2.87179	2.97085	7.83998	3.14057e-09	3.91006e-07
chr11:48826138-48850195	XLOC_002494	Trim7	2.60518	5.34967	1.03806	2.05346	0.000878203	0.0271093
chr7:45303155-45333780	XLOC_019033	Trpm4	0.124817	0.367963	1.55975	2.94803	0.000767416	0.024372
chr6:29694256-29718558	XLOC_016421	Tspan33	7.83285	3.51564	-1.15575	-2.228	2.44453e-05	0.00127945
chr10:34297421-34301320	XLOC_001370	Tspyl4	1.84929	0.281598	-2.71526	-6.56712	1.48437e-12	3.33094e-10
chr7:67647410-67726576	XLOC_018085	Ttc23	13.7183	29.6768	1.11323	2.16329	2.36705e-05	0.00124411
chr4:109407100-109444745	XLOC_013954	Ttc39a	0.0895924	1.60948	4.16708	17.9645	3.36606e-11	6.15333e-09
chr4:83220301-83324189	XLOC_014558	Ttc39b	4.32676	2.3336	-0.890732	-1.85412	0.000169228	0.00696902
chr15:98949847-98953501	XLOC_007375	Tuba1a	7.49943	13.1884	0.814421	1.75859	0.00128935	0.0368281
chr13:34074280-34078008	XLOC_005429	Tubb2a	74.6246	197.605	1.4049	2.64799	1.34229e-08	1.46654e-06
chr13:34127008-34130354	XLOC_005431	Tubb2b	5.64299	30.5088	2.4347	5.40652	0	0
chr18:67390731-67402749	XLOC_009529	Tubb6	2.99604	9.77721	1.70637	3.26339	1.01683e-09	1.42717e-07
chr2:25361492-25365626	XLOC_011653	Uap1l1	1.93274	10.1649	2.39488	5.25933	1.55431e-15	5.54741e-13
chr17:37193892-37196101	XLOC_008522	Ubd	0.722419	4.21889	2.54596	5.83997	2.12134e-09	2.77962e-07
chr2:164769929-164772902	XLOC_011463	Ube2c	0.203477	1.23402	2.60042	6.06463	0.000168035	0.00693514
chr11:32455372-32518709	XLOC_002458	Ubtd2	0.264725	0.763943	1.52897	2.8858	0.000311245	0.0115256
chr5:87324972-87337195	XLOC_015950	Ugt2a3	190.584	107.55	-0.825411	-1.77204	0.000988956	0.0298517
chr5:86916639-86926503	XLOC_015946	Ugt2b1	446.836	145.433	-1.61939	-3.07245	1.10904e-08	1.24809e-06
chr5:87409940-87424203	XLOC_015951	Ugt2b38	147.973	66.7237	-1.14907	-2.21771	2.51488e-06	0.000173564
chr11:78343522-78349156	XLOC_002820	Unc119	5.00999	12.561	1.32607	2.50719	1.72228e-06	0.000123882
chr10:60762595-60831581	XLOC_001988	Unc5b	0.290412	0.983299	1.75953	3.38588	2.8832e-07	2.42805e-05
chr2:58755185-58790668	XLOC_010858	Upp2	101.438	36.1026	-1.49042	-2.80971	2.89117e-08	2.9684e-06
chr3:116110020-116129688	XLOC_013522	Vcam1	3.27596	7.28799	1.1536	2.22468	5.59171e-06	0.000349249
chr2:13574311-13582826	XLOC_010629	Vim	8.05935	19.6479	1.28564	2.4379	1.66656e-07	1.47298e-05
chr19:27217020-27254231	XLOC_010039	Vldlr	0.33724	1.64994	2.29057	4.89249	3.49777e-09	4.29767e-07
chr10:23894688-23905343	XLOC_001340	Vnn1	21.3453	55.7406	1.38481	2.61138	6.48326e-09	7.56886e-07
chrX:136245080-136247139	XLOC_022494	Wbp5	9.98973	18.6356	0.899544	1.86548	0.000532694	0.0179812
chr15:57912199-57970068	XLOC_006707	Wdr67	1.70437	7.9548	2.22259	4.66731	9.30367e-14	2.54493e-11
chr7:110122059-110143299	XLOC_018338	Wee1	0.512473	1.76495	1.78408	3.44399	3.11233e-07	2.60345e-05
chr2:164562716-164568506	XLOC_011456	Wfdc2	6.18835	41.8902	2.75899	6.76922	0	0
chr6:54452883-54503768	XLOC_016566	Wipf3	1.00242	2.6626	1.40934	2.65616	2.48351e-05	0.00129623
chr4:137277635-137299501	XLOC_014160	Wnt4	0.219037	0.645723	1.55974	2.94801	0.000147796	0.00623021
chr3:57455644-57575910	XLOC_013197	Wwtr1	4.19787	7.28684	0.795636	1.73584	0.000924187	0.0282527
chrX:73074345-73082507	XLOC_022836	Xlr4a	0.140783	2.85234	4.3406	20.2605	1.29526e-10	2.11964e-08
chrX:73214365-73222453	XLOC_022320	Xlr4b	0.132255	1.47214	3.47652	11.1311	3.05822e-07	2.56966e-05
chr1:36761861-36782816	XLOC_000068	Zap70	4.88086	2.50972	-0.959612	-1.94479	0.000731088	0.0233568
chr14:65358676-65398930	XLOC_006043	Zfp395	7.91825	4.73146	-0.742898	-1.67353	0.0017363	0.0461802
chr8:87661810-87959595	XLOC_020600	Zfp423	0.0782773	0.361967	2.20919	4.62416	9.79751e-06	0.000571014
chr15:75969185-75975865	XLOC_006747	Zfp707	12.2054	6.92062	-0.81855	-1.76363	0.000979615	0.0296296
chr3:32334794-32367438	XLOC_013141	Zmat3	1.02596	2.39079	1.22052	2.33031	4.80652e-06	0.000306334
						1

## Sheet: SO-HFD v HFD
			Average FPKM		SO-HFD/HFD
locus	gene_id	gene	HFD	SO-HFD	FC (log2)	FC	p_value	q_value
chr14:51255262-51256112	XLOC_006347	Ear11	6.54696	0.016609	-8.62272	-394.183	0.000945793	0.0288159
chr1:50927523-51187270	XLOC_000104	Tmeff2	0.822695	0.00272289	-8.23907	-302.139	0.00156724	0.0425598
chr10:24223517-24302783	XLOC_001352	Moxd1	8.3378	0.0456736	-7.51216	-182.552	0	0
chr17:43270347-43324406	XLOC_008564	Gpr110	1.72921	0.0218782	-6.30448	-79.0383	7.97875e-11	1.35911e-08
chr10:121034004-121100642	XLOC_001743	Wif1	0.844919	0.0139961	-5.91572	-60.3683	6.1462e-05	0.00288633
chr8:104831644-104838652	XLOC_020113	Ces2b	4.7374	0.0811638	-5.86711	-58.3682	1.11022e-15	4.03938e-13
chr12:103996620-104013652	XLOC_004806	Serpina9	0.568178	0.0175858	-5.01386	-32.3089	0.000942086	0.0287497
chr9:74861921-74889647	XLOC_021205	Onecut1	24.6059	0.77014	-4.99774	-31.9499	0	0
chr12:104077959-104086920	XLOC_004375	Serpina4-ps1	69.6119	2.21947	-4.97105	-31.3643	0	0
chr12:104112724-104121896	XLOC_004377	Serpina3a	0.933984	0.0369628	-4.65925	-25.2682	7.04746e-06	0.000426279
chr9:120013755-120023598	XLOC_022060	Xirp1	0.587253	0.0259313	-4.50122	-22.6466	8.38143e-11	1.42124e-08
chr3:98618636-98645534	XLOC_013431	Hsd3b5	309.737	15.7289	-4.29956	-19.6923	0	0
chr9:74848437-74852872	XLOC_021204	Gm16551	3.26211	0.220555	-3.8866	-14.7905	1.11022e-15	4.03938e-13
chr1:182565007-182632352	XLOC_000594	Capn8	5.91474	0.404709	-3.86936	-14.6148	1.13176e-12	2.58614e-10
chr6:145862737-145865340	XLOC_017570	Bhlhe41	1.23994	0.0853617	-3.86054	-14.5257	8.43253e-06	0.000497652
chr3:98445684-98457031	XLOC_013428	Hsd3b4	0.577943	0.0428665	-3.753	-13.4823	0.000223294	0.00874392
chr3:94693573-94704406	XLOC_012835	Selenbp2	252.173	18.936	-3.73521	-13.3171	0	0
chr4:62147832-62150841	XLOC_014519	Mup21	6421.82	502.973	-3.67443	-12.7677	1.59872e-14	4.75493e-12
chr9:107296689-107301961	XLOC_021326	Cish	17.8675	1.50797	-3.56665	-11.8486	0	0
chr5:105323026-105346472	XLOC_016028	Gbp11	6.78694	0.588648	-3.52728	-11.5297	4.44089e-16	1.68103e-13
chr3:107230614-107234031	XLOC_012938	A630076J17Rik	1.63236	0.150789	-3.43635	-10.8254	0.000461362	0.0159351
chr10:95411490-95416857	XLOC_002197	Socs2	16.7869	1.58025	-3.40911	-10.6229	4.56279e-12	9.34376e-10
chr18:33437019-33464029	XLOC_009644	D0H4S114	18.2982	1.89971	-3.26786	-9.63216	4.92939e-12	1.00396e-09
chr15:84112621-84123175	XLOC_007281	Pnpla5	2.34683	0.277336	-3.08101	-8.46207	1.28065e-08	1.4074e-06
chr7:24482023-24504533	XLOC_017792	Cadm4	4.05831	0.494402	-3.03712	-8.20851	6.28142e-12	1.2588e-09
chr10:111506286-111508649	XLOC_001712	Phlda1	64.7523	8.36509	-2.95248	-7.74079	4.15223e-14	1.18782e-11
chr2:69424335-69586067	XLOC_011846	Lrp2	0.330828	0.0450809	-2.87549	-7.33852	3.32985e-09	4.13199e-07
chr8:105131800-105150109	XLOC_020121	Ces4a	1.31594	0.179478	-2.87422	-7.33207	2.49822e-07	2.13746e-05
chr13:71958232-71963723	XLOC_005615	Irx1	2.17975	0.305257	-2.83607	-7.14072	9.30672e-09	1.06332e-06
chr14:75761999-75787037	XLOC_006529	Slc25a30	42.4959	6.35223	-2.74199	-6.68992	1.55431e-13	4.13105e-11
chr8:22624043-22627546	XLOC_019802	Dkk4	0.720906	0.109557	-2.71812	-6.58015	0.000531951	0.0179755
chr4:115411624-115439034	XLOC_013975	Cyp4a12b	42.8976	6.53375	-2.71491	-6.56552	1.02141e-14	3.18976e-12
chr17:31125306-31129611	XLOC_008935	Tff3	2.72693	0.416003	-2.71261	-6.55506	0.000705028	0.0226207
chr2:84839408-84863586	XLOC_010947	Slc43a1	2.59245	0.404041	-2.68174	-6.41629	1.69436e-06	0.000122448
chr14:65666403-65764826	XLOC_006045	Scara5	5.97531	0.950704	-2.65195	-6.28516	3.67781e-09	4.48945e-07
chr12:104146907-104153872	XLOC_004808	Serpina3c	1.52174	0.257652	-2.56223	-5.9062	1.14064e-06	8.51501e-05
chr10:75893398-75895941	XLOC_001496	Derl3	12.2979	2.19941	-2.48323	-5.59148	3.02679e-09	3.80635e-07
chr13:31558170-31560974	XLOC_004998	Foxq1	10.7392	1.93625	-2.47155	-5.54639	6.38065e-10	9.30408e-08
chr4:62559847-62703019	XLOC_013826	Rgs3	7.14544	1.34536	-2.40903	-5.31117	1.00926e-09	1.42188e-07
chr6:124864693-124888209	XLOC_017437	Cd4	1.07817	0.235009	-2.19779	-4.58776	3.41528e-06	0.000226527
chr4:59956806-59960665	XLOC_014502	Mup4	1579.35	346.336	-2.18908	-4.56015	1.64729e-07	1.45939e-05
chr12:104214544-104241934	XLOC_004379	Serpina3f,Serpina3g	31.5713	6.92794	-2.18812	-4.55711	1.23187e-08	1.36426e-06
chr19:40037940-40073813	XLOC_010476	Cyp2c54	120.784	27.8156	-2.11846	-4.3423	1.27098e-09	1.71949e-07
chr9:110243783-110262576	XLOC_021385	Cspg5	0.498962	0.115123	-2.11576	-4.33418	0.00145533	0.0401905
chr10:128632415-128645993	XLOC_002310	Ikzf4	0.31879	0.0737465	-2.11196	-4.32278	0.00120939	0.0350246
chr6:112717972-112947266	XLOC_017352	Srgap3	0.526666	0.123853	-2.08826	-4.25235	2.86962e-06	0.000194817
chr7:48866429-48881041	XLOC_019087	E2f8	2.6621	0.639477	-2.0576	-4.16293	7.89991e-07	6.07904e-05
chr3:138374121-138388291	XLOC_013035	Adh6-ps1	21.5166	5.20446	-2.04763	-4.13426	3.38205e-09	4.16916e-07
chr11:117966087-117969366	XLOC_004029	Socs3	5.11603	1.25613	-2.02604	-4.07285	9.23541e-07	6.97776e-05
chr8:114133579-114152305	XLOC_020192	Nudt7	682.902	170.336	-2.0033	-4.00916	6.23723e-07	4.92084e-05
chr3:18071950-18243338	XLOC_013120	Cyp7b1	154.335	38.4981	-2.0032	-4.00888	1.45948e-07	1.30224e-05
chr15:7129572-7197489	XLOC_006614	Lifr	57.7059	14.4622	-1.99643	-3.99011	0.000509365	0.017259
chr11:16752203-16913907	XLOC_002408	Egfr	78.2526	19.6848	-1.99106	-3.97529	0.000367752	0.0132387
chr10:34297421-34301320	XLOC_001370	Tspyl4	1.09077	0.281598	-1.95364	-3.87351	1.43257e-05	0.000802427
chr6:141907281-141946962	XLOC_017552	Slco1a1	171.971	44.4178	-1.95295	-3.87165	1.74312e-06	0.000125141
chr5:147314984-147322440	XLOC_016331	Prhoxnb	38.5455	10.118	-1.92964	-3.8096	2.06304e-08	2.18397e-06
chr18:36664060-36666324	XLOC_009392	Eif4ebp3	21.3637	5.61513	-1.92777	-3.80467	3.63005e-07	2.9898e-05
chr1:182764906-182895654	XLOC_000595	Susd4	15.4957	4.09504	-1.91992	-3.78402	1.15363e-08	1.29052e-06
chr12:104247896-104254405	XLOC_004380	Serpina3h	0.6851	0.182785	-1.90616	-3.7481	0.000637396	0.020953
chr10:121263820-121311189	XLOC_002261	Tbc1d30	1.81325	0.485082	-1.90227	-3.73801	5.62807e-06	0.000350935
chr8:105083755-105093591	XLOC_020120	Ces3b	179.398	48.4197	-1.8895	-3.70507	8.6519e-07	6.60346e-05
chr17:39842997-39848829	XLOC_008553	Rn45s	1290.26	369.614	-1.80357	-3.49083	0.00105629	0.0315162
chr19:6046576-6057751	XLOC_009882	Syvn1	79.2183	23.2678	-1.7675	-3.40463	7.14926e-06	0.000431431
chr15:100674422-100687920	XLOC_007396	Cela1	39.4369	11.6264	-1.76214	-3.39201	1.12865e-07	1.04178e-05
chr3:96238108-96239127	XLOC_013408	Hist2h3c2	2.91086	0.8635	-1.75318	-3.37101	0.000339439	0.01235
chr1:72824480-72852471	XLOC_000179	Igfbp2	141.819	43.0223	-1.72089	-3.2964	5.24574e-07	4.21854e-05
chr16:17130138-17132383	XLOC_007853	Sdf2l1	96.9033	30.0562	-1.68889	-3.22409	5.22136e-07	4.20797e-05
chr9:123366940-123462664	XLOC_021466	Lars2	248.544	77.4621	-1.68194	-3.20859	0.000257829	0.00989975
chr13:51846675-51848474	XLOC_005078	Gadd45g	19.9932	6.25323	-1.67683	-3.19725	4.98919e-05	0.00240013
chr16:45959261-46010413	XLOC_008011	Plcxd2	21.5024	6.7842	-1.66425	-3.16949	7.95444e-06	0.000472716
chr15:88819646-88826681	XLOC_006869	Creld2	99.609	31.8726	-1.64396	-3.12522	3.25971e-06	0.000216976
chr3:10012606-10016610	XLOC_012552	Fabp5	26.8962	8.63156	-1.63971	-3.11603	1.69581e-06	0.000122448
chr6:27275121-28134369	XLOC_017026	Grm8	0.922341	0.301547	-1.61292	-3.0587	0.000456574	0.0157988
chr17:46432185-46438477	XLOC_009119	Slc22a7	41.7451	13.6626	-1.61137	-3.05542	1.58906e-06	0.000115631
chr1:79794321-79858665	XLOC_000866	Serpine2	15.5352	5.10105	-1.60667	-3.04548	1.19145e-06	8.87668e-05
chr19:40153361-40187286	XLOC_010477	Cyp2c70	353.123	116.877	-1.59518	-3.02132	8.43919e-05	0.00381494
chr4:32417435-32586108	XLOC_013696	Bach2	2.64015	0.874663	-1.59382	-3.01848	3.92832e-05	0.00192185
chr6:67035096-67080652	XLOC_017200	Gadd45a	8.20756	2.7421	-1.58167	-2.99316	9.10523e-05	0.00406212
chr4:103382500-103492188	XLOC_013918	LOC622167	7.31947	2.45004	-1.57893	-2.98748	0.000166421	0.00689131
chr3:98805504-98814443	XLOC_013434	Hsd3b6	4.38188	1.50635	-1.54049	-2.90893	5.86889e-05	0.00277332
chr4:60003549-60006214	XLOC_013820	Mup6	356.952	123.317	-1.53336	-2.89459	6.95392e-06	0.000423124
chr3:94612759-94658806	XLOC_013378	Tuft1	4.05204	1.40679	-1.52624	-2.88034	0.000140195	0.00597025
chr14:55700009-55713492	XLOC_006400	Tgm1	2.59674	0.90781	-1.51624	-2.86045	0.0016823	0.0450316
chr2:68117713-68122690	XLOC_010874	B3galt1	8.97724	3.16283	-1.50506	-2.83836	0.000136508	0.00583313
chr4:104766317-104804548	XLOC_013920	C8b	109.65	38.632	-1.50504	-2.83833	6.10156e-05	0.00286896
chr13:23571400-23572014	XLOC_004954	Hist1h2bg	20.6949	7.2918	-1.50493	-2.83811	0.000107667	0.00470261
chr2:132529083-132578248	XLOC_012283	Gpcpd1	16.6732	5.97089	-1.48151	-2.79241	0.000262121	0.0100235
chr14:118012790-118052246	XLOC_006578	Dct	2.37278	0.859378	-1.46521	-2.76104	0.000420717	0.0147902
chr19:12695790-12719896	XLOC_009980	Keg1	128.591	46.9963	-1.45217	-2.73619	4.92397e-05	0.00237791
chr17:24878770-24882008	XLOC_008317	Igfals	48.8052	17.972	-1.44129	-2.71564	1.15193e-05	0.000665153
chr6:128662385-128677374	XLOC_016879	Clec2h	1.98365	0.739631	-1.42328	-2.68195	0.000838453	0.0262279
chr12:30174557-30373375	XLOC_004579	Sntg2	2.86628	1.08	-1.40815	-2.65397	0.000483136	0.0165281
chr2:148042878-148046969	XLOC_012315	Foxa2	19.4135	7.31537	-1.40805	-2.65378	1.77006e-05	0.000962743
chr18:12334024-12583012	XLOC_009318	Lama3	0.548033	0.207777	-1.39923	-2.63761	0.000433145	0.0151419
chr11:103070296-103101658	XLOC_003914	Plcd3	1.22614	0.469054	-1.3863	-2.61407	0.00161306	0.04352
chrX:103356476-103396118	XLOC_022419	Chic1	0.718727	0.276423	-1.37857	-2.60011	0.000648442	0.0212555
chr1:174833785-174921819	XLOC_001196	Grem2	3.47616	1.34724	-1.36749	-2.58021	0.00104128	0.031118
chr17:29491045-29495459	XLOC_008388	Pim1	10.8421	4.20375	-1.36689	-2.57914	5.87596e-05	0.00277332
chr8:123142847-123158280	XLOC_020761	Sult5a1	9.66497	3.75925	-1.36232	-2.57098	0.000359817	0.013003
chr10:122448499-122453453	XLOC_001748	Avpr1a	9.62409	3.75383	-1.35829	-2.56381	6.58087e-05	0.00306358
chr1:135818598-135833341	XLOC_000405	Lad1	3.34456	1.30595	-1.35672	-2.56102	0.000230772	0.00898047
chr10:68095593-68278726	XLOC_002019	Arid5b	9.37038	3.65926	-1.35655	-2.56072	3.44321e-05	0.00172737
chr18:38586265-38601268	XLOC_009686	Spry4	4.18567	1.63506	-1.35612	-2.55996	6.85273e-05	0.00317436
chr8:104847068-104854482	XLOC_020114	Ces2c	33.2489	13.0389	-1.35048	-2.54997	3.73098e-05	0.0018519
chr4:115299046-115332815	XLOC_013974	Cyp4a12a	113.197	44.4938	-1.34716	-2.54411	0.000224251	0.00877224
chr19:16435667-16610818	XLOC_010012	Gna14	4.64139	1.83708	-1.33714	-2.5265	0.000118891	0.00513299
chr2:4990724-5012791	XLOC_011590	Mcm10	25.2396	10.0364	-1.33044	-2.51479	0.000308371	0.0114418
chr17:14195230-14203831	XLOC_008780	Dact2	3.09518	1.24531	-1.31352	-2.48547	0.000501433	0.0170365
chr1:91411483-91413222	XLOC_000910	Hes6	68.4467	27.5507	-1.31289	-2.48439	7.51152e-05	0.00344546
chr12:104028769-104044443	XLOC_004807	Serpina12	55.6866	22.5262	-1.30572	-2.47207	0.000208803	0.00827154
chr14:28904943-29721864	XLOC_005835	Lrtm1	3.15406	1.27865	-1.30259	-2.46671	0.000301861	0.011256
chr1:91415982-91459328	XLOC_000911	Per2	4.27433	1.73591	-1.30001	-2.46231	8.15177e-05	0.00371188
chr4:46506847-46536144	XLOC_014456	Trim14	13.7901	5.6299	-1.29246	-2.44945	0.000139707	0.00595623
chr4:151003655-151044622	XLOC_014977	Per3	1.46632	0.610672	-1.26373	-2.40116	0.00138425	0.0389158
chr18:9212856-9216201	XLOC_009305	Fzd8	4.39448	1.83593	-1.25918	-2.3936	0.000305803	0.011369
chr1:36761861-36782816	XLOC_000068	Zap70	6.00006	2.50972	-1.25745	-2.39073	0.000533433	0.0179812
chr1:59482147-59486955	XLOC_000137	Fzd7	6.70995	2.81388	-1.25374	-2.38459	0.000477933	0.0164166
chr7:35685500-35754454	XLOC_018969	Dpy19l3	3.47758	1.45843	-1.25367	-2.38447	0.000169025	0.00696831
chr2:164822686-164826867	XLOC_011466	Zswim1	2.44217	1.0259	-1.25127	-2.38051	0.00131816	0.0374227
chr15:4727210-4804045	XLOC_006603	C6	83.7846	35.2922	-1.24734	-2.37403	0.000753653	0.0239959
chr11:5520967-5525872	XLOC_002386	Xbp1	209.536	88.9151	-1.2367	-2.35659	0.000832311	0.0260793
chr13:63511533-63565520	XLOC_005571	Ptch1	6.91064	2.93704	-1.23445	-2.35292	0.00029814	0.0111394
chr17:34956429-34959238	XLOC_009004	Hspa1b	8.89747	3.78582	-1.23279	-2.35021	0.000264824	0.0101062
chr8:36216064-36249516	XLOC_020413	Lonrf1	2.21955	0.946967	-1.22888	-2.34385	0.00153448	0.0417656
chr12:25093799-25096092	XLOC_004566	Id2	134.351	57.7773	-1.21743	-2.32532	0.000363885	0.0131247
chr9:44379490-44392369	XLOC_021021	Hyou1	97.1921	42.3005	-1.20016	-2.29765	0.0014002	0.0391961
chr12:33302515-33368277	XLOC_004160	Atxn7l1	3.63597	1.5845	-1.19832	-2.29472	0.00177613	0.0469066
chr4:75277354-75278286	XLOC_014550	3110001D03Rik	53.9556	23.5499	-1.19605	-2.29112	0.000250099	0.00965236
chr15:82759833-82764122	XLOC_007263	Cyp2d40	236.661	103.557	-1.1924	-2.28533	0.000952123	0.0289852
chr4:40804602-40853998	XLOC_014390	B4galt1	21.9235	9.6469	-1.18434	-2.27259	0.000451631	0.0156557
chr4:136143822-136145392	XLOC_014150	Id3	63.8056	28.1924	-1.17838	-2.26322	0.000317163	0.0116861
chr8:106603368-106670246	XLOC_020154	Cdh1	5.73497	2.55176	-1.1683	-2.24747	0.000436981	0.0152334
chr5:149616845-149636315	XLOC_016342	Hsph1	31.0108	13.8205	-1.16596	-2.24382	0.000638928	0.0209849
chr5:77086986-77115123	XLOC_015926	Hopx	56.5981	25.2359	-1.16528	-2.24277	0.000685647	0.0221314
chr2:52136647-52338798	XLOC_011806	Neb	0.452721	0.204047	-1.14972	-2.21871	0.00130243	0.0370924
chr1:193272160-193273188	XLOC_001272	G0s2	157.315	71.4785	-1.13808	-2.20088	0.0010389	0.0310717
chr8:104867424-104874082	XLOC_020115	Ces2d-ps	8.21182	3.73203	-1.13774	-2.20036	0.000851053	0.0264546
chr3:131290491-131303227	XLOC_013569	Cyp2u1	11.8891	5.40998	-1.13595	-2.19763	0.000559552	0.0187392
chr8:119437162-119446256	XLOC_020207	Osgin1	69.7325	31.8727	-1.12951	-2.18784	0.000967102	0.0293459
chr15:84167816-84189521	XLOC_006844	Pnpla3	3.63353	1.6611	-1.12923	-2.18742	0.00156523	0.0425358
chr12:57540632-57546121	XLOC_004636	Foxa1	8.70598	3.99374	-1.12427	-2.17991	0.00066563	0.0217287
chr19:37434841-37440731	XLOC_010084	Hhex	44.196	20.4122	-1.11449	-2.16518	0.000856738	0.026556
chr17:34182099-34187330	XLOC_008986	Psmb9	30.2578	14.2453	-1.08682	-2.12405	0.00133093	0.0377032
chr4:43631935-43651240	XLOC_013751	Npr2	15.839	7.85151	-1.01244	-2.01732	0.00167884	0.0450031
chr3:82876705-82943638	XLOC_013261	Lrat	3.182	6.39189	1.00631	2.00877	0.00187296	0.049049
chr18:61712424-61726331	XLOC_009749	Grpel2	5.35874	10.8429	1.01678	2.0234	0.00138785	0.0389878
chr7:79737264-79743025	XLOC_019164	Pex11a	30.3233	62.5317	1.04416	2.06217	0.00102997	0.0308537
chr5:62602446-62766177	XLOC_015876	Arap2	1.3915	2.87054	1.04469	2.06292	0.00157299	0.0426848
chr6:3372258-3399571	XLOC_016974	Samd9l	2.62914	5.46027	1.05438	2.07683	0.00107508	0.031899
chr15:66929318-66969641	XLOC_007114	Ndrg1	2.36077	4.95664	1.0701	2.09958	0.00191522	0.0499462
chr4:57845248-57896984	XLOC_013811	Akap2	2.04891	4.31642	1.07498	2.10669	0.00159824	0.0431824
chr11:101665541-101667832	XLOC_003048	Arl4d	7.98515	16.9218	1.08349	2.11916	0.00148846	0.0408345
chr10:79526429-79533787	XLOC_002078	Ppap2c	4.76866	10.1431	1.08885	2.12704	0.00158102	0.0428407
chr1:173723428-173741809	XLOC_001187	AI607873	1.69079	3.60591	1.09267	2.13268	0.00173012	0.0460485
chr1:166254139-166316832	XLOC_000497	Ildr2	2.28162	4.92681	1.11059	2.15934	0.000687153	0.0221554
chr7:80094847-80115350	XLOC_019170	Idh2	29.4008	63.8927	1.11979	2.17315	0.000543973	0.0182665
chr8:13465374-13494535	XLOC_020321	Gas6	12.7577	28.0214	1.13516	2.19643	0.000479885	0.0164686
chr1:181051237-181060667	XLOC_000588	9130409I23Rik	5.57202	12.24	1.13533	2.19669	0.000669115	0.0218044
chr2:13574311-13582826	XLOC_010629	Vim	8.86975	19.6479	1.14741	2.21516	0.000382695	0.0137239
chr10:76708792-76726044	XLOC_002052	Col6a1	1.04171	2.31349	1.15111	2.22085	0.00176335	0.0467006
chr5:146079258-146113283	XLOC_015673	Cyp3a59	8.35751	18.5707	1.15188	2.22203	0.00030876	0.0114449
chr8:70835138-70839720	XLOC_020511	Arrdc2	2.97832	6.68958	1.16742	2.2461	0.000778777	0.0246909
chr10:127990936-128007508	XLOC_002295	Hsd17b6	63.1354	141.877	1.16813	2.2472	0.000517081	0.0174888
chr10:127801153-127815839	XLOC_001776	Rdh16	24.6462	55.3959	1.16841	2.24764	0.000685271	0.0221314
chr1:39900913-40026310	XLOC_000080	Map4k4	1.43385	3.22706	1.17033	2.25063	0.00137178	0.0386231
chr5:65413222-65435842	XLOC_015884	Ugdh	37.8321	85.1726	1.17078	2.25133	0.000434244	0.015152
chrX:16619698-16687812	XLOC_022165	Maoa	1.38241	3.12888	1.17846	2.26335	0.000758343	0.0241247
chr6:129461591-129472777	XLOC_017481	Clec7a	2.29439	5.19811	1.17988	2.26558	0.00108678	0.0321444
chr13:81095068-81633144	XLOC_005639	Gpr98	0.638943	1.45519	1.18745	2.2775	0.000267989	0.0101958
chrX:136245080-136247139	XLOC_022494	Wbp5	8.13708	18.6356	1.19548	2.29021	0.000419071	0.0147462
chr11:7206091-7213923	XLOC_003266	Igfbp3	5.79741	13.2889	1.19674	2.29221	0.00021798	0.00856419
chrX:81070644-81097875	XLOC_022359	Tmem47	0.98799	2.27411	1.20273	2.30175	0.00107041	0.0317859
chr5:104435111-104441053	XLOC_015376	Spp1	16.9696	39.2593	1.21008	2.3135	0.000260168	0.00997934
chr11:95824500-95845731	XLOC_003757	Abi3	2.91271	6.75492	1.21357	2.31911	0.00159043	0.0430335
chr11:80810415-80822033	XLOC_002843	Tmem98	3.26747	7.57796	1.21364	2.31922	0.000990145	0.0298517
chr16:37777055-37836516	XLOC_007643	Fstl1	1.0821	2.5329	1.22695	2.34072	0.000839553	0.0262404
chr17:14279506-14404790	XLOC_008221	Smoc2	1.5423	3.61093	1.22729	2.34127	0.000941886	0.0287497
chr10:76595756-76623404	XLOC_002051	Col6a2	0.663152	1.55986	1.234	2.35218	0.00169285	0.0452492
chr2:152337425-152344060	XLOC_012340	Trib3	1.52313	3.58299	1.23412	2.35238	0.00129832	0.0370279
chr3:116110020-116129688	XLOC_013522	Vcam1	3.08113	7.28799	1.24206	2.36536	0.000207021	0.00821832
chr17:53829637-53845958	XLOC_009159	Sult1c2	2.85542	6.79308	1.25036	2.37901	0.000637017	0.020953
chr18:67390731-67402749	XLOC_009529	Tubb6	4.10754	9.77721	1.25115	2.38031	0.000315758	0.0116697
chr17:43801851-44039516	XLOC_008568	Rcan2	1.61742	3.85183	1.25185	2.38147	0.00046634	0.0160774
chrX:23219271-23365053	XLOC_022678	Klhl13	0.987434	2.36096	1.25762	2.39101	0.000880698	0.0271399
chr19:4496788-4498583	XLOC_010239	2010003K11Rik	20.971	50.145	1.25771	2.39116	0.000163856	0.00679261
chr4:115518287-115533649	XLOC_013977	Cyp4a10	67.3162	161.528	1.26276	2.39954	0.000416134	0.0146681
chrX:95048944-95166486	XLOC_022908	Arhgef9	0.676816	1.62455	1.2632	2.40028	0.000736685	0.0235156
chr17:14665500-14694262	XLOC_008782	Thbs2	0.310527	0.751529	1.27511	2.42017	0.00170326	0.0454304
chr1:107590006-107608978	XLOC_000329	Serpinb8	0.915155	2.215	1.27522	2.42036	0.00146844	0.0404929
chr5:134656039-134688590	XLOC_016209	Limk1	0.818185	1.98084	1.27561	2.42101	0.00106261	0.0316546
chr4:137741732-137796377	XLOC_014875	Alpl	2.49784	6.07547	1.28232	2.4323	0.000267063	0.0101813
chr8:93166072-93197804	XLOC_020612	Ces1d	159.301	387.742	1.28334	2.43402	0.000675817	0.0219465
chr8:93302369-93337209	XLOC_020615	Ces1g	48.7927	118.825	1.2841	2.4353	0.000192344	0.00775896
chr2:24385397-24408729	XLOC_010668	Psd4	0.414633	1.00988	1.28428	2.4356	0.00171989	0.0458086
chr1:45374331-45503282	XLOC_000750	Col5a2	0.311656	0.761411	1.28872	2.44311	0.00125846	0.0362173
chrX:73673133-73682500	XLOC_022327	Slc6a8	1.00117	2.44602	1.28875	2.44316	0.000487132	0.0166259
chr7:46711998-46715676	XLOC_019063	Saa3	5.09364	12.535	1.29919	2.46091	0.00142453	0.0397501
chr8:71251124-71272590	XLOC_020518	Haus8	1.92017	4.73812	1.30308	2.46755	0.00153465	0.0417656
chr2:5137776-5230866	XLOC_010594	Ccdc3	0.78162	1.93596	1.30851	2.47686	0.00127229	0.0364241
chr18:32528320-32560034	XLOC_009641	Gypc	1.72828	4.28618	1.31036	2.48003	0.000405724	0.0143846
chr10:127776405-127792697	XLOC_001775	Rdh9	17.1897	42.6945	1.3125	2.48372	4.55268e-05	0.00220714
chr18:60593990-60624305	XLOC_009735	Synpo	0.816651	2.0284	1.31255	2.4838	0.000868713	0.0268384
chrX:72432676-72656246	XLOC_022831	Gabra3	0.466388	1.1619	1.31688	2.49127	0.00144158	0.0399789
chr3:10204343-10208576	XLOC_013105	Fabp4	14.7894	36.8583	1.31743	2.49222	9.37609e-05	0.00417303
chr19:29609883-29648420	XLOC_010436	Ermp1	4.95732	12.37	1.31921	2.49529	3.13284e-05	0.00158439
chr1:164796732-164824266	XLOC_000489	Dpt	1.7653	4.41563	1.3227	2.50134	0.000630712	0.0207697
chr14:60963834-61046855	XLOC_006447	Tnfrsf19	1.15896	2.90952	1.32794	2.51044	0.000812542	0.0255878
chr5:134489386-134552434	XLOC_016205	Clip2	0.508939	1.29985	1.35277	2.55402	0.00106596	0.03169
chr6:115361221-115490401	XLOC_016781	Pparg	3.69663	9.49374	1.36077	2.56822	0.000410009	0.0145051
chr13:32965513-32979037	XLOC_005002	Serpinb6b	0.822892	2.1174	1.36352	2.57312	0.00111795	0.0328589
chr14:69609476-69695834	XLOC_006065	Loxl2	0.553195	1.42666	1.36679	2.57896	0.000329996	0.0120913
chr8:24437616-24438946	XLOC_020368	1810011O10Rik	11.4612	29.6099	1.36933	2.58351	2.16923e-05	0.00115308
chr19:20373434-20390671	XLOC_010407	Anxa1	2.24638	5.82522	1.37471	2.59316	0.000291387	0.0109416
chr12:35497979-35534989	XLOC_004595	Ahr	3.62066	9.39439	1.37555	2.59467	3.49446e-05	0.0017484
chr15:54250619-54278484	XLOC_007074	Tnfrsf11b	0.711767	1.84694	1.37566	2.59487	0.000590249	0.0195922
chr7:92857527-92874232	XLOC_019239	4632434I11Rik	0.445988	1.15741	1.37583	2.59517	0.00106439	0.0316823
chr2:113831492-113848661	XLOC_012151	Arhgap11a	0.284364	0.738826	1.3775	2.59818	0.00107866	0.03198
chr16:72663149-73046100	XLOC_007714	Robo1	0.633124	1.66012	1.39072	2.6221	0.000110189	0.00479598
chr9:108795994-108806333	XLOC_021368	Ip6k2	8.42977	22.2569	1.40069	2.64028	1.26874e-05	0.000727005
chr5:142563481-142608752	XLOC_016290	Mmd2	2.42639	6.43754	1.4077	2.65314	9.46577e-05	0.00419302
chr9:89199273-89207838	XLOC_021255	Bcl2a1b	1.64458	4.40246	1.42059	2.67695	0.00150723	0.0412289
chr7:130865910-130913302	XLOC_018459	Plekha1	3.12611	8.37231	1.42126	2.67819	1.62033e-05	0.000889047
chr13:34074280-34078008	XLOC_005429	Tubb2a	73.736	197.605	1.42218	2.6799	0.000308322	0.0114418
chr8:70629394-70631635	XLOC_020505	Gdf15	9.68631	26.1037	1.43024	2.69492	5.5101e-05	0.00262044
chr9:44673238-44686304	XLOC_021026	Treh	0.862067	2.33009	1.43452	2.70292	0.000445242	0.0154925
chr17:79334025-79355091	XLOC_009250	Cdc42ep3	0.48959	1.33491	1.44709	2.72658	0.00159505	0.0431275
chr11:94343295-94392976	XLOC_003736	Abcc3	18.9703	51.8956	1.45187	2.73562	1.34928e-05	0.000762658
chr6:139715859-139969283	XLOC_016930	Pik3c2g	1.1019	3.02266	1.45583	2.74314	0.000278789	0.0105532
chr1:131128441-131138234	XLOC_000991	Dyrk3	0.524737	1.45648	1.47282	2.77564	0.00111268	0.0327298
chrX:140539529-140600522	XLOC_023020	Tsc22d3	25.045	69.5358	1.47323	2.77643	3.85584e-05	0.00190379
chr16:45094053-45127924	XLOC_007669	Ccdc80	1.73696	4.8309	1.47572	2.78122	1.78408e-05	0.000968961
chr19:39510822-39568529	XLOC_010101	Cyp2c39	1.0255	2.85744	1.47839	2.78638	0.000425965	0.0149467
chr9:120048693-120068282	XLOC_022061	Cx3cr1	0.211457	0.593079	1.48786	2.80473	0.00149166	0.0408822
chr4:6687386-6990723	XLOC_014330	Tox	0.725783	2.05412	1.50091	2.83021	0.000170922	0.00701567
chr14:20836662-20843388	XLOC_005805	Plau	0.567081	1.61175	1.507	2.84218	0.000463122	0.0159811
chr5:91257571-91283076	XLOC_015966	Gm19619	1.29936	3.69824	1.50904	2.84621	3.80929e-05	0.00188329
chr7:46740499-46742980	XLOC_019065	Saa1	70.5397	200.831	1.50948	2.84707	2.26358e-06	0.000158854
chr9:14353990-14381242	XLOC_021493	Endod1	0.652947	1.85977	1.51009	2.84828	7.75292e-05	0.00355184
chrX:143802237-143827412	XLOC_023030	Capn6	0.202091	0.581034	1.52362	2.87512	0.00143199	0.0398394
chrX:133936385-133981783	XLOC_022981	Sytl4	0.413732	1.19102	1.52543	2.87873	0.000230436	0.00897669
chr7:89507785-89517586	XLOC_019228	Prss23	1.12495	3.23918	1.52578	2.87942	3.51403e-05	0.00175584
chr3:36448924-36475887	XLOC_013154	Anxa5	34.3087	99.1086	1.53044	2.88874	2.5395e-06	0.000174941
chr4:147753974-147809788	XLOC_014945	Gm13157	0.816259	2.39689	1.55407	2.93644	6.75463e-05	0.00313668
chr10:97565501-97572703	XLOC_001677	Lum	1.98616	5.83466	1.55467	2.93767	1.91966e-05	0.0010351
chr4:134068452-134092504	XLOC_014127	Aim1l	0.29715	0.874737	1.55766	2.94376	0.000251499	0.00969641
chr10:59949675-59951770	XLOC_001983	Ddit4	3.73496	11.0262	1.56177	2.95216	1.30268e-05	0.000745313
chr4:101717407-101815354	XLOC_013909	Lepr	0.336721	0.995911	1.56446	2.95767	0.00065941	0.0215632
chr4:63362449-63365877	XLOC_013832	Orm2	9.8651	29.1824	1.56469	2.95814	5.26084e-06	0.000330234
chr7:110850607-110862953	XLOC_019446	Lyve1	3.3883	10.0778	1.57254	2.97428	2.98626e-06	0.00020164
chr9:62838787-62875917	XLOC_021139	Cln6	1.24251	3.69959	1.57411	2.97752	0.000388483	0.013912
chr6:4505697-4541543	XLOC_016366	Col1a2	1.39225	4.18648	1.58832	3.00699	3.58651e-06	0.000236212
chr6:135362931-135383173	XLOC_016920	Emp1	0.42857	1.29008	1.58986	3.0102	0.000280376	0.0106025
chr1:134193448-134235431	XLOC_001011	Adora1	1.93178	5.827	1.59282	3.01638	7.50475e-06	0.000450558
chr2:121866970-121936207	XLOC_011180	Casc4	0.557121	1.68645	1.59792	3.02707	0.0009561	0.0290827
chr4:135728159-135755383	XLOC_014143	Il22ra1	0.942647	2.85594	1.59918	3.02971	3.75519e-05	0.00186145
chr7:143778363-143784500	XLOC_019679	Mrgpre	0.320303	0.971418	1.60066	3.03282	0.000241952	0.00937656
chr12:83987861-83993875	XLOC_004296	Acot2	1.54221	4.6802	1.60157	3.03473	2.21558e-05	0.00117605
chr7:126623246-126625470	XLOC_019515	Nupr1	1.96392	5.9653	1.60286	3.03745	0.000316575	0.0116768
chr3:152273460-152340407	XLOC_013625	Fam73a	0.159895	0.489461	1.61407	3.06114	0.000483384	0.0165281
chr7:112679320-112906805	XLOC_018348	Tead1	0.532028	1.63931	1.62351	3.08124	6.92332e-05	0.00319916
chr14:46882965-47105817	XLOC_005904	Samd4	0.413743	1.27709	1.62606	3.08669	0.000157505	0.00657295
chr9:124102183-124109140	XLOC_021472	Ccr2	0.347251	1.07916	1.63586	3.10773	0.000149029	0.00626807
chr4:43514712-43523388	XLOC_014426	Tpm2	0.845184	2.63553	1.64075	3.11828	5.80786e-05	0.0027481
chr1:45311538-45349706	XLOC_000101	Col3a1	3.3388	10.5682	1.66233	3.16527	1.82268e-07	1.59219e-05
chr16:5086291-5132481	XLOC_007804	Ppl	0.655017	2.07807	1.66564	3.17254	4.05347e-06	0.000263722
chr4:11156441-11174377	XLOC_013661	Trp53inp1	10.4817	33.3509	1.66986	3.18184	6.14893e-07	4.8717e-05
chr2:25180758-25183332	XLOC_010674	Nrarp	0.385147	1.24362	1.69107	3.22896	0.000221051	0.00867423
chr11:30505992-30649396	XLOC_003313	Acyp2	2.21971	7.18575	1.69477	3.23725	8.40998e-05	0.00381093
chrX:7731714-7741324	XLOC_022627	Ccdc120	0.20525	0.664508	1.6949	3.23754	0.00045202	0.0156557
chr17:21535539-21562601	XLOC_008271	Zfp52	0.133699	0.437992	1.71192	3.27597	0.00109183	0.0322684
chr5:104079109-104114088	XLOC_016020	Sparcl1	0.813762	2.68705	1.72334	3.302	5.22132e-06	0.000328493
chr7:46751833-46754314	XLOC_018037	Saa2	36.7294	121.416	1.72496	3.30571	1.07854e-07	1.00293e-05
chr10:125227485-125328535	XLOC_002272	Slc16a7	10.6883	36.0584	1.7543	3.37363	3.82173e-08	3.83966e-06
chr5:33213518-33218238	XLOC_015809	Spon2	3.75387	12.6754	1.75558	3.37662	1.40325e-06	0.000103517
chrX:41401304-41678601	XLOC_022239	Gria3	0.126463	0.427514	1.75726	3.38055	0.000395361	0.0141106
chr15:34306681-34436240	XLOC_006662	Matn2	0.241502	0.818839	1.76154	3.3906	0.000135385	0.00579836
chr12:84052151-84059564	XLOC_004299	Acot3	1.15549	3.93434	1.76762	3.40492	4.65587e-06	0.000298254
chr11:115462473-115474398	XLOC_003134	Slc16a5	1.22959	4.19524	1.77057	3.41189	2.6896e-06	0.000184602
chr13:97241105-97253040	XLOC_005222	Enc1	0.911695	3.13012	1.77959	3.43329	8.64447e-07	6.60346e-05
chr16:14705859-14709382	XLOC_007503	Snai2	1.15936	3.98687	1.78193	3.43886	4.49634e-06	0.000290518
chr7:135689788-135716379	XLOC_019592	Mki67	0.144441	0.497497	1.78421	3.4443	1.31527e-05	0.000750226
chr2:164562716-164568506	XLOC_011456	Wfdc2	12.1472	41.8902	1.78599	3.44855	1.39235e-07	1.25128e-05
chr11:94936270-94951856	XLOC_002931	Col1a1	0.914712	3.16182	1.78937	3.45664	9.13389e-07	6.915e-05
chr6:124430756-124464784	XLOC_017421	Clstn3	2.28801	7.91061	1.78969	3.45741	3.53255e-07	2.93531e-05
chr3:14886426-14900770	XLOC_012562	Car2	1.14514	3.99632	1.80315	3.48981	5.9291e-06	0.000368479
chr9:78331020-78347145	XLOC_021869	Gsta2	7.19407	25.1477	1.80555	3.49562	3.62266e-07	2.9898e-05
chr13:5861489-5870393	XLOC_004879	Klf6	1.74179	6.1542	1.821	3.53326	7.33552e-08	7.01897e-06
chr3:96161970-96171718	XLOC_012861	Mtmr11	0.518881	1.84187	1.8277	3.54971	1.1415e-05	0.000660148
chr2:24336860-24351491	XLOC_010667	Il1rn	0.636162	2.25892	1.82817	3.55086	0.000179205	0.00728385
chr2:145242611-145641939	XLOC_011292	Slc24a3	0.097285	0.347791	1.83793	3.57497	0.00126515	0.0363046
chr5:149119565-149182036	XLOC_016340	Gm8615	0.194002	0.697875	1.84689	3.59724	0.000831488	0.0260753
chr9:95752642-95845279	XLOC_021915	Pls1	0.323676	1.16505	1.84777	3.59943	2.40486e-05	0.00126045
chr13:34127008-34130354	XLOC_005431	Tubb2b	8.47552	30.5088	1.84785	3.59963	1.45778e-06	0.0001067
chr13:108654177-109955969	XLOC_005250	Pde4d	0.476913	1.7168	1.84792	3.59981	7.00793e-07	5.45992e-05
chr5:8660092-8748570	XLOC_015055	Abcb1a	0.296287	1.06744	1.84908	3.6027	7.62828e-06	0.000456661
chr12:103450898-103457223	XLOC_004796	Ifi27l2b	7.58056	27.7205	1.87058	3.6568	3.09635e-08	3.16174e-06
chr18:20247340-20283923	XLOC_009329	Dsg1c	0.930691	3.43897	1.8856	3.69507	4.80633e-07	3.89864e-05
chr2:118814003-118836212	XLOC_011141	D2Ertd750e	0.140095	0.522721	1.89964	3.7312	0.00040289	0.0143112
chr8:69822565-69831102	XLOC_019922	Lpar2	0.0939675	0.350796	1.9004	3.73317	0.000149478	0.00627992
chr12:108334381-108362234	XLOC_004402	Cyp46a1	1.18352	4.45085	1.91099	3.76067	1.30494e-06	9.70292e-05
chr6:35312746-35326141	XLOC_017061	Fam180a	0.357	1.34756	1.91636	3.77469	0.000127874	0.00548919
chr8:31818028-31918203	XLOC_020399	Nrg1	0.142401	0.537774	1.91704	3.77647	0.00106634	0.03169
chr3:54361107-54391041	XLOC_012646	Postn	1.67438	6.3645	1.92642	3.80111	1.4243e-07	1.27388e-05
chr3:93520496-93526288	XLOC_012823	S100a11	10.9868	42.051	1.93637	3.82741	6.80837e-08	6.62711e-06
chr11:32455372-32518709	XLOC_002458	Ubtd2	0.19844	0.763943	1.94476	3.84974	6.47311e-05	0.00301716
chr10:80930091-80932204	XLOC_001591	Gadd45b	0.28246	1.09004	1.94826	3.85909	0.000620876	0.0205179
chr1:167372384-167393797	XLOC_001136	Mgst3	11.889	45.9476	1.95037	3.86474	4.89623e-08	4.87995e-06
chr1:144244669-144249104	XLOC_001048	Rgs1	0.353353	1.37017	1.95517	3.87762	0.000215149	0.00848414
chr8:107388225-107403205	XLOC_020682	Nqo1	1.63649	6.36593	1.95977	3.89	3.59316e-07	2.97906e-05
chr5:137061506-137072272	XLOC_016237	Serpine1	0.198231	0.77298	1.96325	3.89939	5.76242e-05	0.00273005
chr17:43641900-43667015	XLOC_009100	Slc25a27	0.0781547	0.309406	1.9851	3.9589	0.00188885	0.0493618
chr1:135766085-135769134	XLOC_000403	Phlda3	1.36434	5.49014	2.00864	4.02403	6.33165e-07	4.96399e-05
chr18:62177816-62179959	XLOC_009752	Adrb2	0.227518	0.919743	2.01525	4.04251	0.000123724	0.00532327
chr15:102176998-102189043	XLOC_007426	Csad	16.9394	69.966	2.04627	4.13037	1.7667e-10	2.80539e-08
chr8:94745684-94751388	XLOC_020084	Ccl22	0.120232	0.49796	2.05021	4.14166	0.00130256	0.0370924
chr14:70554056-70573542	XLOC_006074	Hr	0.137306	0.569197	2.05153	4.14545	1.20785e-05	0.000694235
chr7:26931631-26939386	XLOC_018854	Cyp2a22	3.01684	12.5737	2.0593	4.16784	1.29896e-09	1.75103e-07
chr18:41875696-41951194	XLOC_009690	Prelid2	0.403287	1.69717	2.07325	4.20834	0.000621624	0.0205245
chr17:12888902-12910000	XLOC_008770	Pnldc1	0.813926	3.46053	2.08802	4.25164	6.21725e-07	4.91543e-05
chr6:5483351-5496278	XLOC_016985	Pdk4	2.12291	9.08571	2.09756	4.27985	4.63104e-09	5.56245e-07
chr8:22757744-22782848	XLOC_019803	Plat	0.0893508	0.382903	2.09943	4.2854	0.000715836	0.0229478
chr2:25361492-25365626	XLOC_011653	Uap1l1	2.29565	10.1649	2.14662	4.42789	3.95025e-09	4.7908e-07
chr4:63959785-64047015	XLOC_014536	Tnc	0.115022	0.510563	2.15018	4.43883	1.64514e-06	0.000119249
chr9:69453683-69491785	XLOC_021181	Anxa2	11.2984	50.8958	2.17142	4.50467	2.57512e-11	4.80112e-09
chr5:100846229-100899102	XLOC_015366	Agpat9	0.799043	3.61438	2.1774	4.52338	2.8602e-08	2.94467e-06
chrX:139079250-139085236	XLOC_023014	Serpina7	17.287	79.4659	2.20065	4.59686	7.03149e-12	1.39421e-09
chr1:130731976-130744622	XLOC_000353	AA986860	0.172616	0.797609	2.20812	4.62073	9.32208e-06	0.000547562
chr4:136653610-136835935	XLOC_014864	Ephb2	0.246213	1.14224	2.21388	4.63921	2.30514e-07	1.98131e-05
chr10:23894688-23905343	XLOC_001340	Vnn1	11.9925	55.7406	2.2166	4.64797	3.31357e-12	6.89867e-10
chrX:139821635-139871654	XLOC_023017	Morc4	0.438913	2.04263	2.21842	4.65383	6.32951e-07	4.96399e-05
chr11:7197787-7202546	XLOC_002398	Igfbp1	15.5894	72.5782	2.21897	4.65561	1.17084e-11	2.23864e-09
chr8:94179089-94180327	XLOC_020075	Mt1	7.24367	34.6904	2.25974	4.78905	2.13583e-09	2.78886e-07
chr6:141805440-141856171	XLOC_017551	Slco1a4	3.23144	15.497	2.26174	4.7957	2.89346e-12	6.12613e-10
chr14:34051130-34102754	XLOC_005875	Anxa8	0.109543	0.529286	2.27254	4.83173	0.000569193	0.0190281
chr7:142575532-142578146	XLOC_019660	H19	0.0760448	0.372316	2.29161	4.89602	0.000365429	0.0131677
chr3:137623672-137628332	XLOC_013027	Ddit4l	0.259209	1.27819	2.30192	4.93114	9.31746e-07	7.01148e-05
chr7:128129568-128150657	XLOC_018446	Itgax	0.124357	0.614701	2.30539	4.94301	2.7438e-06	0.000187978
chr5:145694049-145720136	XLOC_016319	Cyp3a41a	0.150089	0.749293	2.31971	4.99232	3.48147e-05	0.00174423
chr4:19876838-19922566	XLOC_014352	Atp6v0d2	0.162674	0.816282	2.32709	5.01792	8.63007e-06	0.000508509
chr1:9668835-9700209	XLOC_000645	Mybl1	0.0584556	0.293625	2.32856	5.02304	0.00015291	0.00640257
chr1:171173264-171196268	XLOC_001154	Pcp4l1	1.07611	5.42292	2.33324	5.03936	9.7891e-09	1.1083e-06
chr19:39389556-39463075	XLOC_010471	Cyp2c38	7.44629	37.5267	2.33333	5.03967	7.89369e-13	1.86048e-10
chr2:32384637-32387739	XLOC_011736	Lcn2	5.36956	27.1161	2.33628	5.04999	1.553e-10	2.4978e-08
chr5:145773983-145805874	XLOC_016320	Cyp3a44	0.502161	2.55702	2.34824	5.09203	1.35054e-07	1.2225e-05
chr8:94172618-94173567	XLOC_020074	Mt2	2.86276	14.5878	2.34928	5.0957	4.91793e-08	4.88858e-06
chr10:128395931-128401224	XLOC_002300	Slc39a5	0.245517	1.26609	2.36649	5.15685	2.89886e-05	0.00149019
chr10:128908919-128912818	XLOC_001804	Cd63	4.33611	22.371	2.36716	5.15925	1.08799e-10	1.80759e-08
chr8:21776555-21795185	XLOC_019787	Defb1	1.02624	5.34488	2.38079	5.20822	1.62418e-07	1.44233e-05
chr6:121210770-121226097	XLOC_016815	Tuba8	0.100158	0.526172	2.39325	5.25339	0.00115775	0.033764
chr11:40701388-40733437	XLOC_003338	Hmmr	0.0589678	0.313387	2.40994	5.31452	5.2823e-05	0.00252492
chr5:145558664-145584730	XLOC_016318	Cyp3a41b	0.111076	0.592821	2.41605	5.33708	6.63326e-05	0.00308414
chr12:85746539-85813585	XLOC_004321	Mfsd7c	0.205095	1.13172	2.46415	5.51802	1.26833e-07	1.16212e-05
chr9:88327609-88372089	XLOC_021250	Nt5e	1.13118	6.29085	2.47543	5.56133	5.47673e-12	1.10941e-09
chr17:33875666-33890633	XLOC_008973	Kifc1	0.0653295	0.366323	2.48731	5.60731	0.000372307	0.013377
chrX:51113494-51205832	XLOC_022753	Mbnl3	0.0507816	0.285023	2.4887	5.61272	9.2857e-07	7.00164e-05
chr15:78926725-78930465	XLOC_006786	Lgals1	24.746	139.362	2.49357	5.6317	9.88098e-14	2.67593e-11
chr5:103605711-103629403	XLOC_016014	Slc10a6	0.0562791	0.317313	2.49524	5.63822	0.00143856	0.0399333
chr8:15011025-15033332	XLOC_019744	Kbtbd11	0.104828	0.591114	2.49541	5.63889	5.09087e-08	5.0471e-06
chr2:130390775-130397629	XLOC_012256	Cpxm1	0.279115	1.58027	2.50124	5.66172	7.8324e-08	7.40985e-06
chr8:87661810-87959595	XLOC_020600	Zfp423	0.0638692	0.361967	2.50267	5.66733	7.99413e-06	0.000474019
chr17:29090986-29100722	XLOC_008383	Cdkn1a	6.56891	37.3878	2.50884	5.69162	3.1295e-12	6.58865e-10
chr3:132882696-132950291	XLOC_013572	Npnt	0.109903	0.632459	2.52473	5.75466	4.87132e-06	0.000308888
chr3:107963696-107969174	XLOC_013489	Gstm3	16.8614	97.1301	2.5262	5.76052	8.23119e-13	1.91593e-10
chr17:37193892-37196101	XLOC_008522	Ubd	0.724381	4.21889	2.54204	5.82412	7.82605e-08	7.40985e-06
chr1:134182404-134190031	XLOC_000388	Chi3l1	0.100069	0.607772	2.60254	6.07355	0.000106994	0.00467866
chr9:107598115-107609241	XLOC_021980	Sema3b	0.048469	0.297359	2.61707	6.13503	0.00166817	0.0447492
chr10:22158609-22374139	XLOC_001333	Raet1a,Raet1b,Raet1c,Raet1d,Raet1e	3.50784	21.6828	2.6279	6.18126	3.63044e-09	4.44611e-07
chr16:48872608-48874498	XLOC_007679	Retnlg	0.201332	1.24635	2.63006	6.19052	0.00143449	0.0398733
chr10:24595442-24598682	XLOC_001353	Ctgf	1.55479	9.82434	2.65964	6.31875	7.42739e-13	1.77288e-10
chr19:8160168-8218839	XLOC_010317	Slc22a29	0.802007	5.06793	2.65971	6.31906	3.48914e-11	6.3167e-09
chr5:145854607-145879854	XLOC_016321	Cyp3a11	222.699	1421.3	2.67404	6.38214	1.80185e-10	2.84912e-08
chr3:108458069-108536522	XLOC_013502	5330417C22Rik	0.0475843	0.304216	2.67654	6.39321	6.90097e-05	0.00319276
chr8:22168152-22185819	XLOC_020356	Ckap2	0.0692988	0.449291	2.69675	6.4834	2.27775e-05	0.00120563
chr5:17781690-17888959	XLOC_015735	Cd36	14.3583	98.116	2.7726	6.83338	5.55112e-15	1.87413e-12
chr4:109407100-109444745	XLOC_013954	Ttc39a	0.234153	1.60948	2.78107	6.87362	6.48766e-08	6.34299e-06
chr4:115486200-115496141	XLOC_014656	Cyp4a14	26.1292	180.803	2.79069	6.91961	4.44089e-16	1.68103e-13
chr3:92483954-92485881	XLOC_013347	Sprr1a	0.455196	3.18719	2.80773	7.00182	7.88125e-06	0.000470303
chr2:118111922-118127133	XLOC_011133	Thbs1	0.107191	0.76612	2.83738	7.14721	1.06024e-09	1.47705e-07
chr16:93683219-93690991	XLOC_007766	Cbr3	0.434509	3.19298	2.87745	7.3485	1.14117e-08	1.2804e-06
chrX:136168984-136172251	XLOC_023003	Tceal8	2.5351	20.052	2.98363	7.90974	0	0
chr9:78289928-78305525	XLOC_021226	Gm10639	0.3611	2.90307	3.00711	8.03952	9.72272e-08	9.10898e-06
chr1:43123074-43163961	XLOC_000743	Fhl2	0.0506992	0.413569	3.02809	8.15729	0.000680914	0.0220737
chr15:91145871-91191807	XLOC_007319	Abcd2	1.02596	8.42648	3.03795	8.21323	0	0
chr13:113209659-113218104	XLOC_005266	Esm1	0.270312	2.23772	3.04933	8.27827	1.58884e-10	2.54452e-08
chr5:72647796-72671078	XLOC_015261	Nipal1	0.384342	3.23896	3.07507	8.4273	1.98312e-11	3.75341e-09
chrX:73234076-73243130	XLOC_022841	Xlr4c	0.0624722	0.543501	3.121	8.69991	0.00110639	0.0326222
chr9:7272514-7283333	XLOC_020799	Mmp13	0.0548445	0.484898	3.14426	8.84131	3.23352e-06	0.000215616
chr11:3983636-3999328	XLOC_002368	Gal3st1	0.186854	1.65256	3.14472	8.84413	9.77118e-05	0.0043232
chr1:78511060-78538173	XLOC_000216	Mogat1	0.908147	8.06803	3.15122	8.88407	4.62297e-13	1.12497e-10
chr1:169497934-169531464	XLOC_001139	Nuf2	0.0342453	0.305625	3.15779	8.92462	0.000105987	0.00464002
chr10:3973075-4167081	XLOC_001283	Mthfd1l	0.0693896	0.644397	3.21516	9.28666	1.09609e-07	1.01422e-05
chr10:28668395-28882749	XLOC_001360	Themis	0.19384	1.83777	3.24502	9.48087	1.73417e-13	4.57662e-11
chr15:76612383-76616852	XLOC_007174	Slc39a4	0.487393	4.66759	3.25952	9.57664	8.65974e-15	2.77371e-12
chr1:131638314-131675507	XLOC_000361	Ctse	0.0494479	0.47655	3.26865	9.63744	1.47064e-05	0.000818905
chr15:74762056-74763567	XLOC_007136	Ly6d	3.27186	31.6628	3.27461	9.67734	6.66134e-15	2.17073e-12
chrX:135885851-135891081	XLOC_022488	Bhlhb9	0.0909209	0.906021	3.31686	9.96493	2.05323e-08	2.17974e-06
chr1:162953800-162984491	XLOC_001110	Fmo3	0.0271967	0.277595	3.35148	10.207	0.000597382	0.0198114
chr17:10403012-10840191	XLOC_008763	Pacrg	0.0583821	0.600794	3.36327	10.2907	7.89696e-05	0.00361341
chrX:160390690-160498070	XLOC_022581	Gpr64	0.0674672	0.739546	3.45438	10.9616	2.05831e-09	2.71031e-07
chr9:7347374-7360461	XLOC_020800	Mmp12	0.181574	2.0558	3.50107	11.3221	9.99201e-15	3.14664e-12
chr2:151572632-151589999	XLOC_011328	Sdcbp2	0.0718698	0.817284	3.50738	11.3717	6.61293e-06	0.000405597
chr6:113424636-113435755	XLOC_017358	Cidec	1.69406	21.4142	3.66001	12.6407	0	0
chr13:35967906-35970388	XLOC_005021	Ppp1r3g	0.278983	3.60486	3.6917	12.9215	3.78697e-12	7.79762e-10
chr3:106147554-106167564	XLOC_013470	Chi3l3	0.0277425	0.377086	3.76472	13.5923	0.000438224	0.0152625
chr9:78230669-78242683	XLOC_021224	Gsta1	2.0971	29.5914	3.81871	14.1106	0	0
chr19:7864389-7966027	XLOC_010315	Slc22a27	0.6917	10.1801	3.87947	14.7176	0	0
chrX:73214365-73222453	XLOC_022320	Xlr4b	0.0988071	1.47214	3.89716	14.8992	2.65802e-07	2.24851e-05
chr19:27217020-27254231	XLOC_010039	Vldlr	0.110699	1.64994	3.8977	14.9047	2.85105e-13	7.21914e-11
chr3:152093841-152165900	XLOC_013622	Gipc2	0.0297212	0.446146	3.90795	15.011	0.000582648	0.0193914
chr9:78257129-78269166	XLOC_021225	Gm3776	1.02497	15.7601	3.94262	15.3761	0	0
chr1:74125541-74148230	XLOC_000182	Rufy4	0.0413252	0.683496	4.04784	16.5395	3.50658e-07	2.9202e-05
chr5:72300025-72504540	XLOC_015903	Corin	0.0295547	0.508601	4.10507	17.2087	2.99342e-08	3.06499e-06
chr5:145436309-145469723	XLOC_016317	Cyp3a16	0.102208	1.85221	4.17967	18.122	3.7822e-11	6.81432e-09
chrX:73074345-73082507	XLOC_022836	Xlr4a	0.157087	2.85234	4.18251	18.1577	7.34198e-10	1.06232e-07
chr6:50293327-50456170	XLOC_017133	Osbpl3	0.186771	3.63108	4.28106	19.4414	0	0
chr6:49036518-49058182	XLOC_016545	Gpnmb	0.0572622	1.15977	4.34011	20.2536	6.19504e-14	1.74556e-11
chr17:56079657-56109802	XLOC_009170	Plin4	0.379831	8.38855	4.46499	22.0849	7.34205e-08	7.01897e-06
chr12:79297282-79814690	XLOC_004277	Rad51l1	0.271061	6.51042	4.58606	24.0183	0	0
chr18:67321209-67367794	XLOC_009772	B430212C06Rik	0.0338477	0.886488	4.71097	26.1905	9.45341e-05	0.0041925
chr3:98874519-98893230	XLOC_013436	Hao2	0.154852	4.14617	4.74282	26.7751	0	0
chr7:26173409-26210660	XLOC_017822	Cyp2b9	4.42071	125.362	4.82567	28.3577	0	0
chr7:26061495-26096196	XLOC_017821	Cyp2b13	0.0796491	9.99219	6.971	125.453	0	0
chr18:67321209-67367794	XLOC_009528	Cidea	0.221406	37.6863	7.41121	170.214	0	0
						1

## Sheet: Cidea Ppia Cq Counts
35 week treated mice								16 week treated mice									Key:
																	Sample	Diet		Cidea	Cell Death-Inducing DFFA-Like Effector A
Well	Fluor	Target	Content	Sample	Cq			Well	Fluor	Target	Content	Sample	Cq				102V	Viv		Ppia	Cyclophilin A
A01	SYBR	Cidea	Unkn-01	102 V	27.8784			A01	SYBR	Cidea	Unkn-01	201 V	28.696				105V	Viv
A02	SYBR	Cidea	Unkn-01	102 V	27.9616			A02	SYBR	Cidea	Unkn-01	201 V	28.3848				110 V	Viv		NTC	Non-template control
A03	SYBR	Cidea	Unkn-01	102 V	27.8945			A03	SYBR	Cidea	Unkn-01	201 V	28.3046				201 Viv	Viv
A04	SYBR	Cidea	Unkn-02	105 V	34.919			A04	SYBR	Cidea	Unkn-02	202 V	28.5904				202 Viv	Viv
A05	SYBR	Cidea	Unkn-02	105 V	36.3563			A05	SYBR	Cidea	Unkn-02	202 V	29.2376				142 D3	SO-HFD
A06	SYBR	Cidea	Unkn-02	105 V	35.4841			A06	SYBR	Cidea	Unkn-02	202 V	28.9449				145 D3	SO-HFD
A07	SYBR	Cidea	Unkn-03	110 V	27.132			A07	SYBR	Cidea	Unkn-03	211 D3	30.0876				146 D3	SO-HFD
A08	SYBR	Cidea	Unkn-03	110 V	27.535			A08	SYBR	Cidea	Unkn-03	211 D3	30.2715				211 D3	SO-HFD
A09	SYBR	Cidea	Unkn-03	110 V	27.3249			A09	SYBR	Cidea	Unkn-03	211 D3	29.8462				214 D3	SO-HFD
A10	SYBR	Cidea	Unkn-04	142 D3	21.9445			A10	SYBR	Cidea	Unkn-04	214 D3	29.3008				215 D3	SO-HFD
A11	SYBR	Cidea	Unkn-04	142 D3	22.2029			A11	SYBR	Cidea	Unkn-04	214 D3	29.4369				149 D4	HFD
A12	SYBR	Cidea	Unkn-04	142 D3	22.1961			A12	SYBR	Cidea	Unkn-04	214 D3	29.3515				150 D4	HFD
B01	SYBR	Cidea	Unkn-05	145 D3	21.5657			B01	SYBR	Cidea	Unkn-05	215 D3	27.0634				151 D4	HFD
B02	SYBR	Cidea	Unkn-05	145 D3	21.574			B02	SYBR	Cidea	Unkn-05	215 D3	26.7118				226 D4	HFD
B03	SYBR	Cidea	Unkn-05	145 D3	21.6618			B03	SYBR	Cidea	Unkn-05	215 D3	26.8717				228 D4	HFD
B04	SYBR	Cidea	Unkn-06	146 D3	21.158			B04	SYBR	Cidea	Unkn-06	226 D4	30.848				230 D4	HFD
B05	SYBR	Cidea	Unkn-06	146 D3	21.3891			B05	SYBR	Cidea	Unkn-06	226 D4	31.3235
B06	SYBR	Cidea	Unkn-06	146 D3	21.4667			B06	SYBR	Cidea	Unkn-06	226 D4	30.5642
B07	SYBR	Cidea	Unkn-07	149 D4	23.1178			B07	SYBR	Cidea	Unkn-07	228 D4	31.2075
B08	SYBR	Cidea	Unkn-07	149 D4	23.2088			B08	SYBR	Cidea	Unkn-07	228 D4	30.9713
B09	SYBR	Cidea	Unkn-07	149 D4	23.1797			B09	SYBR	Cidea	Unkn-07	228 D4	31.1922
B10	SYBR	Cidea	Unkn-08	150 D4	28.1067			B10	SYBR	Cidea	Unkn-08	230 D4	30.3137
B11	SYBR	Cidea	Unkn-08	150 D4	28.0635			B11	SYBR	Cidea	Unkn-08	230 D4	31.0582
B12	SYBR	Cidea	Unkn-08	150 D4	28.3418			B12	SYBR	Cidea	Unkn-08	230 D4	31.0531
C01	SYBR	Cidea	Unkn-09	151 D4	29.1842			C01	SYBR	Ppia	Unkn-09	201 V	19.2984
C02	SYBR	Cidea	Unkn-09	151 D4	29.5636			C02	SYBR	Ppia	Unkn-09	201 V	19.1201
C03	SYBR	Cidea	Unkn-09	151 D4	28.8448			C03	SYBR	Ppia	Unkn-09	201 V	19.336
C04	SYBR	Cidea	NTC-01	NTC				C04	SYBR	Ppia	Unkn-10	202 V	17.8771
C05	SYBR	Cidea	NTC-01	NTC				C05	SYBR	Ppia	Unkn-10	202 V	18.0654
C06	SYBR	Cidea	NTC-01	NTC				C06	SYBR	Ppia	Unkn-10	202 V	18.1437
D01	SYBR	Ppia	Unkn-10	102 V	17.6318			C07	SYBR	Ppia	Unkn-11	211 D3	19.278
D02	SYBR	Ppia	Unkn-10	102 V	17.5927			C08	SYBR	Ppia	Unkn-11	211 D3	19.1149
D03	SYBR	Ppia	Unkn-10	102 V	17.7655			C09	SYBR	Ppia	Unkn-11	211 D3	19.1374
D04	SYBR	Ppia	Unkn-11	105 V	18.4126			C10	SYBR	Ppia	Unkn-12	214 D3	18.0141
D05	SYBR	Ppia	Unkn-11	105 V	18.4787			C11	SYBR	Ppia	Unkn-12	214 D3	18.8234
D06	SYBR	Ppia	Unkn-11	105 V	18.5034			C12	SYBR	Ppia	Unkn-12	214 D3	17.8832
D07	SYBR	Ppia	Unkn-12	110 V	15.7844			D01	SYBR	Ppia	Unkn-13	215 D3	18.9158
D08	SYBR	Ppia	Unkn-12	110 V	15.7615			D02	SYBR	Ppia	Unkn-13	215 D3	18.8794
D09	SYBR	Ppia	Unkn-12	110 V	15.824			D03	SYBR	Ppia	Unkn-13	215 D3	18.5063
D10	SYBR	Ppia	Unkn-13	142 D3	17.6936			D04	SYBR	Ppia	Unkn-14	226 D4	18.2088
D11	SYBR	Ppia	Unkn-13	142 D3	17.5179			D05	SYBR	Ppia	Unkn-14	226 D4	18.1344
D12	SYBR	Ppia	Unkn-13	142 D3	17.9065			D06	SYBR	Ppia	Unkn-14	226 D4	18.1469
E01	SYBR	Ppia	Unkn-14	145 D3	17.7437			D07	SYBR	Ppia	Unkn-15	228 D4	19.4086
E02	SYBR	Ppia	Unkn-14	145 D3	17.6429			D08	SYBR	Ppia	Unkn-15	228 D4	18.5046
E03	SYBR	Ppia	Unkn-14	145 D3	17.5385			D09	SYBR	Ppia	Unkn-15	228 D4	18.565
E04	SYBR	Ppia	Unkn-15	146 D3	17.3497			D10	SYBR	Ppia	Unkn-16	230 D4	18.9997
E05	SYBR	Ppia	Unkn-15	146 D3	17.1514			D11	SYBR	Ppia	Unkn-16	230 D4	19.0554
E06	SYBR	Ppia	Unkn-15	146 D3	17.346			D12	SYBR	Ppia	Unkn-16	230 D4	19.5077
E07	SYBR	Ppia	Unkn-16	149 D4	16.4238			G01	SYBR	Cidea	NTC
E08	SYBR	Ppia	Unkn-16	149 D4	16.245			G02	SYBR	Cidea	NTC
E09	SYBR	Ppia	Unkn-16	149 D4	16.4784			G03	SYBR	Cidea	NTC
E10	SYBR	Ppia	Unkn-17	150 D4	16.9733			G07	SYBR	Ppia	NTC		33.5437
E11	SYBR	Ppia	Unkn-17	150 D4	17.1119			G08	SYBR	Ppia	NTC		34.2227
E12	SYBR	Ppia	Unkn-17	150 D4	17.1654			G09	SYBR	Ppia	NTC		34.8358
F01	SYBR	Ppia	Unkn-18	151 D4	17.8268
F02	SYBR	Ppia	Unkn-18	151 D4	18.0606
F03	SYBR	Ppia	Unkn-18	151 D4	17.5868
F04	SYBR	Ppia	NTC-02	NTC
F05	SYBR	Ppia	NTC-02	NTC
F06	SYBR	Ppia	NTC-02	NTC
