# Supplementary material for: Soybean Oil Is More Obesogenic and Diabetogenic than Coconut Oil and Fructose in Mouse: Potential Role for the Liver
Source: PLoS One. 2015 Jul 22;10(7):e0132672. doi: 10.1371/journal.pone.0132672 (PMC4511588; doi:10.1371/journal.pone.0132672)
Supplement: S3 Dataset — Significantly dysregulated genes (P < 0.05 and q < 0.1) from liver RNA-seq of male C57/BL6 mice fed SO-HFD, HFD or Viv chow for 35 weeks. Given are the average FPKM values (and fold change) for three biological replicates per diet, except for HFD that had one outlier removed. Data are divided into three tabs for each comparison: “HFD v Viv,” “SO-HFD v Viv,” “SO-HFD v HFD”. (XLSX) [file pone.0132672.s003.xlsx]

## Sheet: Cover Sheet
	S3 Table. Differentially regulated Cyp genes in SO-HFD, HFD and Viv livers.
	Average FPKM and fold change of significantly (P < 0.05 and q < 0.1) dysregulated Cyp genes from livers of C57/BL6 male mice fed the indicated diets for 35 weeks.
	Tabs:
	HFD v Viv	HFD versus Viv diet
	SO-HFD v Viv	SO-HFD versus Viv diet
	SO-HFD v HFD	SO-HFD versus HFD
	Definitions:
	HFD	High fat diet with 40 kcal% total fat: 36 kcal% from coconut oil and 4 kcal% from soybean oil.
	SO-HFD	Soybean-oil enriched HFD: 21 kcal% fat calories from coconut oil and 19 kcal% from soybean oil
	Viv	Regular vivarium chow: Purina Test Diet 5001, Newco Distributors, Rancho Cucamonga, CA
	FPKM	Fragments Per Kilobase Of Exon Per Million Fragments Mapped
	FC	Fold change
	Reference:
	Soybean oil is more obesogenic and diabetogenic than coconut oil and fructose in mouse: potential role for the liver
	PLoS One, 2015
	Poonamjot Deol, Jane R. Evans, Joseph Dhahbi, Karthikeyani Chellappa , Diana S Han, Stephen Spindler, Frances M. Sladek

## Sheet: HFD v Viv
	Average FPKM		HFD/Viv
Gene symbol	Viv	HFD	FC (log2)	FC (non-log)	p_value	q_value
Cyp3a16	109.382	0.102208	-10.0637	-1070.23	0	0
Cyp3a41b	98.2642	0.111076	-9.78898	-884.66	0	0
Cyp3a41a	121.096	0.150089	-9.65612	-806.829	0	0
Cyp3a44	204.467	0.502161	-8.6695	-407.174	0	0
Cyp2b10	22.6115	0.228893	-6.62624	-98.7864	0	0
Cyp2c55	10.7132	1.14807	-3.22211	-9.33151	4.44089e-16	1.68103e-13
Cyp2b13	0.57486	0.0796491	-2.85148	-7.2174	4.33701e-05	0.00211352
Cyp4a14	167.26	26.1292	-2.67836	-6.40128	1.14464e-12	2.59972e-10
Cyp26a1	14.7291	2.72133	-2.43629	-5.41248	1.62371e-10	2.5893e-08
Cyp2b9	22.7974	4.42071	-2.36652	-5.15696	3.36877e-10	5.09052e-08
Cyp2g1	0.646541	0.170047	-1.92681	-3.80214	0.000886003	0.0272602
Cyp3a59	27.1859	8.35751	-1.70172	-3.25289	2.66822e-07	2.25206e-05
Cyp2c54	376.979	120.784	-1.64205	-3.12109	1.03782e-05	0.000602983
Cyp2c37	449.587	146.752	-1.61522	-3.06358	2.35256e-05	0.00123836
Cyp2c29	1715.48	608.666	-1.49489	-2.81843	0.00126037	0.0362212
Cyp2a4	17.5483	6.3809	-1.4595	-2.75013	1.79011e-05	0.000969427
Cyp2a5	360.487	139.824	-1.36633	-2.57814	0.000270181	0.0102584
Cyp4a10	166.071	67.3162	-1.30278	-2.46704	0.000684325	0.0221269
Cyp3a25	386.844	166.004	-1.22054	-2.33034	0.00175717	0.0466082
Cyp2u1	5.41872	11.8891	1.13362	2.19409	0.000801586	0.025307
Cyp2d40	81.8227	236.661	1.53225	2.89237	3.27433e-05	0.00165032
Cyp17a1	3.13806	9.74335	1.63454	3.10489	3.53557e-05	0.00176426

## Sheet:  SO-HFD v Viv
	Average FPKM		SO-HFD/Viv
Gene symbol	Viv	SO-HFD	FC (log2)	FC (non-log)	p_value	q_value
Cyp3a41b	98.2642	0.592821	-7.37293	-165.757	0	0
Cyp3a41a	121.096	0.749293	-7.33641	-161.614	0	0
Cyp3a44	204.467	2.55702	-6.32126	-79.963	0	0
Cyp3a16	109.382	1.85221	-5.88398	-59.0547	0	0
Cyp2c53-ps	1.14761	0.0295578	-5.27895	-38.826	3.19264e-05	0.00161246
Cyp2b10	22.6115	0.593035	-5.2528	-38.1286	0	0
Cyp2c54	376.979	27.8156	-3.76051	-13.5527	0	0
Cyp4a12b	66.7716	6.53375	-3.35325	-10.2195	0	0
Cyp2g1	0.646541	0.0740781	-3.12562	-8.72781	2.99154e-05	0.00153153
Cyp2c55	10.7132	1.95738	-2.4524	-5.47326	0	0
Cyp2c37	449.587	82.5356	-2.44551	-5.44718	0	0
Cyp2c29	1715.48	316.133	-2.44001	-5.42645	8.88178e-15	2.82072e-12
Cyp7b1	170.55	38.4981	-2.14733	-4.43007	2.88658e-15	1.00162e-12
Cyp2c50	862.21	226.342	-1.92953	-3.80931	1.55073e-10	2.4978e-08
Cyp4a12a	160.437	44.4938	-1.85033	-3.60583	3.09974e-13	7.79616e-11
Cyp26a1	14.7291	5.01763	-1.55359	-2.93547	4.80172e-07	3.89864e-05
Cyp1a2	326.715	115.25	-1.50327	-2.83485	6.0348e-09	7.11176e-07
Cyp2c70	308.764	116.877	-1.40151	-2.64178	9.88882e-08	9.24149e-06
Cyp2a5	360.487	141.759	-1.34651	-2.54296	3.70844e-07	3.04767e-05
Cyp2c44	146.433	64.3472	-1.1863	-2.27568	1.99953e-06	0.000142187
Cyp2c40	42.8885	23.9832	-0.838567	-1.78827	0.000334472	0.0122167
Cyp2c69	26.0229	14.8505	-0.809275	-1.75233	0.000564262	0.0188801
Cyp2c39	1.3656	2.85744	1.06518	2.09243	0.00165246	0.0444871
Cyp17a1	3.13806	8.01535	1.35289	2.55423	2.84685e-06	0.000193622
Cyp2a22	4.49425	12.5737	1.48426	2.79774	5.22935e-09	6.24108e-07
Cyp2c38	10.3275	37.5267	1.86143	3.63368	1.28786e-14	3.89214e-12
Cyp46a1	0.877724	4.45085	2.34224	5.07089	3.53872e-12	7.32672e-10
Cyp2b9	22.7974	125.362	2.45915	5.49893	0	0
Cyp2b13	0.57486	9.99219	4.11952	17.382	0	0

## Sheet: SO-HFD v HFD
	Average FPKM		SO-HFD/HFD
Gene symbol	HFD	SO-HFD	FC (log2)	FC (non-log)	p_value	q_value
Cyp4a12b	42.8976	6.53375	-2.71491	-6.56552	1.02141e-14	3.18976e-12
Cyp2c54	120.784	27.8156	-2.11846	-4.3423	1.27098e-09	1.71949e-07
Cyp7b1	154.335	38.4981	-2.0032	-4.00888	1.45948e-07	1.30224e-05
Cyp2c70	353.123	116.877	-1.59518	-3.02132	8.43919e-05	0.00381494
Cyp4a12a	113.197	44.4938	-1.34716	-2.54411	0.000224251	0.00877224
Cyp2d40	236.661	103.557	-1.1924	-2.28533	0.000952123	0.0289852
Cyp2u1	11.8891	5.40998	-1.13595	-2.19763	0.000559552	0.0187392
Cyp3a59	8.35751	18.5707	1.15188	2.22203	0.00030876	0.0114449
Cyp4a10	67.3162	161.528	1.26276	2.39954	0.000416134	0.0146681
Cyp2c39	1.0255	2.85744	1.47839	2.78638	0.000425965	0.0149467
Cyp46a1	1.18352	4.45085	1.91099	3.76067	1.30494e-06	9.70292e-05
Cyp3a41a	0.150089	0.749293	2.31971	4.99232	3.48147e-05	0.00174423
Cyp2c38	7.44629	37.5267	2.33333	5.03967	7.89369e-13	1.86048e-10
Cyp3a44	0.502161	2.55702	2.34824	5.09203	1.35054e-07	1.2225e-05
Cyp3a41b	0.111076	0.592821	2.41605	5.33708	6.63326e-05	0.00308414
Cyp3a11	222.699	1421.3	2.67404	6.38214	1.80185e-10	2.84912e-08
Cyp4a14	26.1292	180.803	2.79069	6.91961	4.44089e-16	1.68103e-13
Cyp3a16	0.102208	1.85221	4.17967	18.122	3.7822e-11	6.81432e-09
Cyp2b9	4.42071	125.362	4.82567	28.3577	0	0
Cyp2b13	0.0796491	9.99219	6.971	125.453	0	0
Cyp2a22	3.01684	12.5737	2.0593	4.2	1.3e-09	1.75e-07
