# Supplementary material for: Soybean Oil Is More Obesogenic and Diabetogenic than Coconut Oil and Fructose in Mouse: Potential Role for the Liver
Source: PLoS One. 2015 Jul 22;10(7):e0132672. doi: 10.1371/journal.pone.0132672 (PMC4511588; doi:10.1371/journal.pone.0132672)
Supplement: S4 Dataset — Metabolomic profiles of mouse liver tissue collected from C57/BL6 male mice maintained on SO-HFD, HFD and Viv chow for 16 and 35 weeks. The dataset contains 398 significantly altered (P < 0.1 and q < 0.05) biochemicals of known identity from Metabolon Inc. N = 6–8 biological replicates per condition. The various tabs contain an explanation of the file and terms (Explanation), raw data (OrigScale), imputed data (ScaledImpData), Pathway heat maps and boxplots (by pathway and by biochemical) based on both diet and time. Included are links to KEGG and Human Metabolome Database (HMDB). (XLSX) [file pone.0132672.s004.xlsx]

## Sheet: Cover Sheet
	S4 Table. Significantly altered metabolites in livers of SO-HFD, HFD and Viv fed mice at 16 and 35 weeks.
	Analysis done by Metabolon Inc.
	Definitions:
	HF	High fat diet with 40 kcal% total fat: 36 kcal% from coconut oil and 4 kcal% from soybean oil.
	HF+LA	Soybean-oil enriched HFD: 21 kcal% fat calories from coconut oil and 19 kcal% from soybean oil
	Control	Regular vivarium chow: Purina Test Diet 5001, Newco Distributors, Rancho Cucamonga, CA
	OrigScale		Values are normalized in terms of raw area counts.
			For a single day run, this is equivalent to the raw data.
	ScaledImpData		Each biochemical in OrigScale is rescaled to set the median equal to 1.
			Then, missing values are imputed with the minimum.
	Pathway Heat Map		This is the heat map associated with the statistical analysis of the data.
			Indicates ratios, p- and q-values for each comparison.
			0.55	Green: indicates significant difference (p≤0.05) between the groups shown, metabolite ratio of < 1.00
			0.76	Light Green: narrowly missed statistical cutoff for significance 0.05<p<0.10, metabolite ratio of < 1.00
			1.71	Red: indicates significant difference (p≤0.05) between the groups shown; metabolite ratio of ≥ 1.00
			1.32	Light Red: narrowly missed statistical cutoff for significance 0.05<p<0.10, metabolite ratio of ≥ 1.00
			1.2	Non-colored text and cell: mean values are not significantly different for that comparison
		* indicates compounds that have not been officially "plexed" (based on a standard), but we are confident in its identity
	Box Plots (pathway)		Box plots sorted by pathway and biochemical name , as in the example below:
	Box Plots (biochem)
	Reference:
	Soybean oil is more obesogenic and diabetogenic than coconut oil and fructose in mouse: potential role for the liver
	PLoS One, 2015
	Poonamjot Deol, Jane R. Evans, Joseph Dhahbi, Karthikeyani Chellappa , Diana S Han, Stephen Spindler, Frances M. Sladek

## Sheet: OrigScale
												SAMPLE_NAME	UCRS-00001	UCRS-00002	UCRS-00003	UCRS-00004	UCRS-00005	UCRS-00006	UCRS-00007	UCRS-00008	UCRS-00009	UCRS-00010	UCRS-00011	UCRS-00012	UCRS-00013	UCRS-00014	UCRS-00015	UCRS-00016	UCRS-00017	UCRS-00018	UCRS-00019	UCRS-00020	UCRS-00021	UCRS-00022	UCRS-00023	UCRS-00024	UCRS-00025	UCRS-00026	UCRS-00027	UCRS-00028	UCRS-00029	UCRS-00030	UCRS-00031	UCRS-00032	UCRS-00033	UCRS-00034
												SAMPLE_ID	1746447	1746448	1746449	1746450	1746451	1746452	1746453	1746454	1746455	1746456	1746457	1746458	1746459	1746460	1746461	1746462	1746463	1746464	1746465	1746466	1746467	1746468	1746469	1746470	1746471	1746472	1746473	1746474	1746475	1746476	1746477	1746478	1746479	1746480
												CLIENT_IDENTIFIER	140-D3	141-D3	142-D3	143-D3	144-D3	145-D3	146-D3	148-D3	149-D4	150-D4	151-D4	152-D4	153-D4	155 D4	157 D4	158 D4	102 V	103 V	104 V	105 V	108 V	110 V	211 D3	212 D3	213 D3	214 D3	215 D3	216 D3	225 D4	226 D4	227 D4	228 D4	229 D4	230 D4
												GROUP_DESCRIPTION	LA-HFD	LA-HFD	LA-HFD	LA-HFD	LA-HFD	LA-HFD	LA-HFD	LA-HFD	HFD	HFD	HFD	HFD	HFD	HFD	HFD	HFD	Viv chow	Viv chow	Viv chow	Viv chow	Viv chow	Viv chow	LA-HFD	LA-HFD	LA-HFD	LA-HFD	LA-HFD	LA-HFD	HFD	HFD	HFD	HFD	HFD	HFD
												GROUP_NUMBER	1	1	1	1	1	1	1	1	2	2	2	2	2	2	2	2	3	3	3	3	3	3	4	4	4	4	4	4	5	5	5	5	5	5
												TIME_POINT	35 wks	35 wks	35 wks	35 wks	35 wks	35 wks	35 wks	35 wks	35 wks	35 wks	35 wks	35 wks	35 wks	35 wks	35 wks	35 wks	35 wks	35 wks	35 wks	35 wks	35 wks	35 wks	16 wks	16 wks	16 wks	16 wks	16 wks	16 wks	16 wks	16 wks	16 wks	16 wks	16 wks	16 wks
PATHWAY_SORTORDER	BIOCHEMICAL	SUPER_PATHWAY	SUB_PATHWAY	COMP_ID	PLATFORM	CHEMICAL_ID	RI	MASS	CAS	PUBCHEM	KEGG	Group HMDB_ID	HF+LA_35 wks	HF+LA_35 wks	HF+LA_35 wks	HF+LA_35 wks	HF+LA_35 wks	HF+LA_35 wks	HF+LA_35 wks	HF+LA_35 wks	HF_35 wks	HF_35 wks	HF_35 wks	HF_35 wks	HF_35 wks	HF_35 wks	HF_35 wks	HF_35 wks	Ctrl_35 wks	Ctrl_35 wks	Ctrl_35 wks	Ctrl_35 wks	Ctrl_35 wks	Ctrl_35 wks	HF+LA_16 wks	HF+LA_16 wks	HF+LA_16 wks	HF+LA_16 wks	HF+LA_16 wks	HF+LA_16 wks	HF_16 wks	HF_16 wks	HF_16 wks	HF_16 wks	HF_16 wks	HF_16 wks
1460	1,2-dipalmitoylglycerol	Lipid	Diacylglycerol	35727	GC/MS	850	2600	313.3	40290-32-2;	99931		HMDB07098	144866	80146	114655	86785	121743	100618	684893	143567	249769	221063	928834	605637	255348	235029	222392	322617	79655	291319	368093	145727	281138	294290	97161	97510	229659	312821	180918	223379	330459	217510	155284	378786	142800	177754
745	1,3-dihydroxyacetone	Carbohydrate	Glycolysis, Gluconeogenesis, and Pyruvate Metabolism	35963	GC/MS	100000143	1263	103	96-26-4;62147-49-3;	670	C00184	HMDB01882	445869	521492	162194	350448	441069	416465	278834	485099	410711	802892	393802	1144001	556001	326448	224291	363529	314497	404656	418459	306397	538252	236359	465229	276056	320448	471513	394933	290916	936654	557886	311594	454715	460699	483775
1461	1,3-dipalmitoylglycerol	Lipid	Diacylglycerol	35728	GC/MS	1730	2637	371.3	26657-95-4 ;	68149			172750	51619	31069	167909	155343	205509	437307	151954	104606	195582	138225	148113	108460	126303	169970	266382	163727	130214	540686	166972	177765	300303	141787	189697	115880	91909	104311	169627	167712	231050	111282	86941	92730	181295
731	1,5-anhydroglucitol (1,5-AG)	Carbohydrate	Glycolysis, Gluconeogenesis, and Pyruvate Metabolism	20675	GC/MS	100000580	1788.7	217.1	154-58-5;		C07326	HMDB02712	725454	650110	343384	684067	418547	802741	920458	619706		1265370	924860	1745309	765753	489438	505544	618856	380430	242028	420991	457640	501060	251595	899305	887536	865635	627035	593890	793670	648387	803458	862254	579930	622378	924074
1361	1-arachidonoylglycerophosphocholine (20:4n6)*	Lipid	Lysolipid	33228	LC/MS Pos	100001551	5554	544.3			C05208		305940	530235	75010	512311	372208	439693	26104	485137	35420	436827	20840	455797	549698	400342	289392	219290	619948	368677	385922		364291	512188	421511	369408	396983	580061	439047	316246	2092258	460921	259562	313705	367373	383319
1389	1-arachidonoylglycerophosphoethanolamine*	Lipid	Lysolipid	35186	LC/MS Neg	100001571	5731	500.3				HMDB11517	199415	126654	52672	230662	144293	171545	7885	150804	100721	431296	21866	541139	216169	131490	148998	399922	134628	250144	303473	194067	179450	186836	189097	268612	215045	393854	136855	263091	258973	232618	241715	221510	196398	229477
1410	1-arachidonoylglycerophosphoinositol*	Lipid	Lysolipid	34214	LC/MS Neg	100001654	5479	619.4					551313	344521	104336	429881	395192	436705	57089	406223	326747	912021	159113	932632	469929	300105	286176	564162	295727	465449	553724	406347	514947	384148	391175	415758	374112	601710	299415	526835	309612	273745	278007	257297	321715	273966
1356	1-arachidoylglycerophosphocholine (20:0)	Lipid	Lysolipid	45456	LC/MS Pos	100001384	6100	552.4				HMDB10390	18126	11245		13817		38075		32404		15367		127624	19413	10238			79948	98717	232402	65559	245376	35986	50687	20869	130013	88259	17188	20968	378801	114241	7831	82306	61383	31278
1455	1-docosahexaenoylglycerol (1-monodocosahexaenoin)	Lipid	Monoacylglycerol	35153	LC/MS Neg	100001481	6180	415.3					33775	21591	12291	31498	34267	21440	29069	25188	8383	10611	20533	8133	8841	13692	13143	10485	14958	5079	5332	6301	6095	7016	12902	24424	8952	5241	14123	64757	6044	4662	6638	6094	6789	6521
1367	1-docosahexaenoylglycerophosphocholine (22:6n3)*	Lipid	Lysolipid	33822	LC/MS Pos	100001566	5518	568.4					164337	246232		266857	212573	339323		259958	30133	217004	35804	324851	311377	264086	135233	167863	357329	288921	359406	157814	375332	375682	179359	260293	184896	213467	191757	193896	618506	193015	212486		270484	174727
1396	1-docosahexaenoylglycerophosphoethanolamine*	Lipid	Lysolipid	44633	LC/MS Neg	100002060	5650	524.3					118509	92589	41694	187899	104419	116160	8338	147785	86654	318572	16742	339966	131444	70573	83418	227339	123779	214340	295488	202630	179144	159762	174110	213187	148225	283666	118107	225058	149737	136023	167352	113937	126009	133806
1359	1-eicosatrienoylglycerophosphocholine (20:3)*	Lipid	Lysolipid	33821	LC/MS Pos	100001552	5600	546.4					227705	118680	25149	181170	138000	192258		148503		121233	15919	232119	202096	189519	248015	161906	251372	230186	202790	111906	184600	144434	75371	112296	134754	110470	95606	123238		275236	62737	202059	230652	251712
1358	1-eicosenoylglycerophosphocholine (20:1n9)*	Lipid	Lysolipid	44560	LC/MS Pos	100005352	5882.7	550.5												44225		11507		66920	28052	31503	17125	54748	27149	36985	114478	20251	111518	42133	16366	35601		59052	24058	23683	337411	103031	9543		30597	21311
1447	1-linoleoylglycerol (1-monolinolein)	Lipid	Monoacylglycerol	27447	LC/MS Neg	100001040	6226	279.2	2277-28-3;	5283469			24011	64233	28050	62346	55347	78601	365016	115940		33916	384919	39511	22700		21055	14542	227904	16357	19052	18306	21882	30521	72850	137529	53011	23755	77955	346668	24487	17971	18008	34902	42666	39901
1350	1-linoleoylglycerophosphocholine (18:2n6)	Lipid	Lysolipid	34419	LC/MS Pos	100001395	5574	520.4		11988421	C04100		372366	816476	93592	556109	516865	858223	27884	992916	54464	962955		970030	1487039	633718	513993	227159	1815922	1256675	1656116	784703	1209164	1584071	1130196	886998	1525711	1576355	750528	675467	4208083	1586356	895249	1050643	1496454	1275851
1385	1-linoleoylglycerophosphoethanolamine*	Lipid	Lysolipid	32635	LC/MS Neg	100001570	5725	476.3				HMDB11507	20683	21057	9200	33897	20942	33281		35229	13556	90752	6665	125726	50018	20967	17367	41101	39110	67044	94786	66578	54667	39497	60678	74848	78614	109611	24145	66369	76144	79272	69107	56506	56370	69356
1406	1-linoleoylglycerophosphoinositol*	Lipid	Lysolipid	36594	LC/MS Neg	100001778	5487	595.3					5773	9901		15173	11806	13258		17240	3897	28082	6432	25248	14695	8872	4964		18583	30236	38313	28560	27297	26241	24916	22207	20171	55115	11940	23518	9726	13196	9393	9400	7924	13716
1343	1-margaroylglycerophosphocholine (17:0)	Lipid	Lysolipid	33957	LC/MS Pos	100001264	5750	510.4	50930-23-9;			HMDB12108						29844		36997				54079	16568	18772			82063	21092	259044	36490	313344	50926	33436	17017	37950	127414		17416	634984	117234			17099
67	1-methylimidazoleacetate	Amino Acid	Histidine Metabolism	32350	LC/MS Pos	100001208	845	141.1	2625-49-2 ;	75810	C05828	HMDB02820	37384	38560	21954	17137	22982	68450	47666	52223	22190	29417	27387	46854	69396	30977	30577	40208	26613	18041	27744		40547	43541	37392	61118	95638	1182049	45173	37822	31952	92093	81291	64361	54292	57408
1334	1-myristoylglycerophosphocholine (14:0)	Lipid	Lysolipid	45453	LC/MS Pos	100001383	5481	468.3	20559-16-4;	460604		HMDB10379	69216	55231		57655	57594	125907	23009	111905	25600	202613		202775	252942	93515	68590	61664	61935	59299	85312	49802	63576	55907	117388	112414	160088	122456	86726	79798	1239183	342056	199738	220031	247898	230762
1354	1-nonadecanoylglycerophosphocholine(19:0)*	Lipid	Lysolipid	44561	LC/MS Pos	100005353	5917.4	538.5	108273-88-7;				41092	25559		46703	73817	64859		25887		18336		90458	43720	28863	97450	39465	86403	75746	181430	210400	194195	49823	50122	22973	136165	86836	29229		284959	44910		102568	58787	23103
1445	1-oleoylglycerol (1-monoolein)	Lipid	Monoacylglycerol	21184	LC/MS Pos	100000924	5821	374.1	111-03-5;	5283468		HMDB11567	50869	40188		77271	63215	128617	391897	159210	9270	59886	159149	727647	127484	159124	111197	414033	93501	89644	249164	56538	262999	65558	67688	185841	107052	66900	167915	172049	220915	219730	7063	118998	142670	18610
1347	1-oleoylglycerophosphocholine (18:1)	Lipid	Lysolipid	33960	LC/MS Pos	100001272	5700	522.4	19420-56-5;	16081932			227130	83245	98863	145075	166843	308724	22065	422038	39332	157155		935013	418714	420475	404983	1047807	593371	371825	2132167	450743	1554870	514898	225341	243164	328887	844548	323969	222920	3040691	1253916	164172	510949	601990	384488
1381	1-oleoylglycerophosphoethanolamine	Lipid	Lysolipid	35628	LC/MS Neg	100001569	5928	478.3	89576-29-4;	9547071		HMDB11506	180458	62747	33693	147045	87943	106303	18535	109003	124313	233133	28470	308278	127761	87210	135295	412809	84184	218239	330969	257218	174961	142064	67012	116920	82002	239340	80593	173758	108728	98720	84640	110833	98412	106287
1428	1-oleoylglycerophosphoglycerol*	Lipid	Lysolipid	45968	LC/MS Neg	100005716	5586.8	509.5					317117	153326	29037		24987	275640			92749								10148	13490	13232	52898	11583	7676	7706		8784	17591			16853	11822	11090		21377	13131
1341	1-palmitoleoylglycerophosphocholine (16:1)*	Lipid	Lysolipid	33230	LC/MS Pos	100001511	5524	494.3					169551	126268	21032	124942	92117	186119		232425	31155	374253		356738	419549	272902	253625	208761	209925	283454	330831	236879	239386	294464	123492	207021	143068	140932	167051	214590	625752	467324	316027	329733	436113	401448
1383	1-palmitoleoylglycerophosphoethanolamine*	Lipid	Lysolipid	34565	LC/MS Neg	100001784	5661	450.4					8738		3060	9154	5468	9848		12305		49917		65187	30050	10235	9620	37039	6358	18686	31672	20931	13005	13864	5393	15379	8388	18648	6907	20251	23664	23031	25955	19430	22799	27010
1440	1-palmitoylglycerol (1-monopalmitin)	Lipid	Monoacylglycerol	21127	GC/MS	100000827	2119.5	371.3	542-44-9;	14900			380759	544495	269937	607408	881822	623733	15107861	823690	433981	631563	10476631	1209780	546500	411720	655600	580025	565398	455178	1335601	535258	621971	546258	396495	565083	377811	589300	749920	777948	398603	411574	378834	541352	518660	650069
1339	1-palmitoylglycerophosphocholine (16:0)	Lipid	Lysolipid	33955	LC/MS Pos	100001263	5671	496.4	17364-16-8;	86554			2887111	2067396	777316	3056359	2417565	4554449	129779	3032111	325620	2383277	58682	4640339	3641624	3144802	3461632	4015781	7377391	6489199	8988839	5305182	9210851	4499100	3397552	2460854	5877457	6678684	3066040	2920634	8595229	6688916	1239802	4555897	4536626	3992040
1376	1-palmitoylglycerophosphoethanolamine	Lipid	Lysolipid	35631	LC/MS Neg	100001567	5940	452.3		9547069		HMDB11503	234130	94712	60334	175199	135628	168249	20780	163376	149924	486408	54927	550777	232523	128216	175894	443905	243296	527774	885026	644079	542642	345629	197810	217781	219723	534414	125445	261713	333137	255763	252434	273202	247151	253325
1423	1-palmitoylglycerophosphoglycerol*	Lipid	Lysolipid	45970	LC/MS Neg	100005717	5549.7	483.4		3300276			33063	17357	10090	65027	41583	25867	9243	15203	28897	52663	25107	56631	19583	28863	45580	98691	8719	15887	29853	8533	14218	11327	8512	24148	11431	29394	9715	47687	14704	12082	13215	13741	13109	18742
1399	1-palmitoylglycerophosphoinositol*	Lipid	Lysolipid	35305	LC/MS Neg	100001655	5573	571.3					63521	29017	16411	44542	33900	56326	4774	50428	49633	142423	44086	169731	75134	58347	50748	83162	77057	178873	339615	134415	174292	137566	47660	63700	66573	225636	30987	57453	103538	72171	77577	65027	79988	59166
1425	1-palmitoylglycerophosphoserine*	Lipid	Lysolipid	46130	LC/MS Neg	100005805	5567.3	496.3		9547100			14104	9920	4668	18646	11863	10792		11262	15131	71190	8105	35425	20355	9081	15976	38232	40975	61182	111599	74863	55517	56138	14618	16777	13347	89330	6947	14857	18270	17257	17780	13436	25768	21320
1371	1-palmitoylplasmenylethanolamine*	Lipid	Lysolipid	39270	LC/MS Neg	100003000	6153	436.4					8052			9176	5765	4745		4122	5831	9263	2693	12527		4023	6717	21799		6302	12932	7948	7300	4518	3976	5672	3995	8690	3204	12681	3189
1443	1-stearoylglycerol (1-monostearin)	Lipid	Monoacylglycerol	21188	GC/MS	100000932	2186.6	399.4	123-94-4;31566-31-1;	24699	D01947		239537	243487	262355	441534	480225	260512	1644590	355361	208453	385427	1035108	655192	279008	178237	360140	399533	237475	483537	725861	339218	500522	437609	370976	378795	482431	579253	567566	373801	413351	279546	321503	409515	274208	467739
1345	1-stearoylglycerophosphocholine (18:0)	Lipid	Lysolipid	33961	LC/MS Pos	100001271	5844	524.4	19420-57-6;	497299			701818	547992	264659	780368	662499	1471161	24532	2069114	133067	734414	23818	3011630	1175722	980884	954655	2107100	2156573	1644499	5735648	1324402	6446446	1902618	1878071	1194581	2837545	4050578	1698716	1012197	8758893	3727285	568677	1686583	1430368	858062
1379	1-stearoylglycerophosphoethanolamine	Lipid	Lysolipid	34416	LC/MS Neg	100001461	6200	480.4	69747-55-3;	9547068		HMDB11130	296029	150972	78651	309354	170618	252171	44915	185655	247909	632679	76472	762983	177133	125290	150336	654484	154017	312046	694060	359328	353853	213732	250898	305457	206907	853574	170909	374887	254082	207607	213296	179965	151510	205002
1426	1-stearoylglycerophosphoglycerol	Lipid	Lysolipid	34437	LC/MS Neg	100001462	5826	511.4					6112	3492	5442	19713	14476	8128		4145	8952	13840		15248		6467	10485	26934		3610	7243	2609		3968	5603	9597	3702	20850	4013	14514	2410		3914		2920	4309
1402	1-stearoylglycerophosphoinositol	Lipid	Lysolipid	19324	LC/MS Neg	100000656	5800	599.4	796963-93-4;				645241	283036	209933	530170	331575	451685	45697	353434	508750	942008	122373	1115224	454101	237393	398003	829490	357956	817077	1126251	861273	808106	452563	438444	566046	523619	1206585	289336	608504	578964	412039	419763	334712	341420	419659
1412	1-stearoylglycerophosphoserine*	Lipid	Lysolipid	45966	LC/MS Neg	100004327	5798.7	524.4		9547101			95207	56588	31725	89901	58886	76355	8705	68035	87298	294587	14218	188862	84185	49577	62753	161230	168121	243004	457982	324623	337526	227604	87599	98894	86462	502521	46317	104003	94993	95636	72223	63704	88684	108983
951	10-heptadecenoate (17:1n7)	Lipid	Long Chain Fatty Acid	33971	LC/MS Neg	100001278	5558	267.3	29743-97-3;	5312435			480731	383288	144170	477576	421742	557345	316378	584590	229474	487341	729402	617595	475645	464769	443965	526708	220860	275181	268806	242653	185172	236825	202403	587252	111122	69311	401732	643450	176886	175486	212746	332696	373958	257106
961	10-nonadecenoate (19:1n9)	Lipid	Long Chain Fatty Acid	33972	LC/MS Neg	100001277	5775	295.4	73033-09-7;	5312513			205397	116108	42168	153474	144458	186955	59422	199498	104181	171586	311735	295558	235787	187221	174683	224754	61341	81489	76171	77709	52776	68528	58886	211000	53086	36158	128534	249806	89183	85697	87410	135921	170371	112663
1204	12,13-DiHOME	Lipid	Fatty Acid, Dihydroxy	38395	LC/MS Neg	62	5137	313.4	263399-35-5;	10236635	C14829	HMDB04705	5742	17892	5028	16195	14154	27240	163400	17460		9667	33290	7488	5581	5463	7914	4700	11141	10361	12477	15622	10007	10098	12943	14088	6206	6498	18420	34722	5905	3511	3345	4431	4216	3866
1274	12-HETE	Lipid	Eicosanoid	37536	LC/MS Neg	100002167	5295	319.3	73837-14-6;			HMDB06111	40437	34305	4998	43605	25241	52849	13804	76557	36021	107514	6812	139998	15484	30402	9671	72901	44966	48580	101152	46022	182093	46807	39669	30029	38101	116733	34639	56329	22864	14714	17204	16791	10786	14616
1199	13-HODE + 9-HODE	Lipid	Fatty Acid, Monohydroxy	37752	LC/MS Neg	100002196	5270	295.2					19558	51509	14381	49952	33445	68474	84168	81353	13626	57505	41539	48686	22462	25517	17109	20341	141900	136785	158095	217421	137669	165879	113512	63027	58679	93505	51185	62924	21541	20626	19903	17991	20780	22991
1038	15-methylpalmitate (isobar with 2-methylpalmitate)	Lipid	Fatty Acid, Branched	38768	LC/MS Neg	100002945	5698	269.4					46267	39299	35877	66764	43333	55031	17959	78394	30863	64566	62762	80155	56106	35579	45627	74203	36759	56037	44420	57938	33671	47269	41527	73448	31856	34260	54803	65635	41924	30334	41411	48283	44402	35604
1041	17-methylstearate	Lipid	Fatty Acid, Branched	38296	LC/MS Neg	100002356	5987	297.4	2724-59-6;	3083779			13744	7642	4611	9164	6211	17199	7320	21778	7071	24161	16290	22742	21807	8019	8228	8509	15383	11315	14766	16199	12211	24487	14695	22327	15200	12560	9217	20161	13954	14964	13727	19258	16059	13180
75	2-aminoadipate	Amino Acid	Lysine Metabolism	6146	GC/MS	381	1686.5	260.1	542-32-5;1118-90-7;	469	C00956	HMDB00510	266680	228606	43711	336589	324542	450361	428634	623904	140452	366047	523413	495800	325813	323700	211792	193987	171164	361373	684588	459876	657332	248958	327803	388503	561553	363041	181510	264112	893379	451458	425981	433743	298179	246476
279	2-aminobutyrate	Amino Acid	Methionine, Cysteine, SAM and Taurine Metabolism	1577	GC/MS	1128	1215.7	130	1492-24-6;	4396916971251	C02261	HMDB00650	767552	571626		907778	679134	945626	1290190	1191261	213763	1473655	1125177	1295315	1362198	766501	427334	1560998	1016029	1368421	2950889	1471407	2620638	806035	1663884	1429061	3102999	891007	1722051	1802345	2404870	1375167	1716969	1015408	1080714	1767590
1108	2-aminooctanoate	Lipid	Fatty Acid, Amino	43343	LC/MS Pos	100004227	3384	160.1	644-90-6;	69522		HMDB00991		35816	42504	32577	30388	43532	39919	40993	17531	28900		26833	29570		46930	21141	38986	35510	36921	83943		50191	43506	24660	74506	33889	38897	66547	105773	37836	100938	44010	44247	57112
1362	2-arachidonoylglycerophosphocholine*	Lipid	Lysolipid	35256	LC/MS Pos	100001554	5524	544.3					1231613	1266268	309907	1050017	1109494	1516092	40088	1407335	175046	1238219	16311	793107	1109332	1051173	920249	668244	1551798	1304504	1105167	1282217	1239171	1488664	1404752	1201024	1395412	1953334	1405388	935361	1784650	1445147	1024655	1148078	1276174	1103138
1390	2-arachidonoylglycerophosphoethanolamine*	Lipid	Lysolipid	34656	LC/MS Pos	100001674	5525	502.3					1352479	1341732	267515	1038025	1087474	1374145	35080	1306029	271005	1692897	33434	1054325	1774509	1484130	1226061	1115808	1625176	1435888	1268384	1093385	1544101	1488467	1641111	1340334	1615737	2323018	1297420	1084720	1667082	1682637	1673935	1307336	1831187	1822607
1411	2-arachidonoylglycerophosphoinositol*	Lipid	Lysolipid	38077	LC/MS Neg	100002470	5456	619.3					191584	56963	34399	85178	73591	81651	13385	78780	120953	177803	21175	203631	78940	35990	37320	84636	44638	94642	166361	84451	82216	63172	107058	77639	75247	303997	64918	63120	59373	52826	42893	40527	62834	49970
1368	2-docosahexaenoylglycerophosphocholine*	Lipid	Lysolipid	35883	LC/MS Pos	100001565	5507	568.3					842966	831269	237362	544507	646359	1087887	64801	1210165	125437	1194350		806489	1175884	749865	647028	357281	2529202	1968696	1956012	1430260	2051082	1962095	1879217	903369	1374374	1807989	1135890	629945	2677045	1517228	981044	1065144	1129926	997121
1392	2-docosahexaenoylglycerophosphoethanolamine*	Lipid	Lysolipid	34258	LC/MS Pos	100002061	5512	526.2					742019	845804	158578	545696	605870	854385	32880	1071958	167039	937029		733705	832539	733364	654388	579311	1584195	1435219	1880225	1332967	1889764	1423193	1448735	824678	1305109	1628498	929838	589937	1553720	1407239	1178052	820035	1043851	1181926
1366	2-docosapentaenoylglycerophosphocholine (22:5n3)*	Lipid	Lysolipid	37366	LC/MS Pos	100002066	5532	570.3					119241	37105	16903	37218	34976	44463		51522		112841		82161	204180	66215	112137	62688	49338	76851	94306	34267	77858	71023	50199	72128	48571	78052	45802	33765	461103	151781	74049	126579	124893	155192
1391	2-docosapentaenoylglycerophosphoethanolamine*	Lipid	Lysolipid	34875	LC/MS Pos	100002065	5548	528.2					168649	255239	41042	201820	244228	243106		264858	27674	296034	20218	267937	301761	252385	168913	82518	437645	388335	496521	264344	438772	352650	468204	294805	334890	539941	249762	197619	771615	281985	227030	202895	331843	316625
1395	2-eicosapentaenoylglycerophosphoethanolamine*	Lipid	Lysolipid	43254	LC/MS Pos	100004564	5448	500.1					78307	48745		50690	67537	95085		90462		100404		128826	135860	74577	53286	18554	539330	414237	537783	269887	442490	383417	153652	132414	172054	170143	106293	93912	735599	273336	191146	196649	205641	242516
1360	2-eicosatrienoylglycerophosphocholine*	Lipid	Lysolipid	35884	LC/MS Pos	100001558	5565	546.3					625210	521010	151216	382346	405846	581165		530776	161452	619404		594037	1097008	636247	586876	251554	955314	912423	711073	447593	668654	645185	462246	476823	538486	521192	559641	388045	2793305	882110	477773	751704	880274	760070
280	2-hydroxybutyrate (AHB)	Amino Acid	Methionine, Cysteine, SAM and Taurine Metabolism	21044	GC/MS	100000933	1169.4	131	3347-90-8;	440864	C05984	HMDB00008	305667	274366	169373	355074	293234	405828	697305	532684	248853	756546	698426	508709	685857	250535	429690	454250	516340	491311	899835	473209	808362	423541	195793	496066	558414	585093	299731	406307	719767	450644	475684	383964	323339	369465
1050	2-hydroxyglutarate	Lipid	Fatty Acid, Dicarboxylate	37253	GC/MS	100002070	1576	247	40951-21-1;	43	C02630	HMDB00606	262226	182084	106671	151208	187669	187623	497886	100798	245296	334312	271165	358469	269108	199939	158089	178083	200589	185744	365603	164332	413053	190765	152821	196279	256033	253576	125825	239730	242561	281661	181664	145227	173548	207605
2992	2-hydroxyisobutyrate	Xenobiotics	Chemical	22030	GC/MS	100000748	1107.5	130.9	594-61-6;	11671		HMDB00729		156036		175950	117852	254531	222181	193695		143622	196315	113461	229601	196783		129268			92152		98199		85322		112103	104441	159563	189524	192833		155824	163831	127893	123263
1175	2-hydroxypalmitate	Lipid	Fatty Acid, Monohydroxy	35675	LC/MS Neg	100001579	5508	271.3	764-67-0;	92836				13202	7312	4072	6911	7079		6488	6038	10956		16816	6915	12881	6164	8515		16918	63030	65007	26489	33436		9316			10375		8361		8011	7679	9099	7835
1176	2-hydroxystearate	Lipid	Fatty Acid, Monohydroxy	17945	LC/MS Neg	1239	5705	299.4	629-22-1;	69417	C03045		5827	4539	3320	7148		8934	3899	8920		7942	21062	11402	6611		3626	6499	6540	7748	25331	13926	12326	8896	10224	8587	11317	14026	7152	8395	8347	6924	7826	5740	6717	4801
1353	2-linolenoylglycerophosphocholine(18:3n3)*	Lipid	Lysolipid	45869	LC/MS Pos	100005357	5488.2	518.3					49398	84245			49009	74483		50230		94287		104929	118067	50767	46740		191321	165231	228458	61479	110597	83123	174610	65192	159542	131802	51820		1033751	212984	150258	141653	149452	184356
1448	2-linoleoylglycerol (2-monolinolein)	Lipid	Monoacylglycerol	32536	GC/MS	100000987	2169	408.3	3443-82-1;	5365676		HMDB11538	16940						738619				197658									18053		27637	22410		30362			36015		28983				16652
1351	2-linoleoylglycerophosphocholine*	Lipid	Lysolipid	35257	LC/MS Pos	100001557	5544	520.4					1105515	1476362	307392	1156974	1107138	2072832	36319	1878931	136796	1819638		1378266	2163424	1517888	1031905	585878	3160657	2576004	2716874	2062810	3070348	3308391	3087979	2230413	3172485	2975828	1949676	1518541	4496038	2687643	2236246	2220912	2528247	2188170
1386	2-linoleoylglycerophosphoethanolamine*	Lipid	Lysolipid	36593	LC/MS Neg	100001776	5650	476.4					15893	11942	8977	19373	14934	17490		20870	9977	53277	2869	71463	29520	9005	8709	18791	27590	49186	95120	52392	46873	37829	57920	35914	60667	123583	14194	26309	52094	48447	48332	33756	32170	45333
1335	2-myristoylglycerophosphocholine*	Lipid	Lysolipid	35626	LC/MS Pos	100001563	5450	468.3					34320	22111		12750		18530		21114		38173		40615	59374	26528		17804	30867		47187		50598		28937		36080	26696	19706		334162	94553	63137	57751	63472	58847
1349	2-oleoylglycerophosphocholine*	Lipid	Lysolipid	35254	LC/MS Pos	100001556	5640	522.4					1160367	405116	141159	730019	487512	745572		538761	124338	879946		1600773	1732771	1272326	1709376	1034316	2038392	2684223	2308394	1247356	2356638	1171966	463264	626146	1287461	893850	542209	461497	4846776	3018802	607507	1906809	1851974	1807980
1382	2-oleoylglycerophosphoethanolamine*	Lipid	Lysolipid	35687	LC/MS Neg	100001651	5848	478.3					15522	7664		14462	12628	10393		14388	12742	19811		33054	20877	9362	12769	40712	10557	21325	37054	25813	16542	15516	10302	13626	13984	19238	8553	13155	16917	18187	13448	16212	18776	12895
1342	2-palmitoleoylglycerophosphocholine*	Lipid	Lysolipid	35819	LC/MS Pos	100001561	5482	494.3					148757	47710	19613	34703	68951	82948		88211	30167	317488		309047	613136	274368	201901	101535	202011	289414	271848	129789	218116	252205	86599	133708	84494	79224	74710	92548	2195822	728040	530882	530867	656701	582856
1441	2-palmitoylglycerol (2-monopalmitin)	Lipid	Monoacylglycerol	33419	GC/MS	100001048	2108	129	23470-00-0;	123409						370248			2709730				2514910									141450	217262		168554	310808	196882		208736		208002
1340	2-palmitoylglycerophosphocholine*	Lipid	Lysolipid	35253	LC/MS Pos	100001562	5604	496.3					187563	179760	43634	196740	137742	278402		279078	36761	234659		196819	332754	211304	223708	123532	645723	480714	530283	288566	440191	434997	274864	240150	337660	324732	225343	231933	1642590	450631	199538	227538	352461	342090
1377	2-palmitoylglycerophosphoethanolamine*	Lipid	Lysolipid	35688	LC/MS Neg	100001652	5790	452.3					15612	9433		16008	9088	13597		14408	9073	36226	5401	53696	14488	11311	12875	35296	13986	36711	59079	35216	29834	29224	11972	25218	13840	33646	6820	20904	23842	15792	12162	13552	24709	21307
1346	2-stearoylglycerophosphocholine*	Lipid	Lysolipid	35255	LC/MS Pos	100001555	5780	524.4		10208382			18605	15780		26166		26743		32047				143613	27070			83575	26828	47805	271217	20824	268067	26611	20429		80059	77520	19109		575152	111861		38033	19462
1403	2-stearoylglycerophosphoinositol*	Lipid	Lysolipid	39223	LC/MS Neg	100003008	5725	599.4					27316	18931	12737	24458	15403	25604	6056	24207	26340	56358	8480	46342	24170	14879	25723	43981	25187	35138	45464	42296	37116	24863	20705	27707	20187	33991	20028	35428	25114	18597	21337	18682	19365	19649
2222	3'-dephosphocoenzyme A	Cofactors and Vitamins	Pantothenate and CoA Metabolism	18289	LC/MS Neg	100000138	2010	686.2	3633-59-8;	444485	C00882	HMDB01373	177705	289880	38786	303712	253708	304247	415884	292595	102258	235853	389247	244785	320887	202586	238255	244834	174564	212335	145686	196096	152416	234900	237659	315397	301081	59983	204343	254074	285547	276166	237668	250174	244733	291209
114	3-(4-hydroxyphenyl)lactate	Amino Acid	Phenylalanine and Tyrosine Metabolism	32197	LC/MS Neg	240	1395	181.1	6482-98-0;	9378	C03672	HMDB00755	10125	11707	4448	7511	10228	9301	6942	5661	9988	9323	10701	9067	12317	12382	13467	5660	10437	7597	14432	5436	9628	5872	6624	8113	7808	13994	5307	9941	9701	9192	10107	9910	10118	6076
2188	3-aminoisobutyrate	Nucleotide	Pyrimidine Metabolism, Thymine containing	1566	GC/MS	1114	1252.2	102	10569-72-9;214139-20-5;	64956	C05145	HMDB03911	169912	115480		81546	154357	107207	131853	152997		169598	187958	232442	228345	116719	117863	135913	136445	379821	328824	294503	263206	169929	258377	155489	301548	369599	118278	189017	114386	219779	254777	188713	166958	187431
1164	3-dehydrocarnitine*	Lipid	Carnitine Metabolism	32654	LC/MS Pos	100001508	1020	160.2	10457-99-5;	6991982	C02636	HMDB12154	233125	105592	78625	138180	103492	189934	185580	235095	156213	85948	122211	150499	244466	145589	106710	84406	979436	879267	733537	587222	685785	849571	182484	226810	256249	430807	135414	196096	123118	153583	138716	102866	96799	122391
2334	3-ethylphenylsulfate*	Xenobiotics	Benzoate Metabolism	36848	LC/MS Neg	100001808	3490	201			C14386																			7222
1168	3-hydroxybutyrate (BHBA)	Lipid	Ketone Bodies	542	GC/MS	254	1203.5	116.9	625-72-9;	441	C01089	HMDB00357	1006639	723514	432522	1059956	781814	928093	3246208	940545	903117	1559570	1248789	1650701	2701047	953475	950934	1953026	822437	1126115	1328994	1263624	1392256	1374768	1492264	1795384	2010833	3259785	1194933	3782514	1189987	906471	1464229	1093565	976873	1564373
260	3-hydroxyisobutyrate	Amino Acid	Leucine, Isoleucine and Valine Metabolism	1549	GC/MS	111	1205	177.11	2068-83-9;	11966314	C06001	HMDB00336	39686		39065		52922	30766	59808	40844		62424	80766	75529	53129	54333		48105	44368	67396	35558	44653	45227	50268	67114	41775	50211	53961	58400	66746	33925		29436	28683	42132	45971
183	3-indoxyl sulfate	Amino Acid	Tryptophan Metabolism	27672	LC/MS Neg	100000467	2258	212	2642-37-7;	10258		HMDB00682	4669	8982	8738	6053	7018	9626	7946	10022	10753	7176	6780	7984	11964	11400	9952	6300	10338	10770	14892	8106	7854	5092	4714	4977	6995	14201	7853	4493	5914	3991	4745	7686	9595	3754
228	3-methylglutarylcarnitine (C6)	Amino Acid	Leucine, Isoleucine and Valine Metabolism	37060	LC/MS Pos	100001742	1900	290.1	102673-95-0;	128145		HMDB00552	213577	228728	195380	173152	193862	308858	221636	233802	249902	786811	385884	392448	654034	340987	220787	239505	627826	409636	625075	737921	559795	510472	1101518	662419	1265665	1148715	399196	661155	838134	817716	1036029	529537	482367	459280
748	3-phosphoglycerate	Carbohydrate	Glycolysis, Gluconeogenesis, and Pyruvate Metabolism	40264	GC/MS	132	1754	357.1	80731-10-8;		C00597	HMDB00807	281458	291609	139190	344444	224080	316120	597846	249064	576600	324102	431711	607896	286818	350322	376753	427022	418197	338219	1074805	566800	1095518	799260	270767	342104	300457	404472	304274	156226	654600	329324	345946	277895	288222	181811
2159	3-ureidopropionate	Nucleotide	Pyrimidine Metabolism, Uracil containing	3155	LC/MS Pos	1053	1062	133.1	462-88-4;	111	C02642	HMDB00026	203110	141244	179201	104993	169252	91956	81436	77240	472257	82713	121069	68679	110342	123386	127624	60380							142011	45596	103551	124601	32292	75263	45666	86095	115759		36151	72970
2335	4-ethylphenylsulfate	Xenobiotics	Benzoate Metabolism	36099	LC/MS Neg	100001756	3570	201.1	123-07-9;		C13637																		18810	16569	18755	12130
346	4-guanidinobutanoate	Amino Acid	Guanidino and Acetamido Metabolism	15681	LC/MS Pos	100000096	1085	146.1	463-003;463-00-3;	500	C01035	HMDB03464	25812	105515	35508	58184	44256	57966	75050	164538	214930	32324	37096	112448	38314	74168	76848	76504	266167	253058	383499	147621	260746	202987	50900	92401	68461	157802	33773	59946	303275	586713	135136	203631	304788	239721
942	5-dodecenoate (12:1n7)	Lipid	Medium Chain Fatty Acid	33968	LC/MS Neg	100001232	5206	197.2	2430-94-6;	5312378		HMDB00529	18453	9153	4167	9046	6846	11600	132026	14236	16158	96456	685500	102997	53765	24907	25795	23376	2764	6198	5630	6357	4149		7808	40023	8717	4879	19860	33986	21263	14802	25757	29149	42885	31818
2248	5-methyltetrahydrofolate (5MeTHF)	Cofactors and Vitamins	Folate Metabolism	18330	LC/MS Neg	1244	1838	458.2	68703-91-3;68792-52-9;	146	C00440	HMDB01396	4987	8199		2887	5919	6481	7225	7808	3736	2907		6540	8500	5104	5688	21641	5244	5529	3912	6123	4114	4282	11163	3550	12165	15095	4435	8291	3994	3518	5310		5092	9057
337	5-methylthioadenosine (MTA)	Amino Acid	Polyamine Metabolism	1419	LC/MS Pos	212	2427	298.1	2457-80-9;	439176	C00170	HMDB01173	164807	152694	67117	153506	135329	213834	205018	191333	132548	168380	241466	143936	196862	205240	162534	149657	115566	154472	84881	91124	95782	136930	150993	159131	131413	144297	159347	222420	168194	180230	154575	180831	140798	115687
356	5-oxoproline	Amino Acid	Glutathione Metabolism	1494	LC/MS Neg	1021	744	128.2	98-79-3;	7405	C01879	HMDB00267	30771	26099	38662	25865	28262	31482	47701	31672	45130	39278	37031	41745	32371	19733	19668	37115	28191	33138	57436	39048	42610	24474	36976	31651	48799	31656	34700	36536	42698	35311	36428	30073	34557	29992
1656	6-beta-hydroxylithocholate	Lipid	Secondary Bile Acid Metabolism	36807	LC/MS Neg	100001625	4826	391.3	668-49-5;	5283821	C15515	HMDB00811	12671	34469		13313	22278	29539	41922	13663	6095	28184	31411	55047	32488	43157	31279	22533	11310	10734	44960	27060	22166	12022	12776	34243	43710	9234	27674	43928	195440	30637	17796	59205	36594	28842
757	6-phosphogluconate	Carbohydrate	Pentose Phosphate Pathway	15442	LC/MS Neg	100000341	588	275.1	921-62-0;53411-70-4;	91493	C00345	HMDB01316	21485	17380		17118	20289	20388	27762	21244	4008	22512	22029	25142	19060	18497	18007	26505	20560	19115	24409	24681	23942	18864	22950	23409	23076	34115	18819	20258	24529	22718	22184	19102	18443	18651
2247	7,8-dihydrofolate	Cofactors and Vitamins	Folate Metabolism	1708	LC/MS Neg	173	1560	442.2	4033-27-6;	661	C00415	HMDB01056		3610		3314		5119		4540		6471	2868	5970	5191	2906			7520	7656	9007	8872	7535	7806	4317	4739	5993	5424	5193	3923	7971	5644	4782	5850	5425	4873
1499	7-alpha-hydroxycholesterol	Lipid	Sterol	35692	GC/MS	100001602	2300	456.2	566-27-8;	107722	C03594	HMDB01496																	51682		163532	202865	90206	30133
1500	7-beta-hydroxycholesterol	Lipid	Sterol	35092	GC/MS	100001095	2340	456.4	566-27-8;	473141		HMDB06119																	130301	91247	123538	260070	134247	150911
1147	acetylcarnitine	Lipid	Fatty Acid Metabolism(Acyl Carnitine)	32198	LC/MS Pos	100000802	1203	204.2	5080-50-2;	1	C02571	HMDB00201	78239	45266	2027091	60803	72463	46734	70292	38508	563372	32501	73376	37128	27985	46777	33158	43267	102010	32292	84925	36013	67039	67617	48614	50154	38186	284629	21386	41193	39153	41342	46201	19683	30676	17984
2081	adenine	Nucleotide	Purine Metabolism, Adenine containing	554	GC/MS	880	1804.2	264	73-24-5;	190	C00147	HMDB00034	751037	553519	334633	632479	694558	635107	760415	708062	790211	568106	617629	596898	583593	629814	582768	497037	419224	556947	307191	441114	265424	433532	608109	561487	672428	540802	606369	720273	628653	555071	462260	628486	531357	494961
2080	adenosine	Nucleotide	Purine Metabolism, Adenine containing	555	LC/MS Pos	798	1650	268.1	58-61-7;	60961	C00212	HMDB00050	1330275	1209552	275506	1354792	1051527	1365772	950997	1351245	666895	1699801	1105213	1178404	2032294	1484913	1168554	432740	1123504	1492230	1471591	1628378	1440867	1205871	1195791	1519242	1069437	377797	769367	1411761	905999	1048822	884600	1016565	1036568	1227299
2075	adenosine 2'-monophosphate (2'-AMP)	Nucleotide	Purine Metabolism, Adenine containing	36815	LC/MS Pos	100001694	1625	348.1	130-49-4;	94136	C00946	HMDB11617	235983	134904	9552	135602	152990	148915	150249	145647	34347	173749	131544	294452	118256	107295	149132	504725	119371	130047	222139	203133	161017	96066	143476	111929	151844	431209	105111	155581	251769	137921	109084	77583	95653	121083
2078	adenosine 3',5'-diphosphate	Nucleotide	Purine Metabolism, Adenine containing	15691	LC/MS Neg	1214	602	426	75431-54-8;	159296	C00054	HMDB00061	31368	12917		11156	13410	13776		13197		19781	3473	46547	14617	10729	15996	26656	11885	12855	12429	13989	9731	8315	10612	12317	9647	55178	16957	17504	24845	10050	15237	8225	11998	14827
2074	adenosine 3'-monophosphate (3'-AMP)	Nucleotide	Purine Metabolism, Adenine containing	35142	LC/MS Pos	100001449	1451	348.1	84-21-9;	41211	C01367	HMDB03540	58739	56019	48528	36820	55133	35145	37050	25284	22933	53668	28450	46694	43917	61053	30239	67462	86757	70858	109637	92559	92232	79897	64070	39238	60626	80932	42721	39244	52586	62968	39882	22418	55199	58080
2073	adenosine 5'-monophosphate (AMP)	Nucleotide	Purine Metabolism, Adenine containing	32342	LC/MS Pos	209	1210	348.1	149022-20-8;	6083	C00020	HMDB00045	3449364	4281451	6704494	2201058	5686888	4875700	1835647	4902448	5266876	4030566	5803520	1787634	6798372	7987573	5190831	337553	3856374	2948058	3862700	4234945	4304413	6792700	4381059	3759138	4260571	584358	1910906	4920719	2212936	2784780	4480502	4460628	4595757	3971895
2214	adenosine 5'diphosphoribose	Cofactors and Vitamins	Nicotinate and Nicotinamide Metabolism	558	LC/MS Neg	215	964	558.1	68414-18-6;	192	C00301	HMDB01178		69857	280502	54061	85741	55377	199471	80471	252160	29923	149392		75886	169643	46688		243888	112687	24803	115459	203933	326568	147543	161853	136280		73041	32595	66671	73814	78413	150498	123067	80471
2079	adenylosuccinate	Nucleotide	Purine Metabolism, Adenine containing	18360	LC/MS Neg	1303	569	462.1	19046-78-7;	195	C03794	HMDB00536	6530	18203	3945	8989	22033	18680	3258	21255	7753	7351	11191		21141	27254	22613		13377	5010		6843	7027	22928	10338	13203	16914		5754	23250	7317	8595	15417	15048	20101	12840
991	adrenate (22:4n6)	Lipid	Polyunsaturated Fatty Acid (n3 and n6)	32980	LC/MS Neg	100001193	5684	331.3	2091-25-0;	5497181	C16527	HMDB02226	446999	910996	447201	1009689	804347	1051323	280293	763802	214198	546231	412647	581232	443244	366512	450245	483762	353382	328251	489113	238745	415622	284903	519351	578387	310516	696656	609141	991382	286428	308207	296286	342614	298127	240678
24	alanine	Amino Acid	Alanine and Aspartate Metabolism	1126	GC/MS	811	1147.6	115.9	56-41-7;	5950	C00041	HMDB00161	208596800	157321472	86817072	168893200	175172672	171512480	170222480	174876976	141563664	186030576	208814992	226202816	172269056	187734448	159286400	198135952	116183104	105539312	221122688	134696592	148995520	98420984	112121808	181280064	134083312	129515584	148468064	123525528	161659552	189137728	173662688	187213808	134235552	132002280
392	alanylleucine	Peptide	Dipeptide	37093	LC/MS Pos	100001890	2150	203	1638-60-4;	259583			26820	35629	545561	27789	69861	25596	51490	23267	499230		112011		57779	36787	26581		34892	75655	26349	17937	48356	56297	20342	24351	32615		18836	25602	26949	25828	19021	33948	26013	17239
395	alanylphenylalanine	Peptide	Dipeptide	38679	LC/MS Pos	100002700	2422	237.2	3061-90-3;	2080					197217	16482	38979	9054	10474		157684		20968			15623			17184	18213		15046	17375	28832	17762		18165		18156		23143			23338	21332
401	alanylvaline	Peptide	Dipeptide	37084	LC/MS Pos	100001884	1513	189	3303-45-5;	137276			16463	29668	107014	42962	56566	26860	38520	26563	102909	20190	77866	15577	31468	14946	15852		48889	36127		34011	22903	47374	16186	24042	31127		26714	25654	31515		33496	31472		38792
2068	allantoin	Nucleotide	Purine Metabolism, (Hypo)Xanthine/Inosine containing	1107	GC/MS	1002	1809.8	518.3	97-59-6;	204	C02350	HMDB00462	1363928	1261466	194436	1372750	611123	1717074	1768433	1937804	1178050	2149991	1954355	2793505	1594534	1210736	1410716	1954085	1256899	2003881	3041264	1749744	2327108	1973251	1504860	2333646	1757739	3915847	1577281	1925005	2149867	1459992	1462728	1535716	1509979	1738018
233	alpha-hydroxyisovalerate	Amino Acid	Leucine, Isoleucine and Valine Metabolism	33937	GC/MS	100001300	1208	145.1	600-37-3;	99823		HMDB00407	89238	111544		77931	88755	138671	124286	128026	66028	117299	141262	211015	149099	155269	71857			33829	72521	114994	91845		101102		130651	152262	75951	149197	107318	169372	121841	147611	160922	156445
916	alpha-ketoglutarate	Energy	TCA Cycle	33453	GC/MS	93	1779	419.1	305-72-6;328-50-7;22202-68-2;	51	C00026	HMDB00208					5522		9658		16858	50882		18738	18714	19528		38364		9507	28418		26084	20361		25595	7702	18004						11203	10543	4363
1649	alpha-muricholate	Lipid	Primary Bile Acid Metabolism	34092	LC/MS Neg	100001280	4763	407.4	2393-58-0;	3083761	C17647	HMDB00506	48489	35507	838	24014	30975	35421	58609	8414	7103	29589	19144	83697	53014	43685	22386	34279	20798	32895	50191	28975	30366	13925	15821	31956	78939	27673	15346	40117	108310	18482	8723	24393	11159	20782
2232	alpha-tocopherol	Cofactors and Vitamins	Tocopherol Metabolism	1561	GC/MS	1105	2305.4	502.5	59-02-9;10191-41-0;	14985	C02477	HMDB01893	851226	861427	784747	936630	954154	912392	930158	1450516	779087	1217672	1670131	1606415	1145203	819043	880193	1071010	116199	93060	76119	101320	138579	135059	736051	1093159	833215	612619	1075475	777820	599659	454324	663476	1230375	1273783	781944
2230	arabonate	Cofactors and Vitamins	Ascorbate and Aldarate Metabolism	37516	GC/MS	100001937	1736	292.1	7643-75-7;	122045	C00878	HMDB00539	133190	81427		93915	56139		203769	99313	26355		71128	93595	72539	71934	78769	136380	33032	83122	174197	114443	86233	139360	41583	74504	59994	125939	52799		65526		82904	128923	85601	102724
963	arachidate (20:0)	Lipid	Long Chain Fatty Acid	44679	LC/MS Neg	893	6282	311.3	506-30-9;	10467	C06425	HMDB02212	333328	249909	105049	155224	182155	364674	219730	271906	146944	664457	1021170	782298	438345	228674	159300	126652	173206	176786	232865	171324	206030	180324	479798	422338	253813	260908	195533	483508	378263	313553	396862	321144	404460	368106
990	arachidonate (20:4n6)	Lipid	Polyunsaturated Fatty Acid (n3 and n6)	1110	LC/MS Neg	229	5525	303.4	506-32-1;	444899	C00219	HMDB01043	3782920	3446840	1816286	4246366	3841883	4510861	1029214	3619446	1654131	4588575	1330269	4321195	2700946	2362540	2442152	3912592	1947206	2412336	2510364	2003697	2092351	2158938	2974907	3740547	2191777	3942861	2937292	4574755	2067220	1877452	1835576	1870162	2042173	1711661
2227	ascorbate (Vitamin C)	Cofactors and Vitamins	Ascorbate and Aldarate Metabolism	1640	GC/MS	233	1850.1	332.1	134-03-2;		C00072	HMDB00044	11361886	18347894	4494716	17586038	12695360	17131796	26140120	11055254	2986841	16442342	15703052	19441756	19773874	17170870	17112326	17937578	5108522	6961536	7974422	3409751	7178913	9486965	11375160	15622756	18571870	14189406	12828357	17176612	13004030	12429978	16202436	16390194	16750551	18871634
29	asparagine	Amino Acid	Alanine and Aspartate Metabolism	11398	GC/MS	917	1651.2	231	70-47-3;	6267	C00152	HMDB00168	891454	762784		656951	825148	1004863	482635	716420		1147631	636472	1037278	900353	609352	593904	943752	957521	1172994	801641	1273819	1226337	780274	1187550	781949	1465207	2362097	844429	693437	722755	1007324	806779	945334	915807	1015166
429	asparagylleucine	Peptide	Dipeptide	42980	LC/MS Pos	100003156	2170	246.2					18510		275343		24302		39354	12529	147298		50450													18921	30190						16078
27	aspartate	Amino Acid	Alanine and Aspartate Metabolism	15996	GC/MS	234	1529.7	232	56-84-8;	5960	C00049	HMDB00191	7440980	7065325	1554883	7473035	6681193	9097193	9173931	9389830	2454983	12652069	7582041	13105313	8500263	7823119	6480457	13687060	9969251	13663990	24641052	18493732	16338837	12191547	9344604	9362500	13194116	14376828	8055374	6595383	13073126	10835319	10388826	8822513	8188400	8985305
2160	beta-alanine	Nucleotide	Pyrimidine Metabolism, Uracil containing	55	GC/MS	244	1451.8	174	56-41-7;107-95-9;	239	C00099	HMDB00056	608214	642260	459217	644575	789669	762113	1021682	949621	323087	542678	512556	619669	964842	534895	634518	714701	1000591	1318912	1113876	1465894	1277878	1179248	592882	681862	1189320	1176016	480557	749385	821913	846060	889571	775564	736646	713886
227	beta-hydroxyisovaleroylcarnitine	Amino Acid	Leucine, Isoleucine and Valine Metabolism	35433	LC/MS Pos	100001594	1683	262.1	99159-87-2;				83089	104029	52461		98423	114081	88214	131150	111375	80509	81951	123511		117860	62499	92156	144076	200203		153636	112399	133887	134333	131490	152355	234304	122050	100100	151492	119610	101289	88880	221567	119874
12	beta-hydroxypyruvate	Amino Acid	Glycine, Serine and Threonine Metabolism	15686	GC/MS	100000055	1425.1	221	1113-60-6;3369-79-7;	964	C00168	HMDB01352	101441	65283			99273	116614	104722		106805	107316	126949	104660	95109		56486	137952		161182		130638	87952	64924	105692		125811		108911			125825	86912	116189	72795	120945
1648	beta-muricholate	Lipid	Primary Bile Acid Metabolism	31885	LC/MS Neg	100001066	4787	407.4	2393-59-1;	5283853	C17726	HMDB00415	358213	285280	9804	135135	232472	337436	441841	116860	75163	331328	333485	557643	449930	421453	260309	365683	262373	326468	1712618	443851	537650	382068	201925	325660	765178	383667	129616	237109	5394278	446392	327495	324189	311245	544985
6	betaine	Amino Acid	Glycine, Serine and Threonine Metabolism	3141	LC/MS Pos	799	721	118.2	107-43-7;	247	C00719	HMDB00043	2430771	2908649	1730635	2499167	3846937	3304763	4836058	7212125	1682447	3192911	2719946	3267517	4284031	2663512	2719422	2135362	4781419	5770297	5099743	4078444	5512590	7009951	3777715	4790486	3018273	4919065	5611848	5219351	4349351	3809167	3883235	4777390	4739355	4834470
2249	biopterin	Cofactors and Vitamins	Tetrahydrobiopterin Metabolism	12358	LC/MS Pos	1548	1555	238.1	22150-76-1;	445040	C06313	HMDB00468	57526	30555	34015	26380	27589	38795	44388	46604	46638	50575	43675	45220	41070	38281	25567	31437	62000	69855	80173	72471	69355	60067	50581	42479	61967	88977	33954	40629	60630	45226	46332	40980	30815	38168
1131	butyrylglycine	Lipid	Fatty Acid Metabolism (also BCAA Metabolism)	31850	LC/MS Pos	100001151	2077	146.1	20208-73-5 ;	88412		HMDB00808	103231	70774	18976	56326	87320	136963	75568	73655	92811	130600	301195	235230	240263	105815	77208	83237	174536	184883	159896	143579	284491	134895	80912	119514	107440	165969	50740	96313	90249	171610	99607	109051	123374	130897
212	C-glycosyltryptophan*	Amino Acid	Tryptophan Metabolism	32675	LC/MS Pos	100001949	1912	367.1					62115	80995	31191	55954	55351	100401	54274	77698	53515	118087	80018	108205	104980	76750	59553	64576	114739	99023	133861	128867	104329	139270	129101	82778	126018	177689	61274	100000	166149	140348	112778	95947	108654	107377
938	caprate (10:0)	Lipid	Medium Chain Fatty Acid	1642	LC/MS Neg	888	5092	171.2	112-37-8;	2969	C01571	HMDB00511	20472	13711	7319	15235	16216	19219	136481	15523	12262	59017	572676	82177	48498	29443	17681	18669	8194	14896	12762	6138	6341	11465	8434	23645	8406	7358	14271	25997	26616	16161	18665	31842	37326	33919
934	caproate (6:0)	Lipid	Medium Chain Fatty Acid	32489	LC/MS Neg	926	2766	115.2	142-62-1;	8892	C01585	HMDB00535	2124	3723	3357	3786	4319	4823	1869	4796	2744	4340	3780	3348	4195	3896	4310	3950	10573	9983	11952	18705	12207	9002	5427	2838	4909	3601	3405	3415	3956	4030	4793	3064	3838	2669
936	caprylate (8:0)	Lipid	Medium Chain Fatty Acid	32492	LC/MS Neg	932	4367	143.2	124-07-2;	379	C06423	HMDB00482	3936	4527	2653	2556	3494	5077	6522	4361		4624	32852	6341	6051	4785	5387	3859	4247				3067		3218	3674	2765		3244	3864	5417	2615	3660	4725	4723	5033
1163	carnitine	Lipid	Carnitine Metabolism	15500	LC/MS Pos	100000007	702	162.2	461-05-2;	10917	C00318	HMDB00062	2295403	2658390	1166479	2963038	2937802	2373670	2527241	2596384	1632356	2385099	1707488	1899774	2217406	2759322	2422707	3359692	2905872	2863425	2937535	2337255	2501854	2355666	2043486	2532278	2027610	2850063	2638350	3078358	1943170	2264296	2243114	1711279	1749228	1606907
2320	catechol sulfate	Xenobiotics	Benzoate Metabolism	35320	LC/MS Neg	100001605	1928	188.9	120-80-9;	3083879	C00090		1885											1757					17901	20754	27572	14101	22429	6483				4192	3065		2821		3056		2056	2977
1645	chenodeoxycholate	Lipid	Primary Bile Acid Metabolism	37789	LC/MS Neg	1123	5250	391.4	474-24-9;474-25-9;	10133	C02528	HMDB00518	14975	18175		12246	14672	15786	27753	7551	4193	25070	19390	46879	19755	18116	10501	11440	9615	20519	25908	11339	15205	4553	11089	12469	36874	38821	7778	17539	23992	24050	11770	12946	12924	10360
1642	cholate	Lipid	Primary Bile Acid Metabolism	22842	LC/MS Neg	136	5148	407.4	81-25-4;	221493	C00695	HMDB00619	43907	45718	5287	24518	47846	126338	229044	40978	60344	118861	39867	135490	85628	48897	29787	37245	31117	65628	161075	66374	87491	30255	24054	41240	108300	76252	31871	61517	701573	79397	28568	44046	40674	61509
1509	cholestanol	Lipid	Sterol	21131	GC/MS	100000859	2320.8	215.2	80-97-7;	6665	C12978	HMDB00908	156343	136397	132239	139953	193186	128402	255687		115766		219151	225926	94037	134408	165075	221828	110938				141322			125906	260380		284895	162169	150037	136593	125809	176280	163688	120277
1496	cholesterol	Lipid	Sterol	63	GC/MS	266	2316.9	329.3	57-88-5;	11025495	C00187	HMDB00067	10615698	11911707	8087678	10146995	12413334	14463668	11927542	16048068	10181577	22885762	18851748	21277510	20162970	11717286	10115998	13973749	19758988	22658976	24414212	21373840	21098368	23823170	20417194	17597260	25876234	32172312	16582645	14610687	24235760	20244724	21287748	22962468	18833898	20983388
1323	choline	Lipid	Phospholipid Metabolism	15506	LC/MS Pos	1256	674	104.2	67-48-1;	305	C00114	HMDB00097	3027855	3233807	787731	3100874	2599137	3794540	4385298	4166338	1076946	4440564	3703140	4679246	3671122	2838610	2500055	3420174	4126900	3525995	4450164	4199304	4192600	6164747	4293759	4616086	4706441	6591613	4004273	4793402	5184004	4503510	4373223	3393605	4295705	4714701
1324	choline phosphate	Lipid	Phospholipid Metabolism	34396	LC/MS Pos	267	695	184.1	72556-74-2;	1014	C00588	HMDB01565	2676747	3968444	1944759	3081351	3643235	4157049	4164880	2721797	1008560	3269270	5486881	3414086	3235522	2891952	2461759	1144381	4023085	2716417	3687126	1904954	3166428	3624356	3450497	2554375	1541030	8260616	3074912	3445682	3769090	2561943	2895085	3855944	2433450	2701554
956	cis-vaccenate (18:1n7)	Lipid	Long Chain Fatty Acid	33970	GC/MS	100001228	1987	339.3	506-17-2;	5282761	C08367	HMDB03231	8111389	2321651	1528356	3977423	3663900	2735106	42070940	2842031	5985595	5089162	37545072	8762428	4987959	6058335	7213860	11488222	958416	1640153	1927020	872521	907000	1144969	1041038	3678911	562601	924442	3452196	4908856	1347023	1408016	1938098	3638135	3847915	3302158
911	citrate	Energy	TCA Cycle	1564	GC/MS	1124	1763.4	273.1	77-92-9;	311	C00158	HMDB00094	5915035	365867	238362624	410737	1778354	544510	316943	555553	107208088	1626916	533987	1317270	975794	618981	489951	668745	559821	375467	995753	401860	880684	665828	1730974	838254	855256	1801640	652577	352610	641889	825595	823877	813764	1506065	1012407
301	citrulline	Amino Acid	Urea cycle; Arginine and Proline Metabolism	2132	LC/MS Pos	391	715	176.1	372-75-8;	9750	C00327	HMDB00904	141281	132871	81259	148711	93014	251332	175326	259684	132892	242392	280857	266457	248489	164303	152104	77779	96552	132103	149733	151175	152092	98547	144533	419263	98406	154134	258132	328672	150603	204357	216134	353343	319419	165470
2223	coenzyme A	Cofactors and Vitamins	Pantothenate and CoA Metabolism	2936	LC/MS Neg	270	1600	766.1	85-61-0;18439-24-2;	317	C00010	HMDB01423	132521	151887	77509	171053	162160	158652	28430	141534	100659	125544	49021	107967	175128	150916	161633	83245	54844	51037	21347	70558	41891	103770	110676	186868	162333	17346	148423	152551	142038	132732	135050	152137	168819	152664
1577	corticosterone	Lipid	Steroid	5983	LC/MS Pos	272	4856	347.2	50-22-6;	5753	C02140	HMDB01547		33194	22472	55779	17477	35579	16580			24300		46295		32922	56890	66132	26962	58306	62630	98791		36246	22785	78674	36725	391271		61507	29317	41717	28201	26730	46537	19210
324	creatine	Amino Acid	Creatine Metabolism	27718	LC/MS Pos	1221	758	132.1	57-00-1;	586	C00300	HMDB00064	1807960	1975081	929786	1962576	2311875	2501652	2163237	1854460	1243747	3327250	2187567	3224337	2485752	2224294	2093626	2646488	2176965	2242110	3378512	2028575	2902444	1905558	1042958	2210718	1486283	1575189	1754819	2914940	2977864	4164307	4814700	2400738	2733058	2248944
325	creatinine	Amino Acid	Creatine Metabolism	513	LC/MS Pos	275	730	114.1	60-27-5;	588	C00791	HMDB00562	181569	162133		182226	165020	216465	103908	224686	103647	331563	108136	377264	229719	218663	234800	399842	215186	207718	399780	320323	280345	212784	180088	153040	299978	326853	231923	268353	189378	170086	202456	264231	260876	239401
276	cystathionine	Amino Acid	Methionine, Cysteine, SAM and Taurine Metabolism	15705	GC/MS	310	1979.6	218.1	535-34-2;	439258	C02291	HMDB00099	771985	381244	244368	508330	650593	537936		511305	507461	888397	567792	700933	629077	541523	622768	390963	690251	659549	1198915	743345	970341	484842	447398	646007	644022	1092167	552785	295873	848834	715683	604948	598569	429917	559097
281	cysteine	Amino Acid	Methionine, Cysteine, SAM and Taurine Metabolism	31453	GC/MS	800	1560.1	218	52-90-4;56-89-3;	5862	C00097	HMDB00574	779969	364314	177698	378962	221510	156014	1059426	776398	216885	591445	1706994	135204	564873	516055	410382	613805	407363	296641	242393	295937	760905	304236	798317	363767	288552	1616862	575497	852695	681100	108301	274571	620098	615498	767447
351	cysteine-glutathione disulfide	Amino Acid	Glutathione Metabolism	35159	LC/MS Pos	100001437	821	427.1	13081-14-6;	4247235		HMDB00656	36003	16847		15197	19476	13268	22223	11661	38010	28465	13824	13550	18924	20353	21677	33935	13107	14059	17362	16329	21812	16627	25314		27107	164856	20258	18319	22353	26706	26967	13615		22769
354	cysteinylglycine	Amino Acid	Glutathione Metabolism	37642	GC/MS	278	1763	240.9	19246-18-5;	439498	C01419	HMDB00078	695521	823745	1696402	622134	621237	845616	802343	787068	799887	826505	455468	1191829	607250	706029	565788	719276	512917	707798	1235790	621423	922898	839951	681074	714934	957072	411347	643028	547048	902816	650476	993067	921704	842455	955011
2168	cytidine	Nucleotide	Pyrimidine Metabolism, Cytidine containing	514	LC/MS Pos	827	1065	244	65-46-3;	6175	C00475	HMDB00089	230678	158262	31111	186618	94191	261329	230973	180359	64054	400771	205155	461166	192349	143872	123077	487265	216415	282675	407863	324629	326403	216828	233750	287452	269786	679167	255246	245959	299520	270783	212314	206882	180185	231204
1325	cytidine 5'-diphosphocholine	Lipid	Phospholipid Metabolism	34418	LC/MS Pos	1220	777	489.1	33818-15-4;	13804	C00307	HMDB01413	67400	68240	220894	68140	61380	82692	23810	95440	129360	61135		59880	97259	52681	70796	44071	109156	86395	65322	89129	91401	134155	83793	120082	118309	67105	62558	69945	108367	122816	104585	83479	100956	85509
2165	cytidine 5'-monophosphate (5'-CMP)	Nucleotide	Pyrimidine Metabolism, Cytidine containing	2372	LC/MS Pos	282	887	324	63-37-6;	6131	C00055	HMDB00095	141074	119076	59158	106441	85240	153905	75217	97199	47559	153195		111523	96426	133467	146625	105762	129359	101145	138807	89630	112941	116930	104492	125411	116895	122432	83534	116703	163233	138451	132208	129519	130435	158149
2537	daidzein	Xenobiotics	Food Component/Plant	32453	LC/MS Neg	100001219	3541	253.1	486-66-8 ;	5281708	C10208	HMDB03312																	10111	9010	16743	13983	19550	7781
1162	deoxycarnitine	Lipid	Carnitine Metabolism	36747	LC/MS Pos	100001662	759	146.1	6249-56-5;	134	C01181	HMDB01161	114914	121067	80972	100215	120839	143476	95773	143578	95414	120855	105657	127776	173444	141995	115496	102358	227704	217138	293554	236748	307338	278349	199030	154141	229568	196611	124120	159566	263077	173676	225455	198723	174564	216630
1653	deoxycholate	Lipid	Secondary Bile Acid Metabolism	1114	LC/MS Neg	302	5268	391.4	83-44-3;	222528	C04483	HMDB00626						8772	13628	8856	2309	17068	5528	15567	6547			2557	2930			8168	3699	1555	2707	4027	7010		2711	9361	22810	9873	3966	6152	4403	2117
994	dihomo-linoleate (20:2n6)	Lipid	Polyunsaturated Fatty Acid (n3 and n6)	17805	LC/MS Neg	1231	5722	307.3	2091-39-6;	6439848	C16525	HMDB05060	1179956	878173	371956	1182660	1072769	1215568	364384	1209953	525764	738980	928087	1066429	889660	727806	770118	1016673	306652	364282	352916	333495	307375	341162	628113	999053	415032	379961	811272	1705223	379405	341803	332925	535683	594576	486446
989	dihomo-linolenate (20:3n3 or n6)	Lipid	Polyunsaturated Fatty Acid (n3 and n6)	35718	LC/MS Neg	100001739	5600	305.4	17046-59-2 ;	5280581	C03242	HMDB02925	490074	1151544	442346	1407676	1116832	1443160	668142	1400773	297788	797719	348729	547302	499942	417762	306444	423039	480388	507925	478980	448745	374521	443508	873309	1112318	544885	739344	861702	1669923	402375	352428	350039	318573	387886	342612
2250	dihydrobiopterin	Cofactors and Vitamins	Tetrahydrobiopterin Metabolism	35129	LC/MS Pos	100001506	1510	240.1	6779-87-9;	1879	C00268	HMDB00038	62433	77224	12691	87334	70633	106770	80949	97029		138257	93799	105423	121906	73050	68251	61370	75333	93411	95618	66253	89111	108833	90568	115135	104845	132934	113826	87198	121198	109610	87690	105582	82598	117822
743	dihydroxyacetone phosphate (DHAP)	Carbohydrate	Glycolysis, Gluconeogenesis, and Pyruvate Metabolism	15522	GC/MS	309	1737	315.1	102783-56-2;	668	C00111	HMDB01473	326409	636621		443483	392323	549613	296398	631443		1299813	299826	806206	1368849	1189463	560939		893900	1563585	1482401	1470509	737691	524980	1210772	566311	744633		1046174	947404	1184324	729273	537423	724756	731945	599696
308	dimethylarginine (SDMA + ADMA)	Amino Acid	Urea cycle; Arginine and Proline Metabolism	36808	LC/MS Pos	100001810	812	203.2	102783-24-4;	123831	C03626	HMDB01539	71075	156263	23029	119382	94827	174065	91316	170904	40756	238519	89126	260755	216677	127257	107759	228728	207415	268777	302735	282413	260927	208027	147035	154881	179411	483605	166149	171295	300010	257417	199975	203897	177050	243832
5	dimethylglycine	Amino Acid	Glycine, Serine and Threonine Metabolism	5086	GC/MS	806	1030	57.9	1118-68-9;	673	C01026	HMDB00092	378781	286753	310337	673428	445690	454594	546173	489249	298729	447669	591389	586184	524659	228167		390741	631398	319299	469483		754798	471095	420941	551435	473738	485236	903770	492185	537799	455645	676300	529711	482067	428960
993	docosadienoate (22:2n6)	Lipid	Polyunsaturated Fatty Acid (n3 and n6)	32415	LC/MS Neg	100001182	6017	335.4	7370-49-2 ;	5282807	C16533		56123	33898	13615	30993	30242	54068	16974	46206	28269	55452	68825	75165	62222	39106	33989	49890	23814	30463	33070	26981	28390	28649	55513	59577	39899	39096	27175	88067	38798	34167	32209	35958	43677	46967
981	docosahexaenoate (DHA; 22:6n3)	Lipid	Polyunsaturated Fatty Acid (n3 and n6)	19323	LC/MS Neg	100000665	5518	327.3	6217-54-5;	445580	C06429	HMDB02183	3764379	3847013	2261250	5970711	5012126	4744667	918429	3157492	2253803	2997664	722315	2299387	1773334	2081246	2887592	3919654	2772998	2464197	2495205	2510182	2330797	2543078	2766341	2601218	2057578	3111375	2649094	3814608	1311706	1158226	1329667	1170940	1457813	1281516
980	docosapentaenoate (n3 DPA; 22:5n3)	Lipid	Polyunsaturated Fatty Acid (n3 and n6)	32504	LC/MS Neg	100001181	5574	329.4	2234-74-4 ;	6441454	C16513	HMDB01976	488324	1532763	641497	1878906	1476863	1853238	422762	1893425	158818	746213	378362	542978	375058	448435	445403	429987	824949	731054	721846	778583	691738	882228	1095944	1570855	571250	447256	1110309	2079052	259222	178742	258497	301684	350761	240154
992	docosapentaenoate (n6 DPA; 22:5n6)	Lipid	Polyunsaturated Fatty Acid (n3 and n6)	37478	LC/MS Neg	100001580	5625	329.4	25182-74-5;	6441454	C16513	HMDB13123	261331	151522	71962	232855	199171	151118	40986	113424	159452	316252	68984	241923	195514	112861	247935	428460	67703	71230	82764	81222	87273	81821	90870	151824	95773	177527	114018	158919	169092	147344	127872	135729	107688	116677
982	docosatrienoate (22:3n3)	Lipid	Polyunsaturated Fatty Acid (n3 and n6)	32417	LC/MS Neg	100001195	5825	333.4	59708-86-0 ;	5312556	C16534	HMDB02823	294574	47533	34595	70149	71910	76160	13806		121065	113380	142439	171397	151699	172268	191372	309381	9378	16790		7444	8106	13000		54856	15831	9254	33649	53691	40206	38919	43171	57317	67182	60615
979	eicosapentaenoate (EPA; 20:5n3)	Lipid	Polyunsaturated Fatty Acid (n3 and n6)	18467	LC/MS Neg	2050	5442	301.3	10-2005-9;10417-94-4;	446284	C06428	HMDB01999	388178	1407352	558482	1247729	916935	1645844	405396	1490350	137546	1000928	254829	721834	438322	344180	241038	260420	1001246	1217056	1118034	928965	1060784	1270726	1292338	1517117	633192	369834	1174169	1861325	281365	201847	338129	379678	441278	324797
966	eicosenoate (20:1n9 or 11)	Lipid	Long Chain Fatty Acid	33587	LC/MS Neg	100001335	5955	309.4		5282768			3625656	1454184	596325	1765874	1834655	2035697	1005202	1725323	1965777	2416489	3856886	3715701	2738777	2344653	2365198	2924154	564083	698595	667328	573878	514578	562191	754971	2105535	487062	475015	1466678	3301641	917870	946065	1035169	1646979	1847927	1529941
2549	equol glucuronide	Xenobiotics	Food Component/Plant	41948	LC/MS Neg	100003895	3195	417.2																					15608	17548	19578	9031	16027	5485
2550	equol sulfate	Xenobiotics	Food Component/Plant	40478	LC/MS Neg	100003429	3625	321.2																					202039	230269	309718	174574	229137	117067
2551	ergothioneine	Xenobiotics	Food Component/Plant	37459	LC/MS Pos	100002154	847	230.2	58511-63-0;	3032311	C05570	HMDB03045	56056	71343		96373	73702	59532	46811	97635		116759	29981	56164	100671		43828		1342846	1094184	877164	1091702	1157800	1494007	44864	64757	16793	43867	70474	50600	156098	96625	147210	122819	61241	77993
970	erucate (22:1n9)	Lipid	Long Chain Fatty Acid	1552	LC/MS Neg	1087	6273.3	337.4	112-86-7;	5281116	C08316	HMDB02068	335533	141482	61110	111986	125575	236412	78283	186928	159212	544913	689025	679507	517500	340008	212516	149375	148590	202537	213267	120055	181040	131354	192126	303200	132992	115793	135257	380276	304655	354336	335067	392329	506914	444772
2553	erythritol	Xenobiotics	Food Component/Plant	20699	GC/MS	100000846	1517.5	217	149-32-6;	222285	C00503	HMDB02994	137942	94635	141347	124921	41422	104608	137112	114087	108522	103600		121073	103460	68074	91619	102010			102922	66728	53135	59339	87206	162635	111225	253180	53589	66812	62323	104068	113698	91202	80135	77394
905	erythronate*	Carbohydrate	Aminosugar Metabolism	33477	GC/MS	100001320	1546.9	292.1	88759-55-1;	2781043		HMDB00613	79413	110500	44415	72031	87913	85639	134679	125536	68200	86622	77426	154319	141792	97537	80662	164606	42784	37767	95322	45717	71660	33820	40515	103650	89980	146077	85013	100993	75195	80519	76705	66418	78414	100662
1329	ethanolamine	Lipid	Phospholipid Metabolism	1497	GC/MS	420	1304	174.1	141-43-5;	700	C00189	HMDB00149	1120812	1035862	248824	541104	866061	1123479	1035978	1461585	395841	2588327	1659218	4575309	2698016	1125026	843204	1216728	2574585	2930732	5158116	4587834	2542838	5048211	2576600	1770806	3850859	4964551	1293505	1640682	4208401	3603919	4044090	3460551	3355224	4166801
2959	ethyl glucuronide	Xenobiotics	Chemical	39603	LC/MS Pos	100002849	1574.1	240	17685-04-0;	152226			25208	19170	33324	53443	27647	111827	26712	30012		40604	35340	40942	32960	64713		37654	25881	93421	65764	25296	58133	112749	20465	25250	35600		29756	53003	52843	45694	39978	60197		39720
2217	flavin adenine dinucleotide (FAD)	Cofactors and Vitamins	Riboflavin Metabolism	2134	LC/MS Neg	327	2413	784.1	146-14-5;84366-81-4;	643975	C00016	HMDB01248	147906	127639	89227	133973	126994	141050	84492	139505	101957	168199	87075	165225	151066	134933	125883	134366	164886	180905	181744	210727	178731	190392	148400	165533	161554	172169	148291	146742	172493	144621	142877	148592	143704	142489
2218	flavin mononucleotide (FMN)	Cofactors and Vitamins	Riboflavin Metabolism	15797	LC/MS Neg	100000251	2395	455.1	130-40-5;	710	C00061	HMDB01520	3449			3681	3466	3770	2707	2969		4797	3598	5839	4430	3322	2357	3968	4030	4609	5752	5330	4953	4670	4910	3643	6656	8240	4399	3904	5813	4847	4242	4236	4146	4249
835	fructose	Carbohydrate	Fructose, Mannose and Galactose Metabolism	577	GC/MS	878	1758	217	57-48-7;	5984	C00095	HMDB00660	12415009	11779435	461516	10692318	10273791	14537578	4890350	12466928	2527015	15401519	4099481	17242710	13825876	8135710	6939051	11184287	7653679	9951710	12353969	11422382	8521216	7043820	10045713	13950176	11696184	4848597	12936168	13789552	12442029	10709505	11866636	14155570	12434559	13205596
738	fructose-6-phosphate	Carbohydrate	Glycolysis, Gluconeogenesis, and Pyruvate Metabolism	12021	GC/MS	1232	1994.9	315.1	103213-47-4;	69507	C05345	HMDB00124	1393487	1547268	131528	1697036	1194246	1812606	635218	772205	169327	2137493	305895	1927821	2320906	2333069	1358429	581387	1081218	1913325	2492420	2474667	2128659	1544951	2059646	2028519	1587271	198990	1140513	1080775	658030	1438735	1780337	2019430	1357079	1532836
920	fumarate	Energy	TCA Cycle	1643	GC/MS	330	1382.1	245	100-17-8;		C00122	HMDB00134	2053016	2957444	508567	3000074	412608	3201056	4151701	4103985	1438705	5063401	3481189	4676624	4761516	3426819	3038560	4868978	3037154	2632786	4459531	3301590	3707816	2922360	2472382	4099405	4247639	3294247	2366728	3195063	4832272	4038873	2819256	2801342	3375387	3899608
41	gamma-aminobutyrate (GABA)	Amino Acid	Glutamate Metabolism	1416	GC/MS	141	1539.7	304.1	56-12-2;	119	C00334	HMDB00112	177858	165488	32121	178023	183069	175588	224416	198092	50800	286983	164549	370746	249263	180010	161250	176175	236893	274474	404074	450694	317323	265889	176508	180769	213074	128384	129900	163895	206344	164914	199899	248554	338356	221450
364	gamma-glutamylglutamate	Peptide	Gamma-glutamyl Amino Acid	36738	LC/MS Pos	331	1036	277.1	1116-22-9;	92865	C05282	HMDB11737	287171	268374	45150	264226	243290	354221	379604	352755	213791	400056	365659	396890	360915	223415	219521	226768	376454	366610	472241	488757	387606	353834	350679	400718	375422	464607	343867	342536	408323	339644	315153	315898	317582	303334
366	gamma-glutamylglycine	Peptide	Gamma-glutamyl Amino Acid	33949	GC/MS	100001294	1934	375.2	1948-29-4;	165527		HMDB11667	24958	13481		11473	32990		45013	15912				55997	56972	23032			33651		72148	37496	90225	13221	28232	61326	100767		68955		51061		66887	45661	78040	39425
368	gamma-glutamylisoleucine*	Peptide	Gamma-glutamyl Amino Acid	34456	LC/MS Pos	100001485	2644	261.2		14253342		HMDB11170	27417	25776		26940	28268	25144	23487	43766	127302	50234	39018	44436	43819	42213	19490	25546	29351	14627	43814	64608	50357	22603	28898	53788	83608	20526	48539	69481	42816	35513	60971	61798	39733	52243
369	gamma-glutamylleucine	Peptide	Gamma-glutamyl Amino Acid	18369	LC/MS Pos	1268	2744	261.2	2566-39-4;	151023		HMDB11171	254128	280182	168010	249707	318541	381979	223131	340902	388075	307054	257683	284932	315825	254126	235032	226712	157793	225058	273978	209719	230538	214432	340816	343165	583960	188340	322359	411381	442689	396587	425140	399219	365804	331799
372	gamma-glutamylphenylalanine	Peptide	Gamma-glutamyl Amino Acid	33422	LC/MS Pos	100000491	2846	295.1	7432-24-8;	111299		HMDB00594	21274	30718	20346	20135	28585	34560	39946	38895	23950	30079	43622	30188	39045	26061	11707	35831	37113	26713	42721	37978	52449	34939	37899	28827	55618	36782	33135	43002	44474	65851	45154	36939	48484	41318
374	gamma-glutamyltryptophan	Peptide	Gamma-glutamyl Amino Acid	33947	LC/MS Pos	100001295	3033	334.2	66471-20-3;	3989307			81582	107835	7599	113331	96760	155868	59725	137009	20365	134567	98126	147251	133327	76206	102856	103686	49309	46293	72189	60516	67731	36255	54039	124574	62773	74798	116479	104908	99191	81720	75487	88790	122446	79836
375	gamma-glutamyltyrosine	Peptide	Gamma-glutamyl Amino Acid	2734	LC/MS Pos	1102	2073	311.2	7432-23-7;	94340		HMDB11741	66003	17018			46418	92818	77295	65892	71135	136656	179158	208438	152458	49875	21403	60819	106974			175860	207395	83356	65272	95153	89761	143240	43250	50345	87619	107326	50403	29840	61027	55537
376	gamma-glutamylvaline	Peptide	Gamma-glutamyl Amino Acid	32393	LC/MS Pos	100001126	2040	247.2	2746-34-1;	7015683		HMDB11172	70372	112735	44546	81113	78798	120676	81596	142875	260681	119320	145916	113046	157440	104355	52227	70884	81067	119287	206641	132088	199802	121663	147587	216647	435471	78388	219373	252338	242105	145082	114199	164864	217544	172510
2237	gamma-tocopherol	Cofactors and Vitamins	Tocopherol Metabolism	33420	GC/MS	100001308	2264	488.4	54-28-4;	14986	C02483	HMDB01492		44303	41857	38690	55687	53179	56835	45765				27786		1241									6248	33488		24191	23157					5697
2418	genistein	Xenobiotics	Food Component/Plant	32448	LC/MS Neg	100001221	3745	269.1	446-72-0 ;	5280961	C06563	HMDB03217																	3918	2934	8978	4123	9778	3231
2485	gluconate	Xenobiotics	Food Component/Plant	587	GC/MS	338	1879.4	333	527-07-1;	10690	C00257	HMDB00625	175623	141140	128918	117955	226193	133902	238154	216907	241727	224807	206459	265766	196882	149474	204860	182839	94811	125099	178679	151416	139874	89613	147385	145532	168176	334610	103877	109154	90225	102156	165337	103765	134883	103089
876	glucosamine	Carbohydrate	Aminosugar Metabolism	18534	GC/MS	289	1833	203	66-84-2;	441477	C00329	HMDB01514	1161797	263875	92670	191404	773575			399398	542378	230292		333572	197586		163060	441146	227290		319991	278133	189447	219210	924729	780194	837493	738907	419043	364785	186331		278874	248466	225728	288398
734	glucose	Carbohydrate	Glycolysis, Gluconeogenesis, and Pyruvate Metabolism	20488	GC/MS	572	1866.8	217.1	50-99-7;	79025	C00031	HMDB00122	341678208	336721632	97712248	393968544	377147968	467882880	389525120	409771552	235135040	370544928	294842016	414780480	396598560	334676800	303400352	241468464	248176224	342699392	307220384	509315936	320179296	423056608	391387264	279103616	350932032	310271232	368841024	378616768	411989952	441310912	434795584	406384064	379418848	423055200
735	glucose-6-phosphate (G6P)	Carbohydrate	Glycolysis, Gluconeogenesis, and Pyruvate Metabolism	31260	GC/MS	291	2042.7	387.2	103192-55-8;	5958	C00668	HMDB01401	4683917	5286378	275322	5221086	4666828	5847585	1934147	2429926	689758	3816721	689163	1206680	6009391	6724396	5169344	1615200	3865262	7166392	5423918	7967787	5966051	4729635	6270018	5202936	4303014	964561	2800686	3444514	1784886	3975119	5272612	6499363	4691349	4908453
882	glucuronate	Carbohydrate	Aminosugar Metabolism	15443	GC/MS	100000257	1888	217	207300-70-7;	444791	C00191	HMDB00127	1692250	1660320	453181	1651965	1593161	2109641	2140878	2357519	1240264	2854446	2237434	2961664	2779155	1684703	1444907	1517919	2738744	2924446	3666384	2911490	3267963	2622024	2495740	2102966	2764675	2732271	2496183	1978572	1846266	1590248	2211984	1761721	2265451	1961141
36	glutamate	Amino Acid	Glutamate Metabolism	57	GC/MS	561	1611.9	246	56-86-0;	611	C00025	HMDB00148	19625600	16915296	5114065	22631936	24833676	27412266	39730800	42580152	6178980	37353156	24962184	28255864	22996540	23124040	11845679	28040590	32787990	33502692	39143876	49219992	41840712	27049598	37127660	25557010	43099272	19860480	18999212	28398430	39281764	34474592	33189952	26893358	22611294	26416136
46	glutamate, gamma-methyl ester	Amino Acid	Glutamate Metabolism	33487	LC/MS Pos	100001103	1062	162.1	1499-55-4 ;	68662				95205		98024	77583	117864	83394	154334	36950	141881		84929	168302	123296	132629	41134	195391	73164	87506	126811	112121	217043	40626	101995	177566	20594	113771	163657	110876	177149	122758	132922	124911	236550
37	glutamine	Amino Acid	Glutamate Metabolism	53	LC/MS Pos	563	684	147.2	56-85-9;	5961	C00064	HMDB00641	11443015	12973657	5983543	13353672	12713576	13030233	15940024	12931551	5951958	15621666	10450463	14342964	14298487	14924193	13828408	19176284	13074589	15067883	14494787	18288668	15934338	13548881	13112138	14236371	13044661	7522764	12440319	13403845	14423299	12992165	14350742	13568890	13623060	14573514
461	glutamine-leucine	Peptide	Dipeptide	42994	LC/MS Pos	100003160	2180	260.2							286149				40698		126226		68719	16554							27516					20434				21357
78	glutarate (pentanedioate)	Amino Acid	Lysine Metabolism	396	GC/MS	339	1433.6	261	110-94-1;	743	C00489	HMDB00661		33273	31708	29135	31145	39791	54731	23020	16764	31365	31206	38933	77110	61136	14694	41780	45308	25730	55810	25070	36316	15414	23646	44561	49692	48525	24956	35268	28360	25204	34986	40494	26988	21838
79	glutarylcarnitine (C5)	Amino Acid	Lysine Metabolism	35439	LC/MS Pos	100001593	1565	276.1	102636-82-8;	71464488		HMDB13130	240364	284415	230542	258475	295374	416298	318953	472624	196991	385645	270910	302946	361160	293482	198689	240132	436015	460937	494729	576174	446565	515761	515287	475751	673219	467152	313542	442163	481012	402533	358892	347443	307628	261032
349	glutathione, oxidized (GSSG)	Amino Acid	Glutathione Metabolism	27727	LC/MS Pos	448	1535	613.1	103239-24-3;	65359	C00127	HMDB03337	7065668	4040792	5366900	3562785	4884168	5269352	2850908	5234262	7105926	6183015	3245048	7412994	4752328	4305962	4379072	6871311	4890402	4799383	7517808	8277716	7400475	4809596	6671594	5234731	6235209	7614122	5609413	5348251	6116773	4931045	5260282	4381214	4682725	5002709
348	glutathione, reduced (GSH)	Amino Acid	Glutathione Metabolism	2127	LC/MS Pos	496	1274	308.1	70-18-8;	124886	C00051	HMDB00125	23904026	32597830	12548580	30843332	33622444	36544360	26785204	31437890	18877116	27829490	26388900	26242358	32408054	35718036	27125788	23216072	21444880	21772634	25410496	21097596	26118074	23322610	26193086	29537894	30425282	3038115	22972464	30753158	32546386	32300146	34171580	29908206	29200600	28633228
754	glycerate	Carbohydrate	Glycolysis, Gluconeogenesis, and Pyruvate Metabolism	1572	GC/MS	1052	1360.7	189	600-19-1;	752	C00258	HMDB00139	93254	160431		187218	140017	116817	232130	225287	39624	269252	194092	279301	81849	118138	154506	142298	167502	133592	376679	218870	339253	252462	120824	169473	92135	207652	137555	101658	243566	196916	206381	170323	118602	64933
1430	glycerol	Lipid	Glycerolipid Metabolism	15122	GC/MS	1254	1311	205	56-81-5;	753	C00116	HMDB00131	72810032	66962056	26107420	76634696	76470040	82040776	495728896	74823208	63002360	72989424	329653120	122892936	63218992	56859760	64807508	96883496	23767050	24262802	33736752	25804572	25413864	26777500	35315496	72036568	29094288	24637658	63895888	99595696	32875172	23089346	28309786	37670676	41346104	36384952
3020	glycerol 2-phosphate	Xenobiotics	Chemical	27728	GC/MS	100001029	1691.8	243	819-83-0;	2526	C02979	HMDB02520	211394	202105	115188	217712	236575	290577	712222	774834	225397	214467	286340	434370	233754	194968	182473	202523	164132	141161	193240	134403	153038	178311	310197	324022	250123	223828	306986	327534	379255	224674	160742	213956	348795	196081
1431	glycerol 3-phosphate (G3P)	Lipid	Glycerolipid Metabolism	15365	GC/MS	100000258	1719.7	357.1	29849-82-9;	754	C00093	HMDB00126	3063980	8596521	8113887	8906897	4279335	14558588	31898826	27359308	3013611	7033059	11430395	11758344	4836670	5922178	3608432	4509057	9523325	7184546	5316935	7416254	3182326	13891216	9133329	19216360	10089443	3436175	17678410	17161234	7787620	5418830	5184052	7894385	10015698	7961303
1326	glycerophosphorylcholine (GPC)	Lipid	Phospholipid Metabolism	15990	LC/MS Pos	100000269	694	258.1	28319-77-9;	71920	C00670	HMDB00086	4128039	5644986	3729751	5252194	4509907	6113064	5385116	12067289	4457810	4402817	6050078	5147979	5218321	4310108	3997016	3760804	2351200	1102838	1082436	1466879	1520985	2367954	5310111	8276306	5360186	2987244	8549200	4967329	6183008	5154295	3951362	4436581	8869238	5899112
1	glycine	Amino Acid	Glycine, Serine and Threonine Metabolism	11777	GC/MS	340	1166	101.9	56-40-6;	750	C00037	HMDB00123	23199454	20673018	1950361	18893076	19534284	24593620	37020180	26653346	5259690	44548820	37821116	51818892	39357908	21166854	21924540	30799444	37107804	50828464	71845928	40397384	53223064	37942364	30412928	33947360	40827304	53267008	24494832	27332916	33339088	36417048	36009472	28769796	34052520	34093904
471	glycylglycine	Peptide	Dipeptide	21030	GC/MS	100000898	1447.3	258.1	556-50-3;	11163	C02037	HMDB11733					11539	17239	48323			20391		37366	20170	12352		22075	9942	39588	80510	20467	44928		22819	30783	38709	58654		16633		27173		14830	27917	22910
473	glycylisoleucine	Peptide	Dipeptide	36659	LC/MS Pos	100001790	2080	189.1	19461-38-2;				36491	40474	27687	43844	38861	55161	60100	31579	63096	49481	27910	23490	46752	41537	38295	25514	37488	53347	40504	54487	37096	45435	32216	28502	40610		42544	43149	34337	18748	19716	34132	38686
474	glycylleucine	Peptide	Dipeptide	34398	LC/MS Pos	100001258	2236	189.1	869-19-2;	92843	C02155	HMDB00759	154148	178447	145054	201638	206384	237734	176186	216033	255832	130203	191049	76197	176426	171705	137290	58290	256657	189863	144595	248906	254501	279345	219280	188478	243120	62674	157977	155047	201459	138026	139896	157240	162598	108072
476	glycylmethionine	Peptide	Dipeptide	42012	LC/MS Pos	100003510	1593	207.1	554-94-9;	96757			48550	43787	109799	51332	41858	52394	31571	47593	86669	30438	52388		51024	45901	43564	26878	72961	69742	42456	48863	58715	91400	57531	66809	69395	33739	50560	54109	64952	67750	57718	58488	59251	35176
478	glycylproline	Peptide	Dipeptide	22171	LC/MS Pos	100000976	1115	173.1	704-15-4;	3013625		HMDB00721	80694	64389	33959	99250	79464	103186	74086	91860	41581	94042	105729	107920	134923	53136	59368	67932	115468	124718	181691	143568	104422	97917	94309	83688	107995	172846	77246	92518	125795	95349	91770	89718	92174	104456
483	glycyltyrosine	Peptide	Dipeptide	33958	LC/MS Pos	100001265	1728	239.1	658-79-7;	92829		HMDB28853	47723	56516	56800	26715	69397	53359		40314	81756	34005	17437	20282	45651	59333	50597	29814	88612	84199	40797	53462	30053	69295	80100	69624	78723	42249	52481	58004	71827	70667	69926	63373	66304	67637
484	glycylvaline	Peptide	Dipeptide	18357	LC/MS Pos	100000487	1572	175.1	1963-21-9;	97417		HMDB28854	51339	51249	88231	60222	48337	55155	44564	73022	48949	58738	56675	21683	59524	38851	34004	13034	75544	68960	78463	91814	81507	66807	65078	66772	69984	46414	32166	47512	96311	62366	58756	49555	42592	58814
2111	guanosine	Nucleotide	Purine Metabolism, Guanine containing	1573	LC/MS Pos	1099	1676	284	118-00-3;	6802	C00387	HMDB00133	446888	268543	123301	345538	265467	256739	289296	182998	333154	266742	184976	265347	211104	161688	212281	200332	160631	235895	167634	211170	195613	135220	302179	297618	255025	145928	282060	249442	244060	255169	213835	207045	192836	209992
2106	guanosine 5'- monophosphate (5'-GMP)	Nucleotide	Purine Metabolism, Guanine containing	2849	LC/MS Pos	347	1300	364	5550-12-9;	6804	C00144	HMDB01397	133240	132677	246295	67857	158030	128717	46511	141426	214478	113030	101596	51912	193808	164448	132995		128855	88298	96297	161393	128495	227299	148602	134941	180512		44360	150591	38829	69243	150189	162259	132688	125088
2225	gulono-1,4-lactone	Cofactors and Vitamins	Ascorbate and Aldarate Metabolism	33454	GC/MS	388	1862	333.1	1128-23-0;	439373	C01040	HMDB03466	1580620	1982673	779463	1635821	1657453	1954463	3008966	1873506	1834564	2882907	2544490	2718554	3765452	1715537	1588560	1204699	2564540	2419171	3253963	2373524	3781198	3208220	2848749	2226339	3736412	3895417	1540908	1864304	2847507	2128253	2951388	1980295	2315896	2506479
2262	heme	Cofactors and Vitamins	Hemoglobin and Porphyrin Metabolism	41754	LC/MS Pos	100001386	5057	616.2	14875-96-8;	26945	C00032	HMDB03178	107072	114453	130672	65716	74014	178334	39342	210201	137042	332721	35606	145770	316372	210247	73359	109614	534363	641059	1480314	179996	1495601	362069	296571	76670	655727	1713623	203520	98170	3722771	1150738	784135	293911	295918	323575
1068	hexadecanedioate	Lipid	Fatty Acid, Dicarboxylate	35678	LC/MS Neg	100001614	4650	285.2	505-54-4;	10459	C19615	HMDB00672	2464	2324		2571	2281	3079	6076				8190	3315	3604			3340		2967	3670	2270	2568		3192	3359	2672	3022		3509	3442	4261	2828	2243	3579	2057
1139	hexanoylglycine	Lipid	Fatty Acid Metabolism(Acyl Glycine)	35436	LC/MS Neg	100001527	2918	172.1	24003-67-6;	99463		HMDB00701	5488	6006		4337	3974	8597	4179	4790	3294	10358	15336	16894	16350	6217	5765	4100	14254	14975	13532	11921	15325	12331	6164	10332	9659	13701	4871	7249	9243	14087	12937	11913	12131	12570
2291	hippurate	Xenobiotics	Benzoate Metabolism	15753	LC/MS Neg	100000014	2136	178.1	495-69-2;	464	C01586	HMDB00714																	20885	16563	24940	16714	19335	12049
50	histidine	Amino Acid	Histidine Metabolism	59	LC/MS Neg	355	757	154.1	5934-29-2;	6274	C00135	HMDB00177	45427	36955	27012	42994	41512	42207	5524	45205	28797	43797	13922	37760	40828	32147	39658	43665	45000	44378	55120	40950	52929	41365	39556	28746	38066	47377	33747	31522	48655	45095	44624	39511	36744	32029
493	histidylleucine	Peptide	Dipeptide	40061	LC/MS Pos	100003162	1482	269.2	7763-65-7;	1890086992010					785264						699798
304	homocitrulline	Amino Acid	Urea cycle; Arginine and Proline Metabolism	22138	LC/MS Pos	100000963	832	190.1	1190-49-4;	65072	C02427	HMDB00679	80756	59714	56242	52833	64733	82891	70670	39219	88989	58490	66072	65871	85464	92632	64544	48740	45256	100020	75223	68678	80594	63395	86295	80981	128141	100232	53397	45112	80175	58764	53152	54650	58508	46495
18	homoserine	Amino Acid	Glycine, Serine and Threonine Metabolism	23642	GC/MS	100000458	1471	218.1	672-15-1;	12647	C00263	HMDB00719	86807	91143		30356	72152	60251		65063		79740	74726	63630		69548		71167	58409	95403	154196	82649	117879	52880	107375	65009	119876	78534	49062	59304	119634	128042	105889	52055	73518	91290
2574	homostachydrine*	Xenobiotics	Food Component/Plant	33009	LC/MS Pos	100001550	1199	158.2	1195-94-4;	441447	C08283	HMDB33433																	380575	415883	413536	258321	311995	422274
1148	hydroxybutyrylcarnitine*	Lipid	Fatty Acid Metabolism(Acyl Carnitine)	43264	LC/MS Pos	100003926	1475	248.2		53481617		HMDB13127	248736	172867	227731	231061	262002	143379	394756	209228	204768	162181	108960	108120	351888	238988	233402	316558	303469	289947	292438	259998	263695	346865	233917	329817	333970	507219	233363	564465	241932	163246	312521	180800	194728	196127
290	hypotaurine	Amino Acid	Methionine, Cysteine, SAM and Taurine Metabolism	590	GC/MS	358	1598.5	188	300-84-5;	107812	C00519	HMDB00965	1494411	1937391	963168	1851414	1617371	2200135	3052490	2486568	619468	2285555	2175488	2763068	4625355	2213776	1677616	958111	11351149	15941008	10095261	5084314	7816603	6036966	1860355	1415517	1756158	4654429	494085	1121132	3085099	6672312	2826318	1859974	1532701	1519925
2059	hypoxanthine	Nucleotide	Purine Metabolism, (Hypo)Xanthine/Inosine containing	3127	LC/MS Neg	171	1313	135.1	68-94-0;	790	C00262	HMDB00157	96234	104035		110686	84590	118176	72508	99339	8716	132343	54902	150948	115651	75913	90301	183105	89544	123558	139274	122162	111299	79978	109609	116421	137394	234798	109129	110745	149286	143065	131594	119695	112095	128352
60	imidazole propionate	Amino Acid	Histidine Metabolism	40730	LC/MS Pos	100003434	1011.7	141.1	1074-59-5;	70630		HMDB02271	37987	43818	47682	22443	46884	116846	115056	86451	31160	40520	37474	50225	44784	23361		33599	44335	17909	55929	68286	38546	79856	20819		16480	130090			31173	81136	38457	27782	53892	28627
2058	inosine	Nucleotide	Purine Metabolism, (Hypo)Xanthine/Inosine containing	1123	LC/MS Neg	361	1600	267.2	58-63-9;	6021	C00294	HMDB00195	1053129	1055054	399877	1083001	958452	1178830	1080028	1148196	705182	1130309	923645	1155772	1066418	768272	807176	744666	1086041	1285550	1100903	1217151	1050493	1168661	1098139	1266322	1093800	552798	1173626	1235374	1148634	1045059	1082361	1124467	1087017	1037986
2057	inosine 5'-monophosphate (IMP)	Nucleotide	Purine Metabolism, (Hypo)Xanthine/Inosine containing	2133	LC/MS Pos	362	1310	349	4691-65-0;	8582	C00130	HMDB00175	69414		98806	13536	26860	50878	45926	47786	76283		55150	28372	73921	29137	61744		21084	41615	38446	72434		137006	36622	73116	24611		24811	82946	25494	22471	29537	33832	46170	49699
1304	inositol 1-phosphate (I1P)	Lipid	Inositol Metabolism	1481	GC/MS	370	2057.8	318.1	106032-59-1;	440194	C04006	HMDB00213	1252595	1070864	260139	763229	921924	1238372	1352668	1117059	458760	1549573	992314	1962099	1147753	775757	889409	871086	1188587	1748593	1683965	1854180	1583977	1590045	1120474	1375052	1324473	1426133	1222060	1024769	1098820	1013022	1286207	1227596	1233810	1095825
8	Isobar: betaine aldehyde, N-methyldiethanolamine	Amino Acid	Glycine, Serine and Threonine Metabolism	40516	LC/MS Pos	100003770	650	120.2					434982	295232		338118	261303	398215	72948	484463		666001	74877	914833	414556	294203	212932	805690	745062	1034644	1064374	1479685	868393	1314884	851818	663495	729409	713488	720457	652381	746182	616155	642940	597016	554204	814864
741	Isobar: fructose 1,6-diphosphate, glucose 1,6-diphosphate, myo-inositol 1,4 or 1,3-diphosphate	Carbohydrate	Glycolysis, Gluconeogenesis, and Pyruvate Metabolism	36984	LC/MS Neg	100002180	572	339					31712	22620		17010	44861	21317	5977	23096	7945	11702	6510	15023	15099	26575	31424	3397	30262	20000	27312	21109	21725	29803	22791	13416	44448		27805	17541	73310	43203	45939	32299	33006	29953
764	Isobar: pentulose 5-phosphates	Carbohydrate	Pentose Phosphate Pathway	37288	GC/MS	100002179	1935	357.2			C00199		544823	333840	84385	449475	384298	420251	415495	302745	153152	790972	366359	894879	585562	492356	371134	207106	326111	654084	1014911	524396	816427	392257	699617	410649	756274	200787	409937	307216	1101300	762037	926229	814655	652108	683796
872	Isobar: UDP-acetylglucosamine, UDP-acetylgalactosamine	Carbohydrate	Nucleotide Sugar	38673	LC/MS Neg	100002957	661	606.1					59150	55921	64418	76678	51437	76089	88584	81744	45764	73860	74729	60742	74692	91874	75597	64129	78045	87484	74579	84811	86669	92749	62696	68793	74939	36378	45276	85957	77367	67919	83170	68784	74528	77183
258	isobutyrylcarnitine	Amino Acid	Leucine, Isoleucine and Valine Metabolism	33441	LC/MS Pos	100001055	1941	232.2	25518-49-4;	168379		HMDB00736	24205	18409	79282	17863	22727		33610	17047	29139	20451	41154			12884	25972	40063	30935	26268	34966	18967	26167	15533	18149	23510	34927	70932		17915	31732	23622	20890
243	isoleucine	Amino Acid	Leucine, Isoleucine and Valine Metabolism	1125	LC/MS Pos	376	1614	132.1	73-32-5;	6306	C00407	HMDB00172	9550257	8568730	3180053	9443513	8847719	11204454	9557083	11123680	7715871	13246745	9462804	12814752	10820181	8470367	8025908	10646212	10370128	13945071	17505280	14318503	12281871	9065214	8800936	9792335	12344015	18896438	7996785	9937151	11457600	8950925	8985649	8287790	8904774	8073469
502	isoleucylalanine	Peptide	Dipeptide	40046	LC/MS Pos	100003163	1686	203.2	24787-73-3;	52460095246010					119553						126211
505	isoleucylaspartate	Peptide	Dipeptide	42982	LC/MS Pos	100003166	1552	247.2	510-791-9560;				17533			18138		17253	29456	17754	36165	27243	46704	19557			19256		21327	23795	23208	24657	18799	25687	16582		17849			15558			15772	13219	14065	13783
508	isoleucylglycine	Peptide	Dipeptide	40008	LC/MS Pos	100003169	1732	189.2	868-28-0;	342532			59813	59232	51488	62290	60703	63540	73828	75003	89669	68512	68840	64573	65177	59807	54727	26156	64902	62726	89838	54115	107732	91160	63539	56218	54104	31278	40734	40364	83738	71007	61848	44294	42540	36243
511	isoleucylisoleucine	Peptide	Dipeptide	36761	LC/MS Pos	100001707	2678	245.1	42537-99-5;						169400
512	isoleucylleucine	Peptide	Dipeptide	36760	LC/MS Pos	100001708	2856	245.1	26462-22-6;	11644431					228677						150297
222	isovalerylglycine	Amino Acid	Leucine, Isoleucine and Valine Metabolism	35107	LC/MS Neg	100001452	1961	158.1	16284-60-9;	546304		HMDB00678						5359				5109	6457	5750		2192	2986		2799				3679				3869	5880				5235	4178	3946
184	kynurenine	Amino Acid	Tryptophan Metabolism	15140	LC/MS Pos	100000265	1902	209.1	2922-83-0;	161166	C00328	HMDB00684	106292	83792	20955	44780	35864	83151	41957	85278	17572	97372	101379	76348	60838	69838	90442	56449	76198	145614	217662	146499	86031	104413	105233	95890	104323	177591	72456	62820	72670	96552	77833	79672	65632	71536
751	lactate	Carbohydrate	Glycolysis, Gluconeogenesis, and Pyruvate Metabolism	527	GC/MS	482	1102.8	116.9	79-33-4;	612	C00186	HMDB00190	107579792	134735424	48406716	123950304	114929056	145814592	171564048	123708704	181442688	160325840	185717152	182886544	155202864	141083168	137542736	140145936	103004600	67917408	119667928	67704960	123041960	66731856	67369392	159927840	103455272	101173384	136337840	128586008	170941776	150925952	128595368	143455488	149303264	113873648
941	laurate (12:0)	Lipid	Medium Chain Fatty Acid	1645	LC/MS Neg	181	5288	199.3	143-07-7;	3893	C02679	HMDB00638	735468	390024	124775	436346	340360	565717	4949647	615624	470688	2735036	13070479	2803707	1442769	811571	689617	708128	45523	44562	51270	47918	70856	46215	329935	1140121	275331	161300	486493	1164449	677620	567017	835231	909227	1123911	973195
215	leucine	Amino Acid	Leucine, Isoleucine and Valine Metabolism	60	LC/MS Pos	397	1674	132.2	61-90-5;	6106	C00123	HMDB00687	19640496	20354122	7946327	18775704	20058334	23004004	21032410	23460668	17211584	22592354	17526284	23602802	22410260	16188674	16057904	19463614	26976894	29027538	35667348	28450506	27611012	23029408	22825128	20448532	27739520	35153276	16869954	19573234	30006490	23395410	23701484	20307522	22470212	19985868
521	leucylalanine	Peptide	Dipeptide	40010	LC/MS Pos	100003179	1760	203.2	7298-84-2;	259321			70473	40342	256585	15313	17361	23572	24552	15458	295245	25976	24455	20733	43482	53368	23070					27960		36254	39097	44788	49012	37452		46479				18432	45455
524	leucylaspartate	Peptide	Dipeptide	40053	LC/MS Pos	100003182	1589.6	247.2	32949-40-9;	3328705			17514		50341	17940		22983	34256	18900	98609	21660	38653	27550	18213	11577		19116	21483	17162	31782	20752		22314						15469	22568	21600		15609	12710
526	leucylglycine	Peptide	Dipeptide	40045	LC/MS Pos	100003185	1800	189.2	686-50-0;	79070			27393	20577	136990		23103		28935	21692	132445	16875	56471		33795	16886	15014	20142	18418	15355	15954	16032	18073	43515	27007		17084			20985	21181	28313	24559		23521
529	leucylleucine	Peptide	Dipeptide	36756	LC/MS Pos	100001710	3012	245.1	3303-31-9;	76807	C11332	HMDB28933									169201
531	leucylphenylalanine	Peptide	Dipeptide	40026	LC/MS Pos	100003189	3308	279.2	3063-05-6;	259325					649175						157481
533	leucylserine	Peptide	Dipeptide	40048	LC/MS Pos	100003190	1519.7	219.2	6209-12-7;	3621685					219863						187468
534	leucylthreonine	Peptide	Dipeptide	42969	LC/MS Neg	100003191	2296	231.3							53946			1878	3691	2825	62206	3259	8640		2122				2230	2198			2711	3224						1552
985	linoleate (18:2n6)	Lipid	Polyunsaturated Fatty Acid (n3 and n6)	1105	LC/MS Neg	180	5533	279.3	60-33-3;	5280450	C01595	HMDB00673	8160719	18518504	6981586	18249552	18416068	22094786	14122648	24970092	3980723	12336956	12444771	13140684	8272649	7471260	7724570	8215273	9938661	8936920	9282681	10181650	8779332	9689817	19360526	22730548	11454911	9116453	18714642	26173146	5338034	4905944	5713496	6279664	7776802	5780391
987	linolenate [alpha or gamma; (18:3n3 or 6)]	Lipid	Polyunsaturated Fatty Acid (n3 and n6)	34035	LC/MS Neg	100001337	5450	277.3		5280934	C06427		664199	3116403	828450	3094275	2488060	4063829	3323609	5720048	229157	1804001	1443934	1330237	936013	712616	622377	542366	1063521	908534	913940	1017428	1019508	1084475	3969784	4894034	2560383	948075	4050801	6428814	607849	436556	763793	725735	943826	679933
69	lysine	Amino Acid	Lysine Metabolism	1301	LC/MS Pos	407	603	147.2	56-87-1;	5962	C00047	HMDB00182	1067461	1228744	527579	1265516	1164389	1576989	1390769	1433088	512423	1529268	1448999	1689142	1483288	1039539	1025400	1306874	1407292	1884789	2514884	1726953	1732230	1247548	1247149	1252329	1433428	2159604	1130393	1328048	1510072	1297046	1372813	1172919	1225128	1229945
921	malate	Energy	TCA Cycle	1303	GC/MS	409	1502	233	6915-15-7;	525	C00149	HMDB00156	6494004	6594067	1448090	6876509	6594740	6930311	9926564	7255987	5354007	10275078	8277642	9907337	8205560	7158190	6367083	10967441	6693091	6484616	9114048	8041117	8857626	6116629	6800472	10042317	9711273	8137919	6424212	6467200	10812352	9032088	8603521	8047770	8717143	7164896
791	maltohexaose	Carbohydrate	Glycogen Metabolism	35170	LC/MS Neg	100001448	1224	989.1	34620-77-4;	439606	C01936	HMDB12253	436337	505110	246653	495253	423005	624279		519187	302812	582087		454472	508320	448000	347327	540278	550383	830977	859245	801027	712278	511137	542026	523485	515986	71790	471029	528449	490461	596183	519777	491400	512716	458503
793	maltopentaose	Carbohydrate	Glycogen Metabolism	35163	LC/MS Neg	100001447	1100	827.1	34620-76-3;	13489094	C06218	HMDB12254	1305550	1666354	722135	1548399	1280644	1957788	941060	1758781	1013225	2048055	957568	1753506	1572511	1279558	1097387	1698146	1737092	2641973	2778422	2556576	2251632	1674191	1687674	1652432	1642486	337433	1575191	1683103	1613807	1750495	1547635	1538924	1640843	1367937
799	maltose	Carbohydrate	Glycogen Metabolism	15806	GC/MS	913	2142.1	204.1	6363-53-7;	10991489	C00208	HMDB00163	60686172	72310464	8144639	60347332	53069700	78965528	783097792	109844400	59280788	129662640	35792280	249746624	63307144	38872020	42528920	86605504	69377088	120754264	189866816	97177176	111983256	65655912	69944336	79924528	66796344	158666368	81504296	110373520	79891704	50678888	56089668	62756856	73360952	66344436
794	maltotetraose	Carbohydrate	Glycogen Metabolism	15910	LC/MS Neg	100000275	965	665.1	34612-38-9;	446495	C02052	HMDB01296	3399180	3950358	1669542	4147981	2891274	4602724	897907	4350104	3118897	4728851	3267020	7898899	3806392	2849974	2492361	3969365	3820465	5960957	6437831	5385217	5471128	3685334	3688421	3655497	3814101	1528643	3614330	7124516	4056348	3547454	3231596	3868460	3536854	3504624
796	maltotriose	Carbohydrate	Glycogen Metabolism	15877	GC/MS	100000276	2419	204	1109-28-0;	439586	C01835	HMDB01262	89476480	231491024	133312768	181408608	105485608	268979040	585388608	327787360	175783616	404793280	605014720	893705088	201170720	81717272	88254024	243475312	148755696	353409920	833864256	311676800	205162240	158782400	118544384	227526144	167814848	107184392	232366704	229141728	147297328	194131632	206921744	208560064	126715184	217824880
841	mannose	Carbohydrate	Fructose, Mannose and Galactose Metabolism	584	GC/MS	803	1753.5	204	3458-28-4;	18950	C00159	HMDB00169	81540952	87716432	5456305	83041240	77256352	107933776	46240820	102507136	10508407	129951344	37556076	138508976	107872720	71217616	61652324	111596024	91154896	132436776	156428880	127276920	94014360	88854664	98270528	106520408	113431160	60752344	102978112	106348808	105837600	111182240	102778848	110075688	104536512	122256672
842	mannose-6-phosphate	Carbohydrate	Fructose, Mannose and Galactose Metabolism	1470	GC/MS	294	2035.9	387.2	70442-25-0;104872-94-8;	439198	C00275	HMDB01078	260589	294000		309573	330430	484696	251892	184770	73258	318037	121277	258438	433110	466838	317926	262623	324950	694697	495166	483003	301652	460984	338222	371705	429560	216346	279217	238966	207098	333154	402626	298521	357861	505882
950	margarate (17:0)	Lipid	Long Chain Fatty Acid	1121	LC/MS Neg	891	5733	269.3	506-12-7;	10465		HMDB02259	208906	231900	123641	224724	236165	338532	98478	382250	112161	234331	176480	279479	209008	146674	133412	164550	258523	210943	276517	269824	234800	248184	296572	267367	188498	148187	212582	337392	151513	130487	152131	155402	192784	125624
996	mead acid (20:3n9)	Lipid	Polyunsaturated Fatty Acid (n3 and n6)	35174	LC/MS Neg	100001472	5642	305.4	20590-32-3;	5312531		HMDB10378	586373	118732	119435	214588	101739	140520	70490	78853	341855	396994	286611	559094	447301	341901	441290	644950	82851	110158	78138	78637	56049	83508	89593	121130	43019	52462	106982	103819	189366	151259	177754	346504	316969	260150
264	methionine	Amino Acid	Methionine, Cysteine, SAM and Taurine Metabolism	1302	LC/MS Pos	415	1252	150.1	63-68-3;	6137	C00073	HMDB00696	2524420	2272069	803984	2344458	2414995	3143602	2037262	2644194	1501827	3063292	2216188	3181283	2713660	2094914	1910301	2292443	3539617	3839424	4566110	4090918	3857645	3181601	2766407	2749107	3147313	4794648	2309618	2580020	2901258	3138158	2867026	2325978	2631604	2653401
563	methionylleucine	Peptide	Dipeptide	40023	LC/MS Pos	100003198	2698	263.2	14486-16-9;	3425788					117274						45860
860	methyl-beta-glucopyranoside	Carbohydrate	Fructose, Mannose and Galactose Metabolism	40480	LC/MS Pos	100003693	1094.3	212.1	709-50-2;	2108					37200	12107			54139		59093		41288	21092	20286	22389		20589	258976	218731	225082	199059	205720	207052						19229		16673
2189	methylphosphate	Nucleotide	Purine and Pyrimidine Metabolism	37070	GC/MS	100001805	1221	241	7023-27-0;	13130			698328	1114253	643427	1548471	2997869	1227020	1183759	4120992	1717804	1309742	838624	1519093	7693109	2197355	5279100	897253	4358234	1139545	1298928	1152237	1026475	4131548	1065833	1431172	3504260	940830	1398011	2031694	2633942	4552065	1577751	2610939	3577007	6455432
1296	myo-inositol	Lipid	Inositol Metabolism	19934	GC/MS	363	1924.9	217	87-89-8;	892	C00137	HMDB00211	3367189	2967251	1399994	2422853	2976968	3342725	5289039	4836134	2976324	4255477	3546344	5100558	4327242	2827604	2718897	2628299	5538283	5875357	9666309	6902498	7876915	8033637	4221930	3583360	5329106	5144909	3998543	3674451	4691799	3799583	4962555	4171055	4204439	4742974
944	myristate (14:0)	Lipid	Long Chain Fatty Acid	1365	LC/MS Neg	519	5439	227.3	544-63-8;	11005	C06424	HMDB00806	3732080	1947757	754368	2380439	1924982	2804650	4034418	3406370	1851354	6589755	12805302	7819640	4681116	3344947	3011823	3182193	338610	405631	423728	395043	446746	382100	1523829	4198769	1058623	600161	2483517	4536572	2334741	1954848	2490347	3105958	4394846	3234020
945	myristoleate (14:1n5)	Lipid	Long Chain Fatty Acid	32418	LC/MS Neg	100001198	5338	225.3	544-64-9 ;	5281119	C08322	HMDB02000	340704	109667	31551	140197	102371	159713	935575	193148	140106	1003302	4566867	1052040	717533	358169	419530	330180	17447	26863	22970	29852	21640	28839	69986	410109	53073	28317	214312	408157	208870	180658	307507	443532	574922	510328
25	N-acetylalanine	Amino Acid	Alanine and Aspartate Metabolism	1585	LC/MS Pos	1110	1603	132.1	97-69-8;	88064	C02847	HMDB00766	77097	71114	67450	53328	118353	111207	76634	103944	133593	81824	58844	112339	96110	40894	92097	88034	72266				95367	91483	68456	49213	68730		63891	98717	65649	93164	77323	77413	64672	91845
885	N-acetylglucosamine	Carbohydrate	Aminosugar Metabolism	15095	GC/MS	100000281	1903.3	245	7512-17-6;	24139	C00140	HMDB00215	196391	114126	28775	118979	107421	191148	164125	179328	113875	199354	167738	281765	124483	124631	107443	214877	133907	151507	174146	189431	167657	114519	143750	195126	266928	558757	156121	184365	216533	122120	160727	171891	194271	116389
886	N-acetylglucosamine 6-phosphate	Carbohydrate	Aminosugar Metabolism	15107	LC/MS Neg	1213	628	300.1	102029-88-9;	439219	C00357	HMDB02817	7491	2594		5416	5187	7026	4924	5713		8153	4541	7973	6455	3712	4714	10227	6897	6755	8237	10538	8874	6009	9707	4646	10151	37401	6864	6918	13391	10061	8091	6144	9010	8513
38	N-acetylglutamate	Amino Acid	Glutamate Metabolism	15720	LC/MS Pos	100000282	1492	190.1	5817-08-3;	70914	C00624	HMDB01138	315269	239692	218212	238062	292410	267683	120508	168070	177673	168786	298430	191593	197166	261336	281542	97251	226414	231315	302416	178400	311116	282883	158634	188133	215644	320786	163325	243247	157870	216360	250636	237177	176908	128003
39	N-acetylglutamine	Amino Acid	Glutamate Metabolism	33943	LC/MS Pos	100001253	1204	189.1	2490-97-3;	182230	C02716	HMDB06029	555226	350149	329264	403842	409808	411342	395173	366541	511484	429796	457339	452843	365648	414133	418574	459209	450060	366591	430723	364395	588853	355304	361641	446069	424819	320883	346780	375432	349167	437829	431093	378208	391302	334022
216	N-acetylleucine	Amino Acid	Leucine, Isoleucine and Valine Metabolism	1587	LC/MS Pos	1082	3444	174.1	1188-21-2;	70912	C02710	HMDB11756	153169	106565	40222	127151	124792	152451	51328	104397	120349	167182	67289		107071	31312	46346		113123	115075	74688	73444	161679	126230	99756	125582	120397	124198	46103	35138	96735	66408	108593	78395	83571	37698
265	N-acetylmethionine	Amino Acid	Methionine, Cysteine, SAM and Taurine Metabolism	1589	LC/MS Neg	1083	1805	190.1	65-82-7;	448580	C02712	HMDB11745	12427	8982	25477	9940	12112	12685	8275	9785	37032	9624	7035	8858	12422	9985	8679	9118	16150	11694	14661	10225	18250	19814	12704	11011	13671	11481	6917	9199	12995	11052	9704	7670	8721	9066
2605	N-glycolylneuraminate	Xenobiotics	Food Component/Plant	37123	GC/MS	100001491	2119	444.2	1113-83-3;	123802	C03410	HMDB00833	132253	170316	63042	159657	103476	192886	427297	241242	122172	226477	333232	618211	206363	126335	132631	104898	124920	139674	315605	219165	368206	253884	200224	157379	186403	315813	153867	248091	346525	230514	255803	119181	186404	170327
1292	N-oleoyltaurine	Lipid	Endocannabinoid	39732	LC/MS Neg	100003119	5599.9	388.3	52514-04-2;	6437033			22668	6208		21188	9827		2519	4847		24265	12436	31330	14533	8914	13800	28065		14592	22873	6986	14592	6828		13035	2707	14973		44671		5950	11092	6132	4977	8524
1294	N-palmitoyltaurine	Lipid	Endocannabinoid	39835	LC/MS Neg	100003239	5556.8	362.4	83982-06-3;				15165	6382		11132	12833	7492		7652	3312	20429	5815		13344	4222	8226	23186	6478	16800	27401	9400	14636	8644	7981	15865	3885	18519	7474	19694		4117	11348		5415	8144
2194	nicotinamide	Cofactors and Vitamins	Nicotinate and Nicotinamide Metabolism	594	LC/MS Pos	432	1267	123.1	98-92-0;	936	C00153	HMDB01406	17239234	18371904	7265248	17725710	17303736	23381200	20199558	24390670	11239437	21905748	18113720	23485260	20630124	18513186	12439561	12670002	22397216	25461958	27694378	25775200	22836872	22770784	20909130	21137340	21656254	16787442	20562570	17967482	18913920	17818834	13355569	21869384	20410058	13938680
2198	nicotinamide adenine dinucleotide (NAD+)	Cofactors and Vitamins	Nicotinate and Nicotinamide Metabolism	5278	LC/MS Pos	1310	1370	664	53-84-9;	5893	C00003	HMDB00902	75354	59299	53269	58916	56899	73382	25467	91021	52259	83169	34986	61857	96290	55912	64060	62901	111021	108821	123271	152947	130920	160462	101581	112669	111467	141371	97104	84272	113522	100789	88421	92027	105989	98381
2199	nicotinamide adenine dinucleotide reduced (NADH)	Cofactors and Vitamins	Nicotinate and Nicotinamide Metabolism	31475	LC/MS Neg	428	1554	664.1	58-68-4 ;606-68-8;	439153	C00004	HMDB01487		5006		4512		7731		6701		11533		8445	8554	5241	2589		5671	8404	6953	8970	8669	7301	5356	8860	7032		7280	7222	7397	7123	6761	7290	7086	7375
2191	nicotinate	Cofactors and Vitamins	Nicotinate and Nicotinamide Metabolism	1504	LC/MS Neg	567	1221	122.1	59-67-6;	938	C00253	HMDB01488	3253	4162	3469	3053	3758	3499		5082					4810	3928	3311		4168	3890	3322	3300	2670	5374	3588	3111	4513	2375	3932	3079	4009		6138	5964	6572	5260
960	nonadecanoate (19:0)	Lipid	Long Chain Fatty Acid	1356	LC/MS Neg	892	6073	297.3	646-30-0;	12591	C16535	HMDB00772	24193	23574	14364	22017	24989	43982	14221	45376	13939	36485	32710	42801	40419	12343	15837	17436	37175	34323	47193	48750	38545	45131	60928	42241	52472	51345	21990	44034	35693	28335	31765	26517	29545	28148
954	oleate (18:1n9)	Lipid	Long Chain Fatty Acid	1359	GC/MS	442	1984.4	339.2	112-80-1;	445639	C00712	HMDB00207	29572496	20716198	7896763	23052264	22498312	21886842	305460896	23064330	24230032	20272534	193233984	35269836	18600002	20347808	24351520	32952970	6745297	7416739	9079778	6396463	6262297	7341686	6815585	20271648	4672449	4238461	23679166	30654866	5906559	5146040	7089912	10438539	12498715	9629260
357	ophthalmate	Amino Acid	Glutathione Metabolism	34592	LC/MS Pos	100001311	1457	290.1	495-27-2;	7018721		HMDB05765	343260	491061	254504	376037	433335	512337	330675	494402	1747063	490575	423814	391063	842866	534718	267712	628267	779194	649266	1544197	938602	1856933	457666	1290063	1142741	3274796	159432	1449749	1534426	2144795	1207653	1091554	694504	839914	1220223
299	ornithine	Amino Acid	Urea cycle; Arginine and Proline Metabolism	1493	GC/MS	444	1763.8	142	3184-13-2;	6262	C00077	HMDB03374	7652209	6522731	3917042	6430922	6930599	7629588	10511155	8744084	9243014	8337050	7921010	10610030	7652237	6067545	5160728	7051049	8295031	11505619	14805946	10445581	11598564	7040837	8204217	7860369	9573393	15537399	6492322	7550072	7903785	7412676	7555656	6646714	6672260	7049796
2133	orotidine	Nucleotide	Pyrimidine Metabolism, Orotate containing	35172	GC/MS	100001416	1550.7	245	314-50-1;	92751	C01103	HMDB00788	471624	393521	312618	519174	335094	455913	919891	613797	1040596	528605	598484	585412	501019	351278	267525	179229	638468	617933	506353	627601	471368	788099	456233	818041	506495	121010	493667	644617	357180	367622	347560	506738	446632	453220
120	p-cresol sulfate	Amino Acid	Phenylalanine and Tyrosine Metabolism	36103	LC/MS Neg	100001315	2896	187.1	3233-57-7;	4615423	C01468	HMDB11635	6614	9455				18239	16979	25263	18701	8490	13681	17729	8979	9977	6710	10253				2774			10699	9186	7817	50046	14337	10871	13579	8525	9734	10129	11567	6085
947	palmitate (16:0)	Lipid	Long Chain Fatty Acid	1336	LC/MS Neg	424	5619	255.3	57-10-3;	985	C00249	HMDB00220	29939008	24335242	15672423	27746930	25906638	29335784	12740332	27541678	23167340	29147456	22593226	33237564	24303420	23974970	24387558	29463276	13995833	14702630	15735527	14162044	13444110	15665757	19129248	28400058	11090509	11273560	26208112	30020784	12128791	11781247	13728376	19118840	23146886	17298432
1077	palmitate, methyl ester	Lipid	Fatty Acid, Methyl Ester	12091	GC/MS	939	1843.8	86.9	112-39-0;	8181	C16995		61417	43369					1079536	69931	72499	79098	442803		82727	83078		52366		71224	99728		79743	74861		79615		78498	33249	73062	35189	61074	30184	73106	75916	102770
948	palmitoleate (16:1n7)	Lipid	Long Chain Fatty Acid	33447	LC/MS Neg	452	5477	253.3	373-49-9;	445638	C08362	HMDB03229	15593801	9461559	3645010	10409358	9528790	11753700	12527082	10196643	8261106	15530560	25506552	19413982	13754172	12862637	13492059	14857806	2620461	3644087	3427112	2317141	2778820	2848328	4164151	12974651	1948205	1204788	10699979	13654092	4179299	3846260	6178693	8114948	11553385	8591866
1285	palmitoyl ethanolamide	Lipid	Endocannabinoid	38165	LC/MS Neg	1489	6416	298.4	544-31-0;	4671	C16512	HMDB02100	16554	12033	4956	11602	14375	13088		10208	7153	12201		14004	10203	10226	10620	14336	31362	33656	24266	26460	21258	34641	9492	13464	11161	11461	7234	11976	9284	9891	11121	11732	12386	11995
1467	palmitoyl sphingomyelin	Lipid	Sphingolipid Metabolism	37506	GC/MS	100002107	2524	311.3	6254-89-3;	9939941			1360361	1744146	1252204	1865366	1949839	1918156	2486445	2150100	1702931	1465973	1485781	1837512	1110705	1210430	1615423	1901854	1624933	1621816	2114669	1544436	1695759	1593344	1666581	1891926	1633759	2146464	2036868	1861374	1884691	1434081	1441891	1670193	1435430	1568289
2219	pantothenate	Cofactors and Vitamins	Pantothenate and CoA Metabolism	1508	LC/MS Pos	1024	2218	220.1	137-08-6;	6613	C00864	HMDB00210	329267	228064	217562	289670	218038	315919	292970	375340	377875	428925	278216	474209	320317	230151	205878	373791	422946	524780	690289	612223	488365	383663	382293	343399	306746	607544	334874	378843	229097	216495	341384	304593	344851	290694
946	pentadecanoate (15:0)	Lipid	Long Chain Fatty Acid	1361	GC/MS	980	1853.5	299.2	1002-84-2;10002-84-2;	13849	C16537	HMDB00826	226958	215410		228514	204001	372612	2093280	390964	330265	215993	1403619	313095	199831	212697	219367	223261	228686	248178	336080	340087	215623	277614	200396	258899	183815	150462	192545	226400	180199	101779		202997	198650	178166
118	phenol sulfate	Amino Acid	Phenylalanine and Tyrosine Metabolism	32553	LC/MS Neg	100001510	2150	173.1	937-34-8;	74426	C02180	HMDB60015	19819	25533	13549	12800	23939	25211	12583	15934	28129	31944	18879	33234	36865	41143	23798	23796	21647	25433	16894	6796	20627	15758	13641	15083	17783	58706	29583	25174	30986	40555	37595	19788	46020	27388
102	phenylacetylglycine	Amino Acid	Phenylalanine and Tyrosine Metabolism	33945	LC/MS Neg	100001275	2377	192.1	500-98-1;	68144	C05598	HMDB00821		4151	3399		3496	8005	3738	7586	2656	7131	5344	5825	7181	5111	3103			2540	5093	4349	2771	7207	4644	6328	9016	13979	3356	3869	7672	6413	5851	5695	3581
91	phenylalanine	Amino Acid	Phenylalanine and Tyrosine Metabolism	64	LC/MS Pos	460	2056	166.1	63-91-2;	6140	C00079	HMDB00159	13087377	13611521	4686428	12494488	12775043	16487008	14221344	15582654	9834917	16330963	12707598	17759358	15279934	11151308	11091457	14107209	17806970	19943408	26665014	21763790	18378660	15567910	15389542	15273463	17968838	25876602	11553677	13016600	18805536	17284794	15944339	14929985	14189376	13693519
574	phenylalanylalanine	Peptide	Dipeptide	41374	LC/MS Pos	100003589	2047.6	237.1	3918-87-4;	69931235488196					221384	20752	25926	19190	51716		175392	22497	79536				18761	16338	20712		24667		25423	30878	15285	15362					24332				15259
581	phenylalanylleucine	Peptide	Dipeptide	40192	LC/MS Pos	100003200	3252	279.2	3303-55-7;	4078229					669411						194668
585	phenylalanylserine	Peptide	Dipeptide	40016	LC/MS Pos	100003252	1808	253.1	16053-39-7;	9859812			13922	29308	119980	26494	43971	21769	33898	26799	136028		50576		18534	20212	16565		23676	17057	15922	14825	15891	23103	15637	29378	16760	16557		22865	15340	11616	20935	16305	18320	10922
932	phosphate	Energy	Oxidative Phosphorylation	11438	GC/MS	461	1307.7	298.9	7664-38-2 ;	1061	C00009	HMDB01429	399739136	387734976	352092960	422939872	409831136	467423104	693429632	436303168	441709824	292458688	514773216	548580928	452686720	374378144	380214944	283339424	415738656	206221472	471592256	450171296	401562528	399201440	467672512	449459360	300703136	356336672	431509632	424988416	382695552	351773024	434779648	401582560	314378912	448986176
749	phosphoenolpyruvate (PEP)	Carbohydrate	Glycolysis, Gluconeogenesis, and Pyruvate Metabolism	597	GC/MS	463	1595.4	369	10526-80-4;	1005	C00074	HMDB00263	48916	46479	12135	47084		61473	66837	94586	161883	102934		135964	48052	94134	62286	98252	94404	99271	296818	166914	296041	195522	41627	73347	54333	106144	45040	38709	123828	91531	96502	52138	45555	39674
1330	phosphoethanolamine	Lipid	Phospholipid Metabolism	1600	GC/MS	1026	1737.8	299.1	1071-23-4;	1015	C00346	HMDB00224	963308	1085122	432565	795915	822537	960302	1378989	1300682	586517	779236	892782	968845	909954	861091	824383	683476	1017154	914078	1061548	1939004	865062	2533296	1170701	1070803	2316637	1077774	831420	1260883	1711443	1192696	1498558	1116939	1026387	1276826
2221	phosphopantetheine	Cofactors and Vitamins	Pantothenate and CoA Metabolism	15504	LC/MS Pos	100000328	2323	359.1	NA;	987	C01134	HMDB01416	547680	513017	29535	390602	424771	556776	165579	474978	121938	716070	175274	699080	809782	600429	388776	529877	1013163	1130380	973780	1039036	988963	1012798	868101	644058	852137	220495	655804	597764	744817	729274	771507	658239	762324	857955
84	pipecolate	Amino Acid	Lysine Metabolism	1444	LC/MS Pos	1025	1120	130.1	4043-87-2;	849	C00408	HMDB00070	178352	219575	103105	236683	194564	273366	301109	416228	89178	270292	220871	250027	382403	303474	217055	352395	639869	883106	1117921	450968	569747	584314	471286	708844	394461	3183387	271790	309848	335989	466797	638944	387417	550617	388182
300	proline	Amino Acid	Urea cycle; Arginine and Proline Metabolism	1898	LC/MS Pos	480	796	116.1	147-85-3;	145742	C00148	HMDB00162	4419036	4761327	951586	5021583	4610137	6365533	3692227	5741604	2258583	5772326	4717503	5815676	5399189	4896213	4879763	5107769	5719991	5694104	6940530	5820862	6285382	4263088	4371976	4790383	5610471	6935862	4202815	4705601	6652476	5637009	4783265	4690162	4665178	4787019
1133	propionylcarnitine	Lipid	Fatty Acid Metabolism (also BCAA Metabolism)	32452	LC/MS Pos	100001162	1589	218.2	17298-37-2 ;	107738	C03017	HMDB00824	45421	16866	260529	58912	44896	56127	63528	73614	70874	79942	71860	79468	46749	28632	55764	32794	69567	64135	176087	169122	174080	93150	55974	43229	52670	486751	71399	44025	90883	56170	33087	45359	19990
2145	pseudouridine	Nucleotide	Pyrimidine Metabolism, Uracil containing	33442	LC/MS Pos	821	1180	245	1445-07-4;		C02067	HMDB00767	25653			16924		17500	25979		30161	25132	19747	26153	20020	19904	22991	24102	23535	26923	31406	21521	19114	23538	20787	31812	32856	137648	24102	32136	27903	24769	28628	23696	29524	27603
334	putrescine	Amino Acid	Polyamine Metabolism	1408	GC/MS	49	1705.8	174	110-60-1;	1045	C00134	HMDB01414	206445	157600	147457	93883	167967	88821	238851		552523	104305	117632	93689	130170	116055	219140	371081	47553	116511	58434			82389	136710	84600		380025		118024	70355	107384	178527		70550	104518
2289	pyridoxate	Cofactors and Vitamins	Vitamin B6 Metabolism	31555	LC/MS Neg	100001121	2210	182.1	82-82-6 ;	6723	C00847	HMDB00017	3984	3103	2786	3862	4521	4339	6703	4981	2906	9023	6016	8246	4706		4465	5375	4556	7859	9214	7283	6736	4506	4472	5896	6105	7891	3329	5229	4963	9278	3927	4191	6921	4049
47	pyroglutamine*	Amino Acid	Glutamate Metabolism	32672	LC/MS Pos	100001540	764	129.2	2353-44-8;	134508			61950	73124	35666	45347	52987	87381	55040	72975	56160	67787	36902	98490	75699	85315	45828	67093	103091	119484	133135	115043	121366	145320	107100	115753	68961	75331	58788	58699	89808	115056	71797	106357	65128	105267
931	pyrophosphate (PPi)	Energy	Oxidative Phosphorylation	2078	GC/MS	495	1642.3	451	1466-09-3;2466-09-3;	644102	C00013	HMDB00250	3410817	8595528	136354944	12461861	13633769	18994218	3234856	17408034	86741536	9068218	1332327	34844540	8751709	8345434	11000887	6027305	16331378	5750076	13851569	8748194	6623448	21261682	18158974	15897276	18083440	3097457	11948448	13479082	11963216	18398804	15278573	5470719	2882228	9867969
750	pyruvate	Carbohydrate	Glycolysis, Gluconeogenesis, and Pyruvate Metabolism	599	GC/MS	823	1130.6	217	127-17-3;	1060	C00022	HMDB00243	95951	44928			51765		117187	37037	137208	41445	71597	78672	94416	53612		62422	81467	45818		45234	72003	50107				65270	78844	72777	38699	53366		37016	39803	79089
769	ribitol	Carbohydrate	Pentose Metabolism	15772	GC/MS	100000406	1692.4	217	488-81-3;	6912	C00474	HMDB00508	358646	600078	84338	563708	512522	581630	641929	1216073	88094	507726	331986	1004189	425071	369513	384613	731894	335918	538805	395474	383256	282014	175462	465596	459647	328871	661727	677758	573462	392080	318768	349462	535138	389832	365614
2216	riboflavin (Vitamin B2)	Cofactors and Vitamins	Riboflavin Metabolism	1827	LC/MS Pos	500	3111	377.2	83-88-5;	493570	C00255	HMDB00244	63537	52362	31851	60212	49677	71232	52088	71574	65527	80774	60213	102880	66084	44206	45555	117618	108880	136292	91336	144084	90734	109123	91501	75108	121278	266820	82876	74348	131983	96636	91063	66642	67171	73569
768	ribose	Carbohydrate	Pentose Metabolism	12080	GC/MS	914	1639.2	204	50-69-1;	5779	C00121	HMDB00283	6139858	4929553	232835	4609150	5186651	5612417	4384911	6635423	1330782	8631032	4667552	11169189	5939656	2785297	3184361	4283057	3670600	4970904	5411837	5071422	5268046	3683393	6936348	6161442	7423795	12190840	5548743	4923228	10155898	7286178	6339351	6878122	6086803	6153297
759	ribose 5-phosphate	Carbohydrate	Pentose Phosphate Pathway	561	GC/MS	19	1928.4	315.1	18265-46-8;108321-05-7;	447634	C00117	HMDB00618	462758	268252	314276	282155	313211	222552	541312	399119	519589	443024	448269	192468	389775	366420	261134	119099	642754	577240	243164	466606	907158	679489	948109	347933	356331	262760	511830	412463	616783	224179	325047	586434	615324	510029
766	ribulose	Carbohydrate	Pentose Metabolism	35855	GC/MS	100000147	1662	306.1	488-84-6;	151261	C00309	HMDB00621	477400	307733		322513	361612	457502	188419	339654	61084	710377	243489	910429	565877	318509	255299	418898	207497	360378	431173	307722	409931	249393	393662	424823	438241	854588	359027	254096	814316	591693	605830	703080	414787	523748
272	S-adenosylhomocysteine (SAH)	Amino Acid	Methionine, Cysteine, SAM and Taurine Metabolism	15948	LC/MS Neg	197	1821	383.1	979-92-0;	439155	C00021	HMDB00939	39893	42859	12491	48107	34980	53737	48002	54114	21937	87917	77360	69413	60504	39571	40731	24392	91812	89337	118991	99830	109526	80859	52982	68729	60252	35896	46790	55861	93412	58994	65093	71569	59359	48874
271	S-adenosylmethionine (SAM)	Amino Acid	Methionine, Cysteine, SAM and Taurine Metabolism	15915	LC/MS Pos	1263	676	399.1	24346-00-7;86867-01-8;	34755	C00019	HMDB01185	122290	170118	20174	165523	155468	203665	190977	225451	27656	156563	143784	114000	187401	209346	119195	134536	127917	115801	73405	129992	61557	109370	119254	116898	120436	130177	159787	149480	154013	151335	74934	94324	141766	92780
352	S-methylglutathione	Amino Acid	Glutathione Metabolism	33944	LC/MS Pos	100001259	1610	322.1	2922-56-7;	3605667	C11347		615208	719848	309596	622478	805125	808302	681524	667658	488099	628447	525515	602009	533825	732674	597472	713154	383862	354613	533142	360449	425880	368058	594479	621952	548254	444173	519023	680275	407495	568254	514339	474123	448182	567183
267	S-methylmethionine	Amino Acid	Methionine, Cysteine, SAM and Taurine Metabolism	38127	LC/MS Pos	100002183	603	164.1	3493-12-7;	458	C05319		137334	183886		183028	156468	213926	158876	93940	14500	195120	201919	166308	217133	143887	182751	168793	131089	186660	134831	123776	175947	166724	112563	202627	141302	160908	140010	223671		196268	322545	237068	171360	186242
4	sarcosine (N-Methylglycine)	Amino Acid	Glycine, Serine and Threonine Metabolism	1516	GC/MS	1023	1182.9	116	107-97-1;	1088	C00213	HMDB00271	417221	242737	212459	399390	374547	553258	398223	402878	195034	964688	1165651	807327	516974	310878	353110	154236	985584	616833	2063047	428407	1648607	597746	255624	531031	369413	584286	280593	444195	1595130	441817	582561	689029	325121	339320
762	sedoheptulose-7-phosphate	Carbohydrate	Pentose Phosphate Pathway	35649	GC/MS	100001628	2070	691.35	2646-35-7;	616	C05382	HMDB01068	105622	84847	119843	118280	162269	160567	69857	130398	56377	95185	29660	74603	95485	102883	126594	111933	116584	204906	140405	206746	117915	171475	87730	138698	240110	108643	179761	161893	124985	130011	157585	165721	136969	204489
9	serine	Amino Acid	Glycine, Serine and Threonine Metabolism	1648	GC/MS	503	1389.1	204	56-45-1;	5951	C00065	HMDB00187	10806044	9709354	2235674	8911561	10011400	12816710	14383402	11797283	330660	15302876	9328699	20628160	11794263	8810665	7728506	13133592	17652378	23397478	33050964	23987152	20995298	14300143	16205422	11412312	18759198	29861282	11288449	10724107	15728571	15213454	14779395	11298843	13234568	13743087
618	serylleucine	Peptide	Dipeptide	40066	LC/MS Pos	100003202	2106	219.2	6665-16-3;				30857	43036	987738	46252	123417	57327	129828	66409	1365743	30208	188201	44934	51906	36833	28088		65873	52164	61641	40142	62675	56083	24364	56034	36810	24009	25585	38847	25148	23472	39875	28953	37872	25613
623	seryltyrosine	Peptide	Dipeptide	42077	LC/MS Pos	100003525	1714	269.2	21435-27-8;	4575735				32485	489764	32743	62325	31780	35100		494650		52135	18021	19883	39928	17447		34372	19614				39134		25459	26343			36306		21802		22038		15275
838	sorbitol	Carbohydrate	Fructose, Mannose and Galactose Metabolism	15053	GC/MS	506	1843	319.1	6706-59-8;	5780	C00794	HMDB00247	559543	734221	237597	689507	704094	916714	949704	991126	408887	570664	849419	745220	796270	310501	436330	480950	492061	689055	543653	714741	378687	557582	292708	510921	470007	310720	328933	972155	381297	301168	505717	364774	314780	297591
336	spermidine	Amino Acid	Polyamine Metabolism	485	LC/MS Pos	50	533	146.2	124-20-9;	1102	C00315	HMDB01257	1048843	320451	4251910	335845	575128	300361	465611	253601	5169853	286274	322462	263875	340229	351745	387330	276257	295419	295900	323073	243566	292990	290382	575051	370160	459191	509183	254473	347227	774807	317459	352702	310213	317753	339825
335	spermine	Amino Acid	Polyamine Metabolism	603	LC/MS Pos	507	506	203.2	71-44-3;	1103	C00750	HMDB01256			455133						638479
1464	sphinganine	Lipid	Sphingolipid Metabolism	17769	LC/MS Pos	313	5175	302.3	3102-56-5;	3126	C00836	HMDB00269	212961	172918	52634	171115	152443	206457		128039	85801	232616		190252	293463	246728	300061	197203	190670	256308	219133	137178	224524	217015	188688	162804	231556	327447	189578	124728	540098	315050	281487	210679	271689	238638
1473	sphingosine	Lipid	Sphingolipid Metabolism	17747	LC/MS Pos	297	5197	300.2	123-78-4;	5353955	C00319	HMDB00252	1281362	1084115	396142	1172748	897693	1060957	46881	756119	284934	1113123	50865	1047519	1361377	1395617	1426766	1182416	985415	1148497	895817	602497	697934	874430	969538	970348	937727	1326868	1185503	793745	4562300	1350501	1175695	1163397	1589502	1445143
2656	stachydrine	Xenobiotics	Food Component/Plant	34384	LC/MS Pos	100001296	860	144.1	4136-37-2;	115244	C10172	HMDB04827	50060	42718		65367	87488	25154	20666	38376	15962		17020	25213	47070		475441		1150285	1140879	1108800	606550	1103371	1168148	89703	206636	56273	62729	81482		43694	57526	53349		42640	87242
1099	stearamide	Lipid	Fatty Acid, Amide	37487	GC/MS	100002105	2071	131	124-26-5;	31292	C13846	HMDB34146	327601	276548	166105	405508	295667	397590	934354	455769	122236	546265	602700	644971	337933	195844	241671	354801	367161	462740	856941	327275	388835	376354	376788	343468	407310	378218	332717	403519	385728	353422	442070	395902	336862	449355
952	stearate (18:0)	Lipid	Long Chain Fatty Acid	1358	LC/MS Neg	439	5886	283.4	57-11-4;	5281	C01530	HMDB00827	7002177	5098046	4108470	5822826	6116085	6255059	1762746	5767920	3977926	7349711	3900087	7465940	5940361	4032065	4387998	5242629	4763818	4059466	4886544	4808202	4518563	4656101	5668713	5441686	4792658	5340893	5034977	7310226	4867332	3967360	4587054	4625726	5502374	4682638
1083	stearate, methyl ester	Lipid	Fatty Acid, Methyl Ester	6097	GC/MS	937	1946.4	73.9	112-61-8;	8201			115737				244430	123944	585529			206958	444857	269103	147278		65723	138796	155633	132112	135134		139277	269456		214325		266427		123578	105797			151713	159538
978	stearidonate (18:4n3)	Lipid	Polyunsaturated Fatty Acid (n3 and n6)	33969	LC/MS Neg	100001229	5381	275.3	111174-40-4 ;	5312508	C16300	HMDB06547	28750	171658	27373	112894	96911	264375	248501	317832	8343	164667	111841	67288	55446	32340	30249	18901	81449	79103	75278	67198	98301	98987	355864	252774	230643	31924	204210	411520	42584	22894	54732	47393	65382	43724
1468	stearoyl sphingomyelin	Lipid	Sphingolipid Metabolism	19503	GC/MS	1538	2645	311.3	85187-10-6;85187-10-6 ;	6453725	C00550	HMDB01348	171209	288946	68549	363138	307357	278552	171393	334820	268448	292809	412282	322788	343166	244993	181113	189080	205047	116039	184280	248955	255352	239309	188749	198905	272791	365612	238073	108829	288217	271219	311989	310976	372118	442954
919	succinate	Energy	TCA Cycle	1437	LC/MS Neg	252	618	117.1	110-15-6;	1110	C00042	HMDB00254	4179	3882		4600	5017	4355	8633	5113		4879	6007	5576	4110	5454	4577	4344	4568	2741	4011	5024	4979	3866	3306	4834	4829	3005	3921	4155	4233	3645	4639	4151	5073	3876
918	succinylcarnitine	Energy	TCA Cycle	37058	LC/MS Pos	100001948	1401	262.1					126302	95077	106331	101410	103089	102865	62752	83194	121354	73618	43667	64135	55745	171100	114007	170499	64040	73841	58953	70630	86779	57042	49150	111356	47675	29033	103044	122047	54813	75134	84728	74985	83167	55012
848	tagatose	Carbohydrate	Fructose, Mannose and Galactose Metabolism	35864	GC/MS	100000893	1770	217.1	87-81-0;	92092	C00795	HMDB03418	400729	914813		965686	461139	628494	802790	1129180		1322243	1269009	1456992	661366	508558	650407	1006148	395561	490874	442474	574827	342961	215269	285585	1131429	308641	203997	1018879	1191328	491599	353598	274514	752669	514203	739345
291	taurine	Amino Acid	Methionine, Cysteine, SAM and Taurine Metabolism	32975	LC/MS Pos	512	687	126.1	107-35-7;	1123	C00245	HMDB00251	1072573	1163769	68314	1249247	1042904	975112	1030855	485525	47122	1182284	1125000	1208607	1377762	964948	1138109	1052742	951800	1414266	1363663	791688	1170746	1361048	1286876	1371584	944300	1339951	1084082	1450371	119056	995848	1275480	1100178	934379	1314233
1652	tauro(alpha + beta)muricholate	Lipid	Primary Bile Acid Metabolism	43167	LC/MS Neg	100004515	4743.7	514.4					914166	960573	621732	519599	1211238	990464	1268214	542781	954337	342996	625598	597781	938728	1937595	1089831	813976	616882	637950	1614463	793861	744887	736945	312177	781191	1480032	31894	412687	620160	1487994	628192	395528	799190	556310	785454
1647	taurochenodeoxycholate	Lipid	Primary Bile Acid Metabolism	18494	LC/MS Neg	1629	5218	498.3	6009-98-9;	387316	C05465	HMDB00951	182103	242035	119979	94539	192042	152507	171011	70520	175758	128641	84234	164051	112072	309287	160591	93433	78363	193254	112830	122450	120336	72539	91578	112361	378314	92515	57502	125545	118011	158883	88028	135088	112860	89853
1644	taurocholate	Lipid	Primary Bile Acid Metabolism	18497	LC/MS Neg	1648	5122	514.3	145-42-6;	6675	C05122	HMDB00036	1977118	1764248	1187745	1560347	2822559	2637602	3786360	1868643	2304043	2419437	1479611	2370955	2112617	2289696	2212670	1738174	1622007	2098460	3176241	2256022	2400422	1634670	1205831	1978168	2959079	1166986	2125251	2549690	1910167	1829110	934567	1939036	1540041	2198176
1655	taurodeoxycholate	Lipid	Secondary Bile Acid Metabolism	12261	LC/MS Neg	1668	5243	498.3	207737-97-1;	2733768	C05463	HMDB00896	150211	236164	164266	176451	366524	808751	814963	831091	185082	996791	433700	615661	516184	311206	207249	127705	276415	230116	221428	594891	305233	283837	266292	576061	809860	175930	520530	1034554	381622	667992	359568	823349	500315	199105
1674	taurohyocholate	Lipid	Secondary Bile Acid Metabolism	42603	LC/MS Neg	100004084	5000	514.3					3454	3519	1973		2736	3802	5391		9115			5299	6277	8319			6409	5611	11977	3813	3570	5144			7683				3613
1676	taurohyodeoxycholic acid	Lipid	Secondary Bile Acid Metabolism	43588	LC/MS Neg	100003869	5050	498.5	38411-85-7;	119046			41965	145425	59772	50033	130233	118917	87882	91272	44995	41051	45971	73956	118660	251290	122953	49528	68120	53791	109427	120283	119920	61270		73215	93692		69580	97554	71658	69689	32939	144558	98676	71067
1661	taurolithocholate	Lipid	Secondary Bile Acid Metabolism	31889	LC/MS Neg	100001065	5328	482.4	516-90-5 ;	10595	C02592	HMDB00722	6666	11365	4756	6339	6366	20731	12149	12804	8506	9452	7075	13956	11311	9591	6693	6551	5539	8038	5345	8606	6312		6486	8233	14137		7765	18264	4846	8880	7411	12568	10736
1666	tauroursodeoxycholate	Lipid	Secondary Bile Acid Metabolism	39378	LC/MS Neg	100002912	5002.6	498.4	14605-22-2;	9848818		HMDB00874	187507	152336	98862	88492	141429	141251	169050	122098	174225	84388	77349	86820	108382	227638	96250	54456	84817	120016	74678	107878	50953	28945	68726	121130	236831	11173	67271	85196	228982	94129	76556	89039	119411	67379
1067	tetradecanedioate	Lipid	Fatty Acid, Dicarboxylate	35669	LC/MS Neg	100001613	3970	257.2	821-38-5;	13185		HMDB00872	5064	3270		4964	3947	5268	14777	2744	2735	4354	17796	5149	5415	3527	4478	5607								4281		3304	2555	5391	5170	3666	2975	3531	3531
2229	threonate	Cofactors and Vitamins	Ascorbate and Aldarate Metabolism	27738	GC/MS	100001022	1560.7	292.1	70753-61-6;	151152	C01620	HMDB00943	92928	125681	51762	75232	182841	161004	242434	297598	118602	282792	195679	340209	228249	165514	91161	264360	100316	147706	308002	152000	278521	109138	91973	140874	155466	366232	212177	239281	129177	189985	199695	166490	174092	99404
14	threonine	Amino Acid	Glycine, Serine and Threonine Metabolism	1284	LC/MS Pos	564	713	120.1	72-19-5;	6288	C00188	HMDB00167	531106	605938	152619	619691	548140	815686	707336	645355	277231	820897	676579	798526	795072	552604	486729	689525	722088	950424	1308161	996786	906206	631956	514092	512230	667558	910202	458154	600493	685869	601530	538756	492806	504857	520035
633	threonylleucine	Peptide	Dipeptide	40051	LC/MS Neg	100003204	1952	231.2	50299-12-2;	4420322			2497	3939	97365	3246	3086		7110	3034	83937		7556	1960		2402	1397		2915	2050	1783	1313	2140	2561		2939	2365			2001			1486	2487		1484
635	threonylphenylalanine	Peptide	Dipeptide	31530	LC/MS Pos	100001125	2500	267.2	16875-27-7;	40997994099798			18416	18027	290862	20686	17568	24353	30281		149760		22387	26109	13545	19495			14776							14303				15079				13738	8368
318	trans-4-hydroxyproline	Amino Acid	Urea cycle; Arginine and Proline Metabolism	32306	LC/MS Pos	1001	705	132.1	51-35-4;	5810	C01157	HMDB00725	36854	47485	32748	33646	55063	52570	31683	38530	28980	35179	47423	46001	38682	14839	45789		93685	68240	92042	71717	113999	60113	45514	65542	72138	147090	36962		106502	77981	67137	51849	56190	70199
2211	trigonelline (N'-methylnicotinate)	Cofactors and Vitamins	Nicotinate and Nicotinamide Metabolism	32401	LC/MS Pos	100001092	757	138.1	6138-41-6 ;	5570	C01004	HMDB00875	19436		20852		45665	26724				38125		33307	46149	69163	37085		524162	518569	549199	335512	557418	492538	109900	89432	48394	53171	71615	32456	52393	102938	86648	38437	48965	78338
174	tryptophan	Amino Acid	Tryptophan Metabolism	54	LC/MS Pos	565	2445	205.1	73-22-3;	6305	C00078	HMDB00929	3076699	3154589	1058476	3073139	2924599	3820302	3196705	3699150	2391405	4147218	2970279	4038191	3662871	2887398	2771277	3363600	3607595	4179396	5659640	4196595	4031714	3001795	3299738	3252841	3811802	6111690	2752163	3331798	4771862	3503904	3449859	3130475	3150574	2937680
104	tyrosine	Amino Acid	Phenylalanine and Tyrosine Metabolism	1299	LC/MS Pos	815	1516	182.1	60-18-4;	6057	C00082	HMDB00158	5966909	5125849	1364446	5093308	5711446	6951300	6048024	5987873	4184594	5426547	5798725	5825176	5543698	4348340	4616091	4923995	5339956	7296400	7546815	8110652	6350561	5102945	5716362	4986126	6425859	7485789	3941888	4883119	6749686	5681710	5608894	4821106	4649608	5171151
659	tyrosylglycine	Peptide	Dipeptide	41375	LC/MS Pos	100003598	1596.8	239.1	673-05-5;	259323			47972	45236	57911	54940	47866	55931	76705	33343	95402	24794	62908	29411	36701	39037	48217	18591	53885	38627	20346	38302	52970	43126	57809	54497	56727	27331	26282	44505	40170	44763	43979	38465	40798	46333
865	UDP-galactose	Carbohydrate	Nucleotide Sugar	15860	GC/MS	100000298	1973	243.1	2956-16-3;91183-98-1;137868-52-1;	18068	C00052	HMDB00302	239614	162265		192267	173864	210063	235370	196325		308098	229823	405811	271387	195775	234706	128365	96970		102877				223502		391735	70319	188684	147067	393250	101128	272134		160451	293529
866	UDP-glucuronate	Carbohydrate	Nucleotide Sugar	2763	LC/MS Neg	1097	594	579.1	28053-08-9;63700-19-6;	17473	C00167	HMDB00935	21520	31068	5012	17763	28833	27671	5952	18905	13544	7800	15363		15858	32080	21741		34525	17612	5851	16549	16438	35160	62886	27840	44482		34544	21346	11023	19616	41038	19794	18862	23245
2144	uracil	Nucleotide	Pyrimidine Metabolism, Uracil containing	605	GC/MS	825	1370.4	241	66-22-8;	1174	C00106	HMDB00300	1505141	888113		853080	1148238	1032520	1291979	917340	70439	1404653	631986	2004459	866378	998304	921526	3145635	730544	1491588	2452022	1637233	1322832	978588	1207498	1278145	1357104	4339133	1334809	1330530	1155893	1278846	1128979	1386277	1090934	1137571
2067	urate	Nucleotide	Purine Metabolism, (Hypo)Xanthine/Inosine containing	1604	GC/MS	1134	1928	441.2	69-93-2;120K5305;	1175	C00366	HMDB00289	18499	63496	108140	52735	39083	29201	43333	44773	43287	53167	29752	95736	48549	35123	35670	63740	37329	57033	75075	63458	69276	29594	98804	26316	71909	96679	57193	52743	54191	27214	25829	58999	45896	40995
298	urea	Amino Acid	Urea cycle; Arginine and Proline Metabolism	1670	GC/MS	533	1223.9	171	57-13-6;	1176	C00086	HMDB00294	1511082	1636538		1222500	1345241	2641766	2337348	2446041	42511	3606541	2046358	4085551	3167594	1886112	1379198	2252203	2277532	3037907	10325760	2833871	4411601	2631047	751686	2087375	1688944	23241118	1801875	2009724	1982886	2648392	2748695	2584545	1537308	1165068
2143	uridine	Nucleotide	Pyrimidine Metabolism, Uracil containing	606	LC/MS Neg	535	1430	243.1	58-96-8;	6029	C00299	HMDB00296	222591	250004	65554	251653	193448	266498	175860	245759	112614	280692	145727	278950	248450	197752	199015	283301	290724	315467	344011	310444	304298	255866	266590	265237	242537	414197	262242	260983	305132	283743	258556	250517	263021	245284
2139	uridine monophosphate (5' or 3')	Nucleotide	Pyrimidine Metabolism, Uracil containing	39892	LC/MS Neg	100003366	635	323.1	58-97-9;	6030	C01368, C00105	HMDB00288	44334	74046		38032	68570	73562	28387	67274		57458	58308	25377	90603	103461	70061	6225	74313	39289	49784	58934	66748	121860	62638	47366	60269	9550	32396	65764	36085	41641	71959	58061	67458	60200
1138	valerylglycine	Lipid	Fatty Acid Metabolism(Acyl Glycine)	36768	LC/MS Pos	100001451	2824	160.1	24003-66-5;	4737557		HMDB00927	65895	65656		65082	64210	95428	46820	60629	83109	73681	118365	87370	84693	59033	67238	37681	146547	136018	158979	157005	165927	135379	79085	89537	101507	101268	61882	47867	88151	76434	105522	46535	90224	60637
254	valine	Amino Acid	Leucine, Isoleucine and Valine Metabolism	1649	LC/MS Pos	566	1040	118.1	72-18-4;	6287	C00183	HMDB00883	10328936	9398032	2810911	9428322	8533902	11979237	11884768	11836614	6771875	12591634	10216534	11968083	11624284	8400150	8647019	10665243	11962134	14813797	18218058	14735706	13043313	11963216	10209179	10592127	13857706	20996484	8871439	10000032	13259923	10733789	11674708	9730398	10006114	9846036
674	valylglycine	Peptide	Dipeptide	40475	LC/MS Neg	100003641	1491	173.1	686-43-1;	136487			2903	3880	4334	4276	3890	4093	2758	3670	5978	2670	4791		7817	3456	2567		6017	4225	2496	3842	4928	6797	3938	2955	2554		2290		2909		2183		1900	1766
677	valylleucine	Peptide	Dipeptide	39994	LC/MS Neg	100003210	3301	229.3	22906-55-4;	352039					130733						94574
680	valylphenylalanine	Peptide	Dipeptide	40688	LC/MS Neg	100003645	3560	263.2	3918-92-1;	69931196993120					12576						6847
682	valylserine	Peptide	Dipeptide	40716	LC/MS Neg	100003647	1332	203.2	15388-94-8;	139506					8152						13234		4135
683	valylthreonine	Peptide	Dipeptide	44543	LC/MS Pos	100004584	1094	219.1	72636-02-3 ;	4046492				30941	253201	29171	38261	34393	73511	47934	232556	23853	208029	32203	73326	25001	21355		53934	33819	39642	16759	57568	98867	21989	38543	36596		26955	27195	33866	17037		28369	25801	20569
2060	xanthine	Nucleotide	Purine Metabolism, (Hypo)Xanthine/Inosine containing	3147	LC/MS Pos	1004	1430	153.1	69-89-6;	1188	C00385	HMDB00292	4159309	3931093	134520	4276899	3464843	4632447	1795698	4423724	975778	5180713	1639524	5215638	4741832	3222633	3687371	5403633	4148849	4574541	5265795	4224891	4239481	3750895	4471405	4869915	4701350	7094480	4517771	4499402	5341320	4916728	4379260	4096484	4455357	4731835
2062	xanthosine	Nucleotide	Purine Metabolism, (Hypo)Xanthine/Inosine containing	15136	LC/MS Pos	100000299	1785	285	146-80-5;	64959	C01762	HMDB00299	147098	267754	38774	287253	172893	393681	368512	455558	105883	405742	366390	444808	398485	199929	228941	201945	428365	469736	543029	480080	467284	484384	221814	453537	301915	371643	287689	350509	724212	386512	382957	352637	361368	325679
775	xylitol	Carbohydrate	Pentose Metabolism	4966	GC/MS	543	1677.6	307.2	87-99-0;	6912	C00379	HMDB02917	154735	159200	69289	155904	199009	182923	190441	204234	64950	201234	151025	197792	156386	113060	133252	163262	150117	189756	277485	117362	163365	205769	145619	153612	169556	215573	118557	128367	207130	175499	230979	205448	96327	133776
773	xylonate	Carbohydrate	Pentose Metabolism	35638	GC/MS	100001627	1722	292	73686-31-7;	6602431	C05411		580379	157948	152646	167719	232735	176681	375038	298075	651205	283908	134243	546861	258321	180867	158533	444460	308946	528791	1025614	929664	464405	439274	458469	374172	334848	525627	251343	222204	239570	270013	342968	216377	217436	230928
771	xylulose	Carbohydrate	Pentose Metabolism	18344	GC/MS	100000421	1668	306.1	551-84-8;	5289590	C00310	HMDB00654	47810	28444		59398	65582	47073		32557		62373	34542	115691	47443	25309	19521	81527	15634		52756	21891	37253			35306	62448	44938	38818	24817	33245	57929	54533	84972	32085	60821

## Sheet: ScaledImpData
												SAMPLE_NAME	UCRS-00001	UCRS-00002	UCRS-00003	UCRS-00004	UCRS-00005	UCRS-00006	UCRS-00007	UCRS-00008	UCRS-00009	UCRS-00010	UCRS-00011	UCRS-00012	UCRS-00013	UCRS-00014	UCRS-00015	UCRS-00016	UCRS-00017	UCRS-00018	UCRS-00019	UCRS-00020	UCRS-00021	UCRS-00022	UCRS-00023	UCRS-00024	UCRS-00025	UCRS-00026	UCRS-00027	UCRS-00028	UCRS-00029	UCRS-00030	UCRS-00031	UCRS-00032	UCRS-00033	UCRS-00034
												SAMPLE_ID	1746447	1746448	1746449	1746450	1746451	1746452	1746453	1746454	1746455	1746456	1746457	1746458	1746459	1746460	1746461	1746462	1746463	1746464	1746465	1746466	1746467	1746468	1746469	1746470	1746471	1746472	1746473	1746474	1746475	1746476	1746477	1746478	1746479	1746480
												CLIENT_IDENTIFIER	140-D3	141-D3	142-D3	143-D3	144-D3	145-D3	146-D3	148-D3	149-D4	150-D4	151-D4	152-D4	153-D4	155 D4	157 D4	158 D4	102 V	103 V	104 V	105 V	108 V	110 V	211 D3	212 D3	213 D3	214 D3	215 D3	216 D3	225 D4	226 D4	227 D4	228 D4	229 D4	230 D4
												GROUP_DESCRIPTION	LA-HFD	LA-HFD	LA-HFD	LA-HFD	LA-HFD	LA-HFD	LA-HFD	LA-HFD	HFD	HFD	HFD	HFD	HFD	HFD	HFD	HFD	Viv chow	Viv chow	Viv chow	Viv chow	Viv chow	Viv chow	LA-HFD	LA-HFD	LA-HFD	LA-HFD	LA-HFD	LA-HFD	HFD	HFD	HFD	HFD	HFD	HFD
												GROUP_NUMBER	1	1	1	1	1	1	1	1	2	2	2	2	2	2	2	2	3	3	3	3	3	3	4	4	4	4	4	4	5	5	5	5	5	5
												TIME_POINT	35 wks	35 wks	35 wks	35 wks	35 wks	35 wks	35 wks	35 wks	35 wks	35 wks	35 wks	35 wks	35 wks	35 wks	35 wks	35 wks	35 wks	35 wks	35 wks	35 wks	35 wks	35 wks	16 wks	16 wks	16 wks	16 wks	16 wks	16 wks	16 wks	16 wks	16 wks	16 wks	16 wks	16 wks
PATHWAY_SORTORER	BIOCHEMICAL	SUPER_PATHWAY	SUB_PATHWAY	COMP_I	PLATFORM	CHEMICAL_I	RI	MASS	CAS	PUBCHEM	KEGG	Group HMB_I	HF+LA_35 wks	HF+LA_35 wks	HF+LA_35 wks	HF+LA_35 wks	HF+LA_35 wks	HF+LA_35 wks	HF+LA_35 wks	HF+LA_35 wks	HF_35 wks	HF_35 wks	HF_35 wks	HF_35 wks	HF_35 wks	HF_35 wks	HF_35 wks	HF_35 wks	Ctrl_35 wks	Ctrl_35 wks	Ctrl_35 wks	Ctrl_35 wks	Ctrl_35 wks	Ctrl_35 wks	HF+LA_16 wks	HF+LA_16 wks	HF+LA_16 wks	HF+LA_16 wks	HF+LA_16 wks	HF+LA_16 wks	HF_16 wks	HF_16 wks	HF_16 wks	HF_16 wks	HF_16 wks	HF_16 wks
1460	1,2-dipalmitoylglycerol	Lipid	Diacylglycerol	35727	GC/MS	850	2600	313.3	40290-32-2;	99931		HMDB07098	0.6534	0.3615	0.5171	0.3914	0.5491	0.4538	3.0889	0.6475	1.1265	0.997	4.1891	2.7314	1.1516	1.06	1.003	1.455	0.3592	1.3139	1.6601	0.6572	1.2679	1.3273	0.4382	0.4398	1.0358	1.4108	0.8159	1.0074	1.4904	0.981	0.7003	1.7083	0.644	0.8017
745	1,3-dihydroxyacetone	Carbohydrate	Glycolysis, Gluconeogenesis, and Pyruvate Metabolism	35963	GC/MS	100000143	1263	103	96-26-4;62147-49-3;	670	C00184	HMDB01882	1.0781	1.2609	0.3922	0.8473	1.0664	1.007	0.6742	1.1729	0.993	1.9413	0.9522	2.766	1.3443	0.7893	0.5423	0.879	0.7604	0.9784	1.0118	0.7408	1.3014	0.5715	1.1249	0.6675	0.7748	1.1401	0.9549	0.7034	2.2647	1.3489	0.7534	1.0994	1.1139	1.1697
1461	1,3-dipalmitoylglycerol	Lipid	Diacylglycerol	35728	GC/MS	1730	2637	371.3	26657-95-4 ;	68149			1.0828	0.3236	0.1947	1.0525	0.9737	1.2882	2.7411	0.9525	0.6557	1.2259	0.8664	0.9284	0.6799	0.7917	1.0654	1.6697	1.0263	0.8162	3.3891	1.0466	1.1143	1.8824	0.8888	1.1891	0.7264	0.5761	0.6538	1.0633	1.0513	1.4483	0.6975	0.545	0.5813	1.1364
731	1,5-anhydroglucitol (1,5-AG)	Carbohydrate	Glycolysis, Gluconeogenesis, and Pyruvate Metabolism	20675	GC/MS	100000580	1788.7	217.1	154-58-5;		C07326	HMDB02712	1.1189	1.0027	0.5296	1.055	0.6455	1.2381	1.4196	0.9558	0.3733	1.9516	1.4264	2.6918	1.181	0.7549	0.7797	0.9545	0.5867	0.3733	0.6493	0.7058	0.7728	0.388	1.387	1.3688	1.3351	0.9671	0.9159	1.2241	1	1.2392	1.3298	0.8944	0.9599	1.4252
1361	1-arachidonoylglycerophosphocholine (20:4n6)*	Lipid	Lysolipid	33228	LC/MS Pos	100001551	5554	544.3			C05208		0.7928	1.3739	0.1944	1.3275	0.9645	1.1393	0.0676	1.2571	0.0918	1.1319	0.054	1.1811	1.4244	1.0374	0.7499	0.5682	1.6064	0.9553	1	0.054	0.9439	1.3272	1.0922	0.9572	1.0287	1.5031	1.1377	0.8195	5.4215	1.1943	0.6726	0.8129	0.9519	0.9933
1389	1-arachidonoylglycerophosphoethanolamine*	Lipid	Lysolipid	35186	LC/MS Neg	100001571	5731	500.3				HMDB11517	1.0076	0.64	0.2661	1.1655	0.7291	0.8668	0.0398	0.762	0.5089	2.1793	0.1105	2.7343	1.0923	0.6644	0.7529	2.0208	0.6803	1.264	1.5334	0.9806	0.9067	0.9441	0.9555	1.3573	1.0866	1.9901	0.6915	1.3294	1.3086	1.1754	1.2214	1.1193	0.9924	1.1595
1410	1-arachidonoylglycerophosphoinositol*	Lipid	Lysolipid	34214	LC/MS Neg	100001654	5479	619.4					1.4221	0.8887	0.2691	1.1089	1.0194	1.1265	0.1473	1.0479	0.8429	2.3526	0.4104	2.4058	1.2122	0.7741	0.7382	1.4553	0.7628	1.2007	1.4284	1.0482	1.3283	0.9909	1.0091	1.0725	0.965	1.5522	0.7724	1.359	0.7987	0.7061	0.7171	0.6637	0.8299	0.7067
1356	1-arachidoylglycerophosphocholine (20:0)	Lipid	Lysolipid	45456	LC/MS Pos	100001384	6100	552.4				HMDB10390	0.476	0.2953	0.2057	0.3629	0.2057	1	0.2057	0.8511	0.2057	0.4036	0.2057	3.3519	0.5099	0.2689	0.2057	0.2057	2.0997	2.5927	6.1037	1.7218	6.4445	0.9451	1.3312	0.5481	3.4146	2.318	0.4514	0.5507	9.9487	3.0004	0.2057	2.1617	1.6121	0.8215
1455	1-docosahexaenoylglycerol (1-monodocosahexaenoin)	Lipid	Monoacylglycerol	35153	LC/MS Neg	100001481	6180	415.3					3.202	2.047	1.1652	2.9862	3.2486	2.0326	2.7559	2.3879	0.7947	1.006	1.9466	0.771	0.8382	1.298	1.246	0.994	1.4181	0.4815	0.5055	0.5973	0.5779	0.6651	1.2231	2.3155	0.8487	0.4968	1.3389	6.1392	0.573	0.4419	0.6293	0.5777	0.6436	0.6182
1367	1-docosahexaenoylglycerophosphocholine (22:6n3)*	Lipid	Lysolipid	33822	LC/MS Pos	100001566	5518	568.4					0.7573	1.1347	0.1389	1.2297	0.9796	1.5637	0.1389	1.1979	0.1389	1	0.165	1.497	1.4349	1.217	0.6232	0.7735	1.6466	1.3314	1.6562	0.7272	1.7296	1.7312	0.8265	1.1995	0.852	0.9837	0.8837	0.8935	2.8502	0.8895	0.9792	0.1389	1.2464	0.8052
1396	1-docosahexaenoylglycerophosphoethanolamine*	Lipid	Lysolipid	44633	LC/MS Neg	100002060	5650	524.3					0.8351	0.6525	0.2938	1.3241	0.7358	0.8186	0.0588	1.0414	0.6106	2.245	0.118	2.3957	0.9263	0.4973	0.5878	1.6021	0.8723	1.5105	2.0823	1.4279	1.2624	1.1258	1.227	1.5023	1.0445	1.999	0.8323	1.586	1.0552	0.9586	1.1793	0.8029	0.888	0.9429
1359	1-eicosatrienoylglycerophosphocholine (20:3)*	Lipid	Lysolipid	33821	LC/MS Pos	100001552	5600	546.4					1.4064	0.733	0.1553	1.119	0.8523	1.1875	0.0983	0.9172	0.0983	0.7488	0.0983	1.4337	1.2482	1.1705	1.5318	1	1.5526	1.4217	1.2525	0.6912	1.1402	0.8921	0.4655	0.6936	0.8323	0.6823	0.5905	0.7612	0.0983	1.7	0.3875	1.248	1.4246	1.5547
1358	1-eicosenoylglycerophosphocholine (20:1n9)*	Lipid	Lysolipid	44560	LC/MS Pos	100005352	5882.7	550.5					0.3029	0.3029	0.3029	0.3029	0.3029	0.3029	0.3029	1.4038	0.3029	0.3653	0.3029	2.1242	0.8905	1	0.5436	1.7379	0.8618	1.174	3.6339	0.6428	3.5399	1.3374	0.5195	1.1301	0.3029	1.8745	0.7637	0.7518	10.7104	3.2705	0.3029	0.3029	0.9712	0.6765
1447	1-linoleoylglycerol (1-monolinolein)	Lipid	Monoacylglycerol	27447	LC/MS Neg	100001040	6226	279.2	2277-28-3;	5283469			0.6453	1.7264	0.7539	1.6757	1.4875	2.1125	9.8105	3.1161	0.3909	0.9115	10.3454	1.0619	0.6101	0.3909	0.5659	0.3909	6.1254	0.4396	0.512	0.492	0.5881	0.8203	1.958	3.6964	1.4248	0.6384	2.0952	9.3174	0.6581	0.483	0.484	0.9381	1.1467	1.0724
1350	1-linoleoylglycerophosphocholine (18:2n6)	Lipid	Lysolipid	34419	LC/MS Pos	100001395	5574	520.4		11988421	C04100		0.3867	0.8479	0.0972	0.5775	0.5367	0.8912	0.029	1.0311	0.0566	1	0.029	1.0073	1.5442	0.6581	0.5338	0.2359	1.8858	1.305	1.7198	0.8149	1.2557	1.645	1.1737	0.9211	1.5844	1.637	0.7794	0.7015	4.37	1.6474	0.9297	1.0911	1.554	1.3249
1385	1-linoleoylglycerophosphoethanolamine*	Lipid	Lysolipid	32635	LC/MS Neg	100001570	5725	476.3				HMDB11507	0.3784	0.3852	0.1683	0.6201	0.3831	0.6088	0.1219	0.6444	0.248	1.6601	0.1219	2.2998	0.915	0.3835	0.3177	0.7518	0.7154	1.2264	1.7339	1.2179	1	0.7225	1.11	1.3692	1.438	2.0051	0.4417	1.2141	1.3929	1.4501	1.2641	1.0336	1.0312	1.2687
1406	1-linoleoylglycerophosphoinositol*	Lipid	Lysolipid	36594	LC/MS Neg	100001778	5487	595.3					0.3928	0.6738	0.2652	1.0325	0.8034	0.9023	0.2652	1.1732	0.2652	1.911	0.4377	1.7182	1	0.6038	0.3378	0.2652	1.2646	2.0576	2.6073	1.9435	1.8576	1.7858	1.6956	1.5112	1.3727	3.7506	0.8125	1.6005	0.6619	0.898	0.6392	0.6397	0.5393	0.9334
1343	1-margaroylglycerophosphocholine (17:0)	Lipid	Lysolipid	33957	LC/MS Pos	100001264	5750	510.4	50930-23-9;			HMDB12108	0.4478	0.4478	0.4478	0.4478	0.4478	0.8067	0.4478	1	0.4478	0.4478	0.4478	1.4617	0.4478	0.5074	0.4478	0.4478	2.2181	0.5701	7.0018	0.9863	8.4695	1.3765	0.9038	0.46	1.0258	3.4439	0.4478	0.4707	17.1633	3.1688	0.4478	0.4478	0.4622	0.4478
67	1-methylimidazoleacetate	Amino Acid	Histidine Metabolism	32350	LC/MS Pos	100001208	845	141.1	2625-49-2 ;	75810	C05828	HMDB02820	0.9298	0.959	0.546	0.4262	0.5716	1.7024	1.1855	1.2988	0.5519	0.7316	0.6812	1.1653	1.7259	0.7704	0.7605	1	0.6619	0.4487	0.69	0.4262	1.0085	1.0829	0.93	1.5201	2.3786	29.3986	1.1235	0.9407	0.7947	2.2904	2.0218	1.6007	1.3503	1.4278
1334	1-myristoylglycerophosphocholine (14:0)	Lipid	Lysolipid	45453	LC/MS Pos	100001383	5481	468.3	20559-16-4;	460604		HMDB10379	0.768	0.6129	0.2553	0.6397	0.6391	1.3971	0.2553	1.2417	0.2841	2.2482	0.2553	2.25	2.8067	1.0377	0.7611	0.6842	0.6872	0.658	0.9466	0.5526	0.7055	0.6204	1.3026	1.2474	1.7764	1.3588	0.9623	0.8855	13.7503	3.7955	2.2163	2.4415	2.7507	2.5606
1354	1-nonadecanoylglycerophosphocholine(19:0)*	Lipid	Lysolipid	44561	LC/MS Pos	100005353	5917.4	538.5	108273-88-7;				0.7546	0.4694	0.3367	0.8577	1.3556	1.1911	0.3367	0.4754	0.3367	0.3367	0.3367	1.6612	0.8029	0.53	1.7896	0.7247	1.5867	1.391	3.3318	3.8638	3.5662	0.9149	0.9204	0.4219	2.5005	1.5947	0.5368	0.3367	5.233	0.8247	0.3367	1.8836	1.0796	0.4243
1445	1-oleoylglycerol (1-monoolein)	Lipid	Monoacylglycerol	21184	LC/MS Pos	100000924	5821	374.1	111-03-5;	5283468		HMDB11567	0.4275	0.3377	0.0594	0.6494	0.5312	1.0808	3.2933	1.3379	0.0779	0.5033	1.3374	6.1148	1.0713	1.3372	0.9344	3.4793	0.7857	0.7533	2.0939	0.4751	2.2101	0.5509	0.5688	1.5617	0.8996	0.5622	1.4111	1.4458	1.8565	1.8465	0.0594	1	1.1989	0.1564
1347	1-oleoylglycerophosphocholine (18:1)	Lipid	Lysolipid	33960	LC/MS Pos	100001272	5700	522.4	19420-56-5;	16081932			0.5907	0.2165	0.2571	0.3773	0.4339	0.8029	0.0574	1.0977	0.1023	0.4087	0.0574	2.4318	1.089	1.0936	1.0533	2.7252	1.5433	0.9671	5.5455	1.1723	4.044	1.3392	0.5861	0.6324	0.8554	2.1966	0.8426	0.5798	7.9084	3.2613	0.427	1.3289	1.5657	1
1381	1-oleoylglycerophosphoethanolamine	Lipid	Lysolipid	35628	LC/MS Neg	100001569	5928	478.3	89576-29-4;	9547071		HMDB11506	1.6418	0.5709	0.3065	1.3378	0.8001	0.9671	0.1686	0.9917	1.131	2.121	0.259	2.8046	1.1623	0.7934	1.2309	3.7556	0.7659	1.9855	3.0111	2.3401	1.5917	1.2925	0.6097	1.0637	0.746	2.1774	0.7332	1.5808	0.9892	0.8981	0.77	1.0083	0.8953	0.967
1428	1-oleoylglycerophosphoglycerol*	Lipid	Lysolipid	45968	LC/MS Neg	100005716	5586.8	509.5					20.9024	10.1063	1.9139	0.506	1.647	18.1685	0.506	0.506	6.1134	0.506	0.506	0.506	0.506	0.506	0.506	0.506	0.6689	0.8892	0.8722	3.4867	0.7635	0.506	0.508	0.506	0.579	1.1595	0.506	0.506	1.1108	0.7792	0.731	0.506	1.4091	0.8655
1341	1-palmitoleoylglycerophosphocholine (16:1)*	Lipid	Lysolipid	33230	LC/MS Pos	100001511	5524	494.3					0.7226	0.5381	0.0896	0.5325	0.3926	0.7932	0.0896	0.9905	0.1328	1.5949	0.0896	1.5203	1.788	1.163	1.0809	0.8897	0.8946	1.208	1.4099	1.0095	1.0202	1.2549	0.5263	0.8822	0.6097	0.6006	0.7119	0.9145	2.6667	1.9916	1.3468	1.4052	1.8586	1.7108
1383	1-palmitoleoylglycerophosphoethanolamine*	Lipid	Lysolipid	34565	LC/MS Neg	100001784	5661	450.4					0.5136	0.1798	0.1798	0.538	0.3214	0.5789	0.1798	0.7233	0.1798	2.934	0.1798	3.8316	1.7663	0.6016	0.5655	2.1771	0.3737	1.0983	1.8617	1.2303	0.7644	0.8149	0.317	0.9039	0.493	1.0961	0.406	1.1903	1.3909	1.3537	1.5256	1.1421	1.3401	1.5876
1440	1-palmitoylglycerol (1-monopalmitin)	Lipid	Monoacylglycerol	21127	GC/MS	100000827	2119.5	371.3	542-44-9;	14900			0.6736	0.9633	0.4776	1.0746	1.5601	1.1035	26.7282	1.4572	0.7678	1.1173	18.5348	2.1403	0.9668	0.7284	1.1599	1.0262	1.0003	0.8053	2.3629	0.947	1.1004	0.9664	0.7015	0.9997	0.6684	1.0426	1.3267	1.3763	0.7052	0.7281	0.6702	0.9577	0.9176	1.1501
1339	1-palmitoylglycerophosphocholine (16:0)	Lipid	Lysolipid	33955	LC/MS Pos	100001263	5671	496.4	17364-16-8;	86554			0.8129	0.5821	0.2189	0.8606	0.6807	1.2824	0.0365	0.8537	0.0917	0.671	0.0165	1.3065	1.0253	0.8855	0.9747	1.1307	2.0772	1.8271	2.5309	1.4937	2.5934	1.2668	0.9566	0.6929	1.6549	1.8805	0.8633	0.8223	2.4201	1.8833	0.3491	1.2828	1.2773	1.124
1376	1-palmitoylglycerophosphoethanolamine	Lipid	Lysolipid	35631	LC/MS Neg	100001567	5940	452.3		9547069		HMDB11503	0.9808	0.3968	0.2527	0.7339	0.5682	0.7048	0.0871	0.6844	0.6281	2.0376	0.2301	2.3073	0.9741	0.5371	0.7368	1.8596	1.0192	2.2109	3.7075	2.6981	2.2732	1.4479	0.8286	0.9123	0.9204	2.2387	0.5255	1.0963	1.3956	1.0714	1.0575	1.1445	1.0353	1.0612
1423	1-palmitoylglycerophosphoglycerol*	Lipid	Lysolipid	45970	LC/MS Neg	100005717	5549.7	483.4		3300276			1.8318	0.9616	0.559	3.6027	2.3038	1.4331	0.5121	0.8423	1.601	2.9177	1.391	3.1375	1.0849	1.5991	2.5253	5.4678	0.4831	0.8802	1.654	0.4728	0.7877	0.6276	0.4716	1.3379	0.6333	1.6285	0.5382	2.642	0.8146	0.6694	0.7321	0.7613	0.7263	1.0384
1399	1-palmitoylglycerophosphoinositol*	Lipid	Lysolipid	35305	LC/MS Neg	100001655	5573	571.3					0.9869	0.4508	0.255	0.692	0.5267	0.8751	0.0742	0.7835	0.7711	2.2128	0.685	2.6371	1.1673	0.9065	0.7885	1.2921	1.1972	2.7791	5.2765	2.0884	2.7079	2.1373	0.7405	0.9897	1.0343	3.5056	0.4814	0.8926	1.6086	1.1213	1.2053	1.0103	1.2428	0.9192
1425	1-palmitoylglycerophosphoserine*	Lipid	Lysolipid	46130	LC/MS Neg	100005805	5567.3	496.3		9547100			0.8173	0.5748	0.2705	1.0805	0.6874	0.6254	0.2705	0.6526	0.8768	4.1253	0.4697	2.0528	1.1795	0.5262	0.9258	2.2154	2.3744	3.5453	6.4669	4.3381	3.2171	3.253	0.8471	0.9722	0.7734	5.1765	0.4026	0.8609	1.0587	1	1.0303	0.7786	1.4932	1.2355
1371	1-palmitoylplasmenylethanolamine*	Lipid	Lysolipid	39270	LC/MS Neg	100003000	6153	436.4					1.3274	0.4439	0.4439	1.5127	0.9504	0.7821	0.4439	0.6795	0.9612	1.5269	0.4439	2.065	0.4439	0.6631	1.1073	3.5935	0.4439	1.0388	2.1318	1.3102	1.2034	0.7448	0.6554	0.9351	0.6585	1.4325	0.5282	2.0904	0.5257	0.4439	0.4439	0.4439	0.4439	0.4439
1443	1-stearoylglycerol (1-monostearin)	Lipid	Monoacylglycerol	21188	GC/MS	100000932	2186.6	399.4	123-94-4;31566-31-1;	24699	D01947		0.6269	0.6372	0.6866	1.1555	1.2568	0.6818	4.304	0.93	0.5455	1.0087	2.7089	1.7147	0.7302	0.4665	0.9425	1.0456	0.6215	1.2654	1.8996	0.8877	1.3099	1.1452	0.9709	0.9913	1.2625	1.5159	1.4853	0.9783	1.0818	0.7316	0.8414	1.0717	0.7176	1.2241
1345	1-stearoylglycerophosphocholine (18:0)	Lipid	Lysolipid	33961	LC/MS Pos	100001271	5844	524.4	19420-57-6;	497299			0.5095	0.3978	0.1921	0.5666	0.481	1.0681	0.0178	1.5022	0.0966	0.5332	0.0173	2.1865	0.8536	0.7121	0.6931	1.5298	1.5657	1.1939	4.1642	0.9615	4.6802	1.3813	1.3635	0.8673	2.0601	2.9408	1.2333	0.7349	6.3591	2.7061	0.4129	1.2245	1.0385	0.623
1379	1-stearoylglycerophosphoethanolamine	Lipid	Lysolipid	34416	LC/MS Neg	100001461	6200	480.4	69747-55-3;	9547068		HMDB11130	1.3865	0.7071	0.3684	1.4489	0.7991	1.1811	0.2104	0.8695	1.1611	2.9632	0.3582	3.5735	0.8296	0.5868	0.7041	3.0653	0.7213	1.4615	3.2507	1.6829	1.6573	1.001	1.1751	1.4306	0.9691	3.9977	0.8005	1.7558	1.19	0.9723	0.999	0.8429	0.7096	0.9601
1426	1-stearoylglycerophosphoglycerol	Lipid	Lysolipid	34437	LC/MS Neg	100001462	5826	511.4					1	0.5713	0.8904	3.2253	2.3684	1.3298	0.3943	0.6781	1.4646	2.2644	0.3943	2.4948	0.3943	1.0581	1.7154	4.4067	0.3943	0.5905	1.185	0.4268	0.3943	0.6492	0.9167	1.5702	0.6057	3.4112	0.6566	2.3747	0.3943	0.3943	0.6404	0.3943	0.4778	0.7049
1402	1-stearoylglycerophosphoinositol	Lipid	Lysolipid	19324	LC/MS Neg	100000656	5800	599.4	796963-93-4;				1.4271	0.626	0.4643	1.1726	0.7334	0.999	0.1011	0.7817	1.1252	2.0835	0.2707	2.4666	1.0044	0.5251	0.8803	1.8347	0.7917	1.8072	2.491	1.9049	1.7874	1.001	0.9697	1.252	1.1581	2.6687	0.6399	1.3459	1.2805	0.9113	0.9284	0.7403	0.7551	0.9282
1412	1-stearoylglycerophosphoserine*	Lipid	Lysolipid	45966	LC/MS Neg	100004327	5798.7	524.4		9547101			1.0662	0.6337	0.3553	1.0068	0.6595	0.8551	0.0975	0.7619	0.9777	3.2991	0.1592	2.1151	0.9428	0.5552	0.7028	1.8056	1.8828	2.7214	5.129	3.6355	3.78	2.549	0.981	1.1075	0.9683	5.6278	0.5187	1.1648	1.0638	1.071	0.8088	0.7134	0.9932	1.2205
951	10-heptadecenoate (17:1n7)	Lipid	Long Chain Fatty Acid	33971	LC/MS Neg	100001278	5558	267.3	29743-97-3;	5312435			1.3606	1.0848	0.408	1.3517	1.1936	1.5774	0.8954	1.6545	0.6495	1.3793	2.0644	1.7479	1.3462	1.3154	1.2565	1.4907	0.6251	0.7788	0.7608	0.6868	0.5241	0.6703	0.5729	1.6621	0.3145	0.1962	1.137	1.8211	0.5006	0.4967	0.6021	0.9416	1.0584	0.7277
961	10-nonadecenoate (19:1n9)	Lipid	Long Chain Fatty Acid	33972	LC/MS Neg	100001277	5775	295.4	73033-09-7;	5312513			1.6792	0.9492	0.3447	1.2547	1.181	1.5284	0.4858	1.6309	0.8517	1.4028	2.5485	2.4163	1.9276	1.5306	1.4281	1.8374	0.5015	0.6662	0.6227	0.6353	0.4315	0.5602	0.4814	1.725	0.434	0.2956	1.0508	2.0422	0.7291	0.7006	0.7146	1.1112	1.3928	0.921
1204	12,13-DiHOME	Lipid	Fatty Acid, Dihydroxy	38395	LC/MS Neg	62	5137	313.4	263399-35-5;	10236635	C14829	HMDB04705	0.5738	1.788	0.5025	1.6184	1.4144	2.7221	16.3289	1.7449	0.3343	0.966	3.3267	0.7483	0.5577	0.546	0.7908	0.4696	1.1133	1.0354	1.2469	1.5612	1	1.0091	1.2934	1.4078	0.6202	0.6494	1.8408	3.4699	0.5901	0.3509	0.3343	0.4428	0.4213	0.3863
1274	12-HETE	Lipid	Eicosanoid	37536	LC/MS Neg	100002167	5295	319.3	73837-14-6;			HMDB06111	1.0911	0.9256	0.1349	1.1766	0.6811	1.426	0.3725	2.0657	0.9719	2.901	0.1838	3.7775	0.4178	0.8203	0.2609	1.9671	1.2133	1.3108	2.7293	1.2418	4.9133	1.263	1.0704	0.8103	1.0281	3.1497	0.9346	1.5199	0.6169	0.397	0.4642	0.4531	0.291	0.3944
1199	13-HODE + 9-HODE	Lipid	Fatty Acid, Monohydroxy	37752	LC/MS Neg	100002196	5270	295.2					0.3868	1.0186	0.2844	0.9878	0.6614	1.3541	1.6644	1.6088	0.2695	1.1372	0.8214	0.9628	0.4442	0.5046	0.3383	0.4022	2.8061	2.705	3.1264	4.2995	2.7224	3.2803	2.2447	1.2464	1.1604	1.8491	1.0122	1.2443	0.426	0.4079	0.3936	0.3558	0.4109	0.4546
1038	15-methylpalmitate (isobar with 2-methylpalmitate)	Lipid	Fatty Acid, Branched	38768	LC/MS Neg	100002945	5698	269.4					1.0276	0.8729	0.7968	1.4829	0.9625	1.2223	0.3989	1.7412	0.6855	1.434	1.394	1.7803	1.2461	0.7902	1.0134	1.6481	0.8164	1.2446	0.9866	1.2868	0.7479	1.0499	0.9223	1.6313	0.7075	0.7609	1.2172	1.4578	0.9312	0.6737	0.9198	1.0724	0.9862	0.7908
1041	17-methylstearate	Lipid	Fatty Acid, Branched	38296	LC/MS Neg	100002356	5987	297.4	2724-59-6;	3083779			0.9595	0.5335	0.3219	0.6398	0.4336	1.2007	0.511	1.5204	0.4936	1.6867	1.1372	1.5876	1.5224	0.5598	0.5744	0.594	1.0739	0.7899	1.0308	1.1309	0.8524	1.7095	1.0259	1.5587	1.0612	0.8768	0.6435	1.4075	0.9741	1.0447	0.9583	1.3444	1.1211	0.9201
75	2-aminoadipate	Amino Acid	Lysine Metabolism	6146	GC/MS	381	1686.5	260.1	542-32-5;1118-90-7;	469	C00956	HMDB00510	0.7642	0.6551	0.1253	0.9645	0.93	1.2905	1.2282	1.7878	0.4025	1.0489	1.4998	1.4207	0.9336	0.9276	0.6069	0.5559	0.4905	1.0355	1.9617	1.3178	1.8836	0.7134	0.9393	1.1132	1.6091	1.0403	0.5201	0.7568	2.56	1.2936	1.2206	1.2429	0.8544	0.7063
279	2-aminobutyrate	Amino Acid	Methionine, Cysteine, SAM and Taurine Metabolism	1577	GC/MS	1128	1215.7	130	1492-24-6;	4396916971251	C02261	HMDB00650	0.5926	0.4413	0.165	0.7008	0.5243	0.73	0.996	0.9197	0.165	1.1377	0.8687	1	1.0516	0.5917	0.3299	1.2051	0.7844	1.0564	2.2781	1.1359	2.0232	0.6223	1.2845	1.1033	2.3956	0.6879	1.3294	1.3914	1.8566	1.0616	1.3255	0.7839	0.8343	1.3646
1108	2-aminooctanoate	Lipid	Fatty Acid, Amino	43343	LC/MS Pos	100004227	3384	160.1	644-90-6;	69522		HMDB00991	0.4444	0.9078	1.0773	0.8257	0.7702	1.1034	1.0118	1.0391	0.4444	0.7325	0.4444	0.6801	0.7495	0.4444	1.1895	0.5359	0.9882	0.9001	0.9358	2.1277	0.4444	1.2722	1.1027	0.6251	1.8885	0.859	0.9859	1.6868	2.681	0.959	2.5585	1.1155	1.1215	1.4476
1362	2-arachidonoylglycerophosphocholine*	Lipid	Lysolipid	35256	LC/MS Pos	100001554	5524	544.3					1.0126	1.0411	0.2548	0.8633	0.9122	1.2465	0.033	1.157	0.1439	1.018	0.0134	0.6521	0.912	0.8642	0.7566	0.5494	1.2758	1.0725	0.9086	1.0542	1.0188	1.2239	1.1549	0.9874	1.1472	1.6059	1.1554	0.769	1.4673	1.1881	0.8424	0.9439	1.0492	0.9069
1390	2-arachidonoylglycerophosphoethanolamine*	Lipid	Lysolipid	34656	LC/MS Pos	100001674	5525	502.3					1.004	0.996	0.1986	0.7706	0.8073	1.0201	0.026	0.9695	0.2012	1.2567	0.0248	0.7827	1.3173	1.1017	0.9101	0.8283	1.2064	1.0659	0.9416	0.8117	1.1462	1.1049	1.2183	0.995	1.1994	1.7245	0.9631	0.8052	1.2375	1.2491	1.2426	0.9705	1.3593	1.353
1411	2-arachidonoylglycerophosphoinositol*	Lipid	Lysolipid	38077	LC/MS Neg	100002470	5456	619.3					2.5744	0.7654	0.4622	1.1446	0.9889	1.0972	0.1799	1.0586	1.6253	2.3892	0.2845	2.7363	1.0607	0.4836	0.5015	1.1373	0.5998	1.2717	2.2355	1.1348	1.1048	0.8489	1.4386	1.0433	1.0111	4.0849	0.8723	0.8482	0.7978	0.7098	0.5764	0.5446	0.8443	0.6715
1368	2-docosahexaenoylglycerophosphocholine*	Lipid	Lysolipid	35883	LC/MS Pos	100001565	5507	568.3					0.7749	0.7641	0.2182	0.5005	0.5941	1	0.0596	1.1124	0.1153	1.0979	0.0596	0.7413	1.0809	0.6893	0.5948	0.3284	2.3249	1.8097	1.798	1.3147	1.8854	1.8036	1.7274	0.8304	1.2633	1.6619	1.0441	0.5791	2.4608	1.3947	0.9018	0.9791	1.0386	0.9166
1392	2-docosahexaenoylglycerophosphoethanolamine*	Lipid	Lysolipid	34258	LC/MS Pos	100002061	5512	526.2					0.798	0.9096	0.1705	0.5869	0.6516	0.9189	0.0354	1.1528	0.1796	1.0077	0.0354	0.7891	0.8954	0.7887	0.7038	0.623	1.7037	1.5435	2.0221	1.4335	2.0324	1.5306	1.5581	0.8869	1.4036	1.7514	1	0.6345	1.671	1.5134	1.2669	0.8819	1.1226	1.2711
1366	2-docosapentaenoylglycerophosphocholine (22:5n3)*	Lipid	Lysolipid	37366	LC/MS Pos	100002066	5532	570.3					1.6532	0.5144	0.2343	0.516	0.4849	0.6164	0.2343	0.7143	0.2343	1.5645	0.2343	1.1391	2.8308	0.918	1.5547	0.8691	0.684	1.0655	1.3075	0.4751	1.0794	0.9847	0.696	1	0.6734	1.0821	0.635	0.4681	6.3928	2.1043	1.0266	1.7549	1.7315	2.1516
1391	2-docosapentaenoylglycerophosphoethanolamine*	Lipid	Lysolipid	34875	LC/MS Pos	100002065	5548	528.2					0.6368	0.9637	0.155	0.762	0.9221	0.9179	0.0763	1	0.1045	1.1177	0.0763	1.0116	1.1393	0.9529	0.6377	0.3116	1.6524	1.4662	1.8747	0.9981	1.6566	1.3315	1.7678	1.1131	1.2644	2.0386	0.943	0.7461	2.9133	1.0647	0.8572	0.7661	1.2529	1.1955
1395	2-eicosapentaenoylglycerophosphoethanolamine*	Lipid	Lysolipid	43254	LC/MS Pos	100004564	5448	500.1					0.541	0.3367	0.1282	0.3502	0.4666	0.6569	0.1282	0.6249	0.1282	0.6936	0.1282	0.8899	0.9385	0.5152	0.3681	0.1282	3.7258	2.8616	3.7151	1.8644	3.0568	2.6487	1.0615	0.9147	1.1886	1.1754	0.7343	0.6488	5.0816	1.8883	1.3205	1.3585	1.4206	1.6753
1360	2-eicosatrienoylglycerophosphocholine*	Lipid	Lysolipid	35884	LC/MS Pos	100001558	5565	546.3					1.0705	0.8921	0.2589	0.6547	0.6949	0.9951	0.2589	0.9088	0.2764	1.0606	0.2589	1.0172	1.8784	1.0894	1.0049	0.4307	1.6358	1.5623	1.2175	0.7664	1.1449	1.1047	0.7915	0.8164	0.922	0.8924	0.9583	0.6644	4.7829	1.5104	0.8181	1.2871	1.5073	1.3014
280	2-hydroxybutyrate (AHB)	Amino Acid	Methionine, Cysteine, SAM and Taurine Metabolism	21044	GC/MS	100000933	1169.4	131	3347-90-8;	440864	C05984	HMDB00008	0.6756	0.6064	0.3743	0.7848	0.6481	0.897	1.5412	1.1773	0.55	1.6721	1.5437	1.1244	1.5159	0.5537	0.9497	1.004	1.1412	1.0859	1.9888	1.0459	1.7866	0.9361	0.4327	1.0964	1.2342	1.2932	0.6625	0.898	1.5908	0.996	1.0514	0.8486	0.7146	0.8166
1050	2-hydroxyglutarate	Lipid	Fatty Acid, Dicarboxylate	37253	GC/MS	100002070	1576	247	40951-21-1;	43	C02630	HMDB00606	1.3236	0.9191	0.5384	0.7633	0.9473	0.9471	2.5132	0.5088	1.2382	1.6875	1.3688	1.8095	1.3584	1.0092	0.798	0.8989	1.0125	0.9376	1.8455	0.8295	2.085	0.9629	0.7714	0.9908	1.2924	1.28	0.6351	1.2101	1.2244	1.4218	0.917	0.7331	0.876	1.0479
2992	2-hydroxyisobutyrate	Xenobiotics	Chemical	22030	GC/MS	100000748	1107.5	130.9	594-61-6;	11671		HMDB00729	0.5472	1.0007	0.5472	1.1284	0.7558	1.6323	1.4249	1.2422	0.5472	0.9211	1.259	0.7276	1.4725	1.262	0.5472	0.829	0.5472	0.5472	0.591	0.5472	0.6298	0.5472	0.5472	0.5472	0.7189	0.6698	1.0233	1.2154	1.2367	0.5472	0.9993	1.0507	0.8202	0.7905
1175	2-hydroxypalmitate	Lipid	Fatty Acid, Monohydroxy	35675	LC/MS Neg	100001579	5508	271.3	764-67-0;	92836			0.4782	1.5506	0.8588	0.4782	0.8117	0.8314	0.4782	0.762	0.7091	1.2867	0.4782	1.9749	0.8122	1.5128	0.7239	1	0.4782	1.987	7.4027	7.6348	3.111	3.9269	0.4782	1.0941	0.4782	0.4782	1.2185	0.4782	0.982	0.4782	0.9409	0.9019	1.0686	0.9202
1176	2-hydroxystearate	Lipid	Fatty Acid, Monohydroxy	17945	LC/MS Neg	1239	5705	299.4	629-22-1;	69417	C03045		0.7446	0.5801	0.4243	0.9135	0.4243	1.1416	0.4983	1.1398	0.4243	1.0149	2.6914	1.4571	0.8449	0.4243	0.4634	0.8304	0.8357	0.9901	3.237	1.7795	1.5751	1.1368	1.3065	1.0973	1.4462	1.7923	0.914	1.0728	1.0667	0.8848	1	0.7335	0.8584	0.6135
1353	2-linolenoylglycerophosphocholine(18:3n3)*	Lipid	Lysolipid	45869	LC/MS Pos	100005357	5488.2	518.3					0.4466	0.7617	0.4226	0.4226	0.4431	0.6735	0.4226	0.4542	0.4226	0.8525	0.4226	0.9487	1.0675	0.459	0.4226	0.4226	1.7299	1.494	2.0657	0.5559	1	0.7516	1.5788	0.5895	1.4426	1.1917	0.4686	0.4226	9.347	1.9258	1.3586	1.2808	1.3513	1.6669
1448	2-linoleoylglycerol (2-monolinolein)	Lipid	Monoacylglycerol	32536	GC/MS	100000987	2169	408.3	3443-82-1;	5365676		HMDB11538	0.5984	0.5882	0.5882	0.5882	0.5882	0.5882	26.0903	0.5882	0.5882	0.5882	6.9819	0.5882	0.5882	0.5882	0.5882	0.5882	0.5882	0.5882	0.5882	0.6377	0.5882	0.9762	0.7916	0.5882	1.0725	0.5882	0.5882	1.2722	0.5882	1.0238	0.5882	0.5882	0.5882	0.5882
1351	2-linoleoylglycerophosphocholine*	Lipid	Lysolipid	35257	LC/MS Pos	100001557	5544	520.4					0.5333	0.7122	0.1483	0.5582	0.5341	1	0.0175	0.9065	0.066	0.8779	0.0175	0.6649	1.0437	0.7323	0.4978	0.2826	1.5248	1.2427	1.3107	0.9952	1.4812	1.5961	1.4897	1.076	1.5305	1.4356	0.9406	0.7326	2.169	1.2966	1.0788	1.0714	1.2197	1.0556
1386	2-linoleoylglycerophosphoethanolamine*	Lipid	Lysolipid	36593	LC/MS Neg	100001776	5650	476.4					0.494	0.3712	0.279	0.6022	0.4642	0.5437	0.0892	0.6487	0.3101	1.6561	0.0892	2.2214	0.9176	0.2799	0.2707	0.5841	0.8576	1.5289	2.9568	1.6286	1.457	1.1759	1.8004	1.1164	1.8858	3.8415	0.4412	0.8178	1.6193	1.5059	1.5024	1.0493	1	1.4091
1335	2-myristoylglycerophosphocholine*	Lipid	Lysolipid	35626	LC/MS Pos	100001563	5450	468.3					0.9512	0.6128	0.3534	0.3534	0.3534	0.5136	0.3534	0.5852	0.3534	1.058	0.3534	1.1257	1.6456	0.7353	0.3534	0.4935	0.8555	0.3534	1.3078	0.3534	1.4024	0.3534	0.802	0.3534	1	0.7399	0.5462	0.3534	9.2616	2.6206	1.7499	1.6006	1.7592	1.631
1349	2-oleoylglycerophosphocholine*	Lipid	Lysolipid	35254	LC/MS Pos	100001556	5640	522.4					0.995	0.3474	0.121	0.626	0.418	0.6393	0.1066	0.462	0.1066	0.7546	0.1066	1.3727	1.4859	1.091	1.4658	0.8869	1.7479	2.3017	1.9795	1.0696	2.0208	1.005	0.3973	0.5369	1.104	0.7665	0.4649	0.3957	4.1562	2.5887	0.5209	1.6351	1.5881	1.5504
1382	2-oleoylglycerophosphoethanolamine*	Lipid	Lysolipid	35687	LC/MS Neg	100001651	5848	478.3					1.0733	0.5299	0.5299	1	0.8732	0.7187	0.5299	0.9949	0.8811	1.3699	0.5299	2.2856	1.4436	0.6473	0.8829	2.8151	0.73	1.4746	2.5622	1.7849	1.1439	1.0729	0.7123	0.9422	0.967	1.3303	0.5914	0.9096	1.1697	1.2575	0.9299	1.121	1.2983	0.8917
1342	2-palmitoleoylglycerophosphocholine*	Lipid	Lysolipid	35819	LC/MS Pos	100001561	5482	494.3					0.8484	0.2721	0.1119	0.1979	0.3933	0.4731	0.1119	0.5031	0.1721	1.8108	0.1119	1.7627	3.4971	1.5649	1.1516	0.5791	1.1522	1.6507	1.5505	0.7403	1.244	1.4385	0.4939	0.7626	0.4819	0.4519	0.4261	0.5279	12.524	4.1524	3.0279	3.0278	3.7455	3.3244
1441	2-palmitoylglycerol (2-monopalmitin)	Lipid	Monoacylglycerol	33419	GC/MS	100001048	2108	129	23470-00-0;	123409			0.6641	0.6641	0.6641	1.7383	0.6641	0.6641	12.7218	0.6641	0.6641	0.6641	11.8071	0.6641	0.6641	0.6641	0.6641	0.6641	0.6641	0.6641	0.6641	0.6641	1.02	0.6641	0.7913	1.4592	0.9243	0.6641	0.98	0.6641	0.9765	0.6641	0.6641	0.6641	0.6641	0.6641
1340	2-palmitoylglycerophosphocholine*	Lipid	Lysolipid	35253	LC/MS Pos	100001562	5604	496.3					0.7284	0.6981	0.1694	0.764	0.5349	1.0811	0.1428	1.0838	0.1428	0.9113	0.1428	0.7643	1.2922	0.8206	0.8687	0.4797	2.5076	1.8668	2.0593	1.1206	1.7094	1.6893	1.0674	0.9326	1.3113	1.2611	0.8751	0.9007	6.3788	1.75	0.7749	0.8836	1.3687	1.3285
1377	2-palmitoylglycerophosphoethanolamine*	Lipid	Lysolipid	35688	LC/MS Neg	100001652	5790	452.3					0.9943	0.6008	0.344	1.0195	0.5788	0.8659	0.344	0.9176	0.5778	2.3071	0.344	3.4197	0.9227	0.7203	0.82	2.2479	0.8908	2.338	3.7626	2.2428	1.9	1.8612	0.7625	1.6061	0.8814	2.1428	0.4343	1.3313	1.5184	1.0057	0.7746	0.8631	1.5736	1.357
1346	2-stearoylglycerophosphocholine*	Lipid	Lysolipid	35255	LC/MS Pos	100001555	5780	524.4		10208382			0.6294	0.5339	0.5339	0.8852	0.5339	0.9048	0.5339	1.0842	0.5339	0.5339	0.5339	4.8586	0.9158	0.5339	0.5339	2.8274	0.9076	1.6173	9.1756	0.7045	9.069	0.9003	0.6911	0.5339	2.7085	2.6226	0.6465	0.5339	19.4581	3.7844	0.5339	1.2867	0.6584	0.5339
1403	2-stearoylglycerophosphoinositol*	Lipid	Lysolipid	39223	LC/MS Neg	100003008	5725	599.4					1.1077	0.7677	0.5165	0.9918	0.6246	1.0382	0.2456	0.9816	1.0681	2.2853	0.3439	1.8792	0.9801	0.6034	1.0431	1.7834	1.0213	1.4248	1.8436	1.7151	1.5051	1.0082	0.8396	1.1235	0.8186	1.3784	0.8121	1.4366	1.0184	0.7541	0.8652	0.7576	0.7853	0.7968
2222	3'-dephosphocoenzyme A	Cofactors and Vitamins	Pantothenate and CoA Metabolism	18289	LC/MS Neg	100000138	2010	686.2	3633-59-8;	444485	C00882	HMDB01373	0.726	1.1844	0.1585	1.2409	1.0366	1.243	1.6992	1.1954	0.4178	0.9636	1.5903	1.0001	1.311	0.8277	0.9734	1.0003	0.7132	0.8675	0.5952	0.8012	0.6227	0.9597	0.971	1.2886	1.2301	0.2451	0.8349	1.0381	1.1666	1.1283	0.971	1.0221	0.9999	1.1898
114	3-(4-hydroxyphenyl)lactate	Amino Acid	Phenylalanine and Tyrosine Metabolism	32197	LC/MS Neg	240	1395	181.1	6482-98-0;	9378	C03672	HMDB00755	1.0685	1.2355	0.4694	0.7927	1.0794	0.9816	0.7326	0.5975	1.054	0.9839	1.1293	0.9569	1.2998	1.3067	1.4212	0.5973	1.1015	0.8018	1.5231	0.5737	1.0161	0.6197	0.6991	0.8562	0.824	1.4769	0.5601	1.0492	1.0238	0.9701	1.0667	1.0458	1.0678	0.6413
2188	3-aminoisobutyrate	Nucleotide	Pyrimidine Metabolism, Thymine containing	1566	GC/MS	1114	1252.2	102	10569-72-9;214139-20-5;	64956	C05145	HMDB03911	1	0.6796	0.4799	0.4799	0.9084	0.6309	0.776	0.9004	0.4799	0.9981	1.1062	1.3679	1.3438	0.6869	0.6936	0.7999	0.803	2.2353	1.9352	1.7332	1.549	1	1.5206	0.9151	1.7746	2.1751	0.6961	1.1124	0.6732	1.2934	1.4994	1.1106	0.9826	1.103
1164	3-dehydrocarnitine*	Lipid	Carnitine Metabolism	32654	LC/MS Pos	100001508	1020	160.2	10457-99-5;	6991982	C02636	HMDB12154	1.505	0.6817	0.5076	0.8921	0.6681	1.2262	1.1981	1.5177	1.0085	0.5549	0.789	0.9716	1.5782	0.9399	0.6889	0.5449	6.3231	5.6764	4.7356	3.791	4.4273	5.4847	1.1781	1.4643	1.6543	2.7812	0.8742	1.266	0.7948	0.9915	0.8955	0.6641	0.6249	0.7901
2334	3-ethylphenylsulfate*	Xenobiotics	Benzoate Metabolism	36848	LC/MS Neg	100001808	3490	201			C14386		1	1	1	1	1	1	1	1	1	1	1	1	1	1	1	1	1	1	1	1	1	1	1	1	1	1	1	1	1	1	1	1	1	1
1168	3-hydroxybutyrate (BHBA)	Lipid	Ketone Bodies	542	GC/MS	254	1203.5	116.9	625-72-9;	441	C01089	HMDB00357	0.8239	0.5921	0.354	0.8675	0.6399	0.7596	2.6568	0.7698	0.7391	1.2764	1.022	1.351	2.2106	0.7803	0.7783	1.5984	0.6731	0.9216	1.0877	1.0342	1.1395	1.1251	1.2213	1.4694	1.6457	2.6679	0.978	3.0957	0.9739	0.7419	1.1984	0.895	0.7995	1.2803
260	3-hydroxyisobutyrate	Amino Acid	Leucine, Isoleucine and Valine Metabolism	1549	GC/MS	111	1205	177.11	2068-83-9;	11966314	C06001	HMDB00336	0.825	0.5963	0.8121	0.5963	1.1001	0.6395	1.2433	0.8491	0.5963	1.2977	1.679	1.5701	1.1044	1.1295	0.5963	1	0.9223	1.401	0.7392	0.9282	0.9402	1.045	1.3952	0.8684	1.0438	1.1217	1.214	1.3875	0.7052	0.5963	0.6119	0.5963	0.8758	0.9556
183	3-indoxyl sulfate	Amino Acid	Tryptophan Metabolism	27672	LC/MS Neg	100000467	2258	212	2642-37-7;	10258		HMDB00682	0.5945	1.1437	1.1127	0.7707	0.8937	1.2257	1.0118	1.2762	1.3692	0.9137	0.8634	1.0166	1.5234	1.4516	1.2672	0.8023	1.3164	1.3714	1.8962	1.0322	1.0001	0.6484	0.6003	0.6338	0.8907	1.8083	0.9999	0.5722	0.7531	0.5083	0.6042	0.9787	1.2218	0.478
228	3-methylglutarylcarnitine (C6)	Amino Acid	Leucine, Isoleucine and Valine Metabolism	37060	LC/MS Pos	100001742	1900	290.1	102673-95-0;	128145		HMDB00552	0.4536	0.4858	0.415	0.3678	0.4117	0.656	0.4707	0.4966	0.5308	1.6711	0.8196	0.8335	1.3891	0.7242	0.4689	0.5087	1.3335	0.87	1.3276	1.5673	1.189	1.0842	2.3396	1.4069	2.6882	2.4398	0.8479	1.4043	1.7801	1.7368	2.2005	1.1247	1.0245	0.9755
748	3-phosphoglycerate	Carbohydrate	Glycolysis, Gluconeogenesis, and Pyruvate Metabolism	40264	GC/MS	132	1754	357.1	80731-10-8;		C00597	HMDB00807	0.8274	0.8573	0.4092	1.0126	0.6587	0.9293	1.7575	0.7322	1.6951	0.9528	1.2691	1.7871	0.8432	1.0299	1.1076	1.2553	1.2294	0.9943	3.1597	1.6663	3.2206	2.3496	0.796	1.0057	0.8833	1.1891	0.8945	0.4593	1.9244	0.9681	1.017	0.817	0.8473	0.5345
2159	3-ureidopropionate	Nucleotide	Pyrimidine Metabolism, Uracil containing	3155	LC/MS Pos	1053	1062	133.1	462-88-4;	111	C02642	HMDB00026	1.9614	1.364	1.7306	1.0139	1.6345	0.888	0.7864	0.7459	4.5606	0.7988	1.1692	0.6632	1.0656	1.1915	1.2325	0.5831	0.3118	0.3118	0.3118	0.3118	0.3118	0.3118	1.3714	0.4403	1	1.2033	0.3118	0.7268	0.441	0.8314	1.1179	0.3118	0.3491	0.7047
2335	4-ethylphenylsulfate	Xenobiotics	Benzoate Metabolism	36099	LC/MS Neg	100001756	3570	201.1	123-07-9;		C13637		0.6868	0.6868	0.6868	0.6868	0.6868	0.6868	0.6868	0.6868	0.6868	0.6868	0.6868	0.6868	0.6868	0.6868	0.6868	0.6868	1.065	0.9381	1.0619	0.6868	0.6868	0.6868	0.6868	0.6868	0.6868	0.6868	0.6868	0.6868	0.6868	0.6868	0.6868	0.6868	0.6868	0.6868
346	4-guanidinobutanoate	Amino Acid	Guanidino and Acetamido Metabolism	15681	LC/MS Pos	100000096	1085	146.1	463-003;463-00-3;	500	C01035	HMDB03464	0.2608	1.0663	0.3588	0.588	0.4472	0.5858	0.7584	1.6627	2.1719	0.3266	0.3749	1.1363	0.3872	0.7495	0.7766	0.7731	2.6897	2.5572	3.8754	1.4917	2.6349	2.0512	0.5144	0.9337	0.6918	1.5946	0.3413	0.6058	3.0647	5.9289	1.3656	2.0577	3.08	2.4224
942	5-dodecenoate (12:1n7)	Lipid	Medium Chain Fatty Acid	33968	LC/MS Neg	100001232	5206	197.2	2430-94-6;	5312378		HMDB00529	1	0.496	0.2258	0.4902	0.371	0.6286	7.1546	0.7715	0.8756	5.227	37.1478	5.5815	2.9136	1.3497	1.3978	1.2668	0.1498	0.3359	0.3051	0.3445	0.2248	0.1498	0.4231	2.1688	0.4724	0.2644	1.0762	1.8417	1.1523	0.8021	1.3958	1.5796	2.324	1.7243
2248	5-methyltetrahydrofolate (5MeTHF)	Cofactors and Vitamins	Folate Metabolism	18330	LC/MS Neg	1244	1838	458.2	68703-91-3;68792-52-9;	146	C00440	HMDB01396	0.902	1.483	0.5221	0.5221	1.0706	1.1723	1.3068	1.4123	0.6758	0.5258	0.5221	1.1829	1.5375	0.9233	1.0289	3.9144	0.9485	1	0.7077	1.1076	0.7441	0.7746	2.0192	0.6422	2.2004	2.7304	0.8022	1.4997	0.7224	0.6364	0.9605	0.5221	0.9211	1.6383
337	5-methylthioadenosine (MTA)	Amino Acid	Polyamine Metabolism	1419	LC/MS Pos	212	2427	298.1	2457-80-9;	439176	C00170	HMDB01173	1.0703	0.9916	0.4359	0.9969	0.8788	1.3886	1.3314	1.2425	0.8608	1.0935	1.5681	0.9347	1.2784	1.3328	1.0555	0.9719	0.7505	1.0031	0.5512	0.5918	0.622	0.8892	0.9805	1.0334	0.8534	0.9371	1.0348	1.4444	1.0922	1.1704	1.0038	1.1743	0.9143	0.7513
356	5-oxoproline	Amino Acid	Glutathione Metabolism	1494	LC/MS Neg	1021	744	128.2	98-79-3;	7405	C01879	HMDB00267	0.8886	0.7537	1.1165	0.7469	0.8161	0.9091	1.3775	0.9146	1.3033	1.1343	1.0694	1.2055	0.9348	0.5699	0.568	1.0718	0.8141	0.957	1.6586	1.1276	1.2305	0.7068	1.0678	0.914	1.4092	0.9142	1.0021	1.0551	1.233	1.0197	1.052	0.8684	0.9979	0.8661
1656	6-beta-hydroxylithocholate	Lipid	Secondary Bile Acid Metabolism	36807	LC/MS Neg	100001625	4826	391.3	668-49-5;	5283821	C15515	HMDB00811	0.4393	1.1951	0.2113	0.4616	0.7724	1.0242	1.4535	0.4737	0.2113	0.9772	1.0891	1.9085	1.1264	1.4963	1.0845	0.7812	0.3921	0.3722	1.5588	0.9382	0.7685	0.4168	0.443	1.1873	1.5155	0.3201	0.9595	1.523	6.7762	1.0622	0.617	2.0527	1.2688	1
757	6-phosphogluconate	Carbohydrate	Pentose Phosphate Pathway	15442	LC/MS Neg	100000341	588	275.1	921-62-0;53411-70-4;	91493	C00345	HMDB01316	1.0113	0.8181	0.1887	0.8058	0.955	0.9597	1.3069	1	0.1887	1.0597	1.037	1.1835	0.8972	0.8707	0.8476	1.2477	0.9678	0.8998	1.149	1.1618	1.127	0.888	1.0803	1.102	1.0863	1.6059	0.8859	0.9536	1.1546	1.0694	1.0443	0.8992	0.8682	0.8779
2247	7,8-dihydrofolate	Cofactors and Vitamins	Folate Metabolism	1708	LC/MS Neg	173	1560	442.2	4033-27-6;	661	C00415	HMDB01056	0.5287	0.6657	0.5287	0.6109	0.5287	0.9439	0.5287	0.837	0.5287	1.1931	0.5287	1.1007	0.957	0.5357	0.5287	0.5287	1.3864	1.4115	1.6606	1.6358	1.3892	1.4392	0.796	0.8737	1.105	1	0.9575	0.7233	1.4696	1.0405	0.8816	1.0786	1.0002	0.8984
1499	7-alpha-hydroxycholesterol	Lipid	Sterol	35692	GC/MS	100001602	2300	456.2	566-27-8;	107722	C03594	HMDB01496	0.334	0.334	0.334	0.334	0.334	0.334	0.334	0.334	0.334	0.334	0.334	0.334	0.334	0.334	0.334	0.334	0.5729	0.334	1.8129	2.2489	1	0.334	0.334	0.334	0.334	0.334	0.334	0.334	0.334	0.334	0.334	0.334	0.334	0.334
1500	7-beta-hydroxycholesterol	Lipid	Sterol	35092	GC/MS	100001095	2340	456.4	566-27-8;	473141		HMDB06119	0.6898	0.6898	0.6898	0.6898	0.6898	0.6898	0.6898	0.6898	0.6898	0.6898	0.6898	0.6898	0.6898	0.6898	0.6898	0.6898	0.9851	0.6898	0.934	1.9662	1.0149	1.1409	0.6898	0.6898	0.6898	0.6898	0.6898	0.6898	0.6898	0.6898	0.6898	0.6898	0.6898	0.6898
1147	acetylcarnitine	Lipid	Fatty Acid Metabolism(Acyl Carnitine)	32198	LC/MS Pos	100000802	1203	204.2	5080-50-2;	1	C02571	HMDB00201	1.7108	0.9898	44.3241	1.3295	1.5845	1.0219	1.537	0.842	12.3186	0.7107	1.6044	0.8118	0.6119	1.0228	0.725	0.9461	2.2305	0.7061	1.857	0.7874	1.4659	1.4785	1.063	1.0967	0.835	6.2237	0.4676	0.9007	0.8561	0.904	1.0102	0.4304	0.6708	0.3932
2081	adenine	Nucleotide	Purine Metabolism, Adenine containing	554	GC/MS	880	1804.2	264	73-24-5;	190	C00147	HMDB00034	1.2878	0.9491	0.5738	1.0845	1.191	1.089	1.3039	1.2141	1.355	0.9742	1.0591	1.0235	1.0007	1.08	0.9993	0.8523	0.7189	0.955	0.5268	0.7564	0.4551	0.7434	1.0427	0.9628	1.153	0.9273	1.0398	1.2351	1.078	0.9518	0.7927	1.0777	0.9111	0.8487
2080	adenosine	Nucleotide	Purine Metabolism, Adenine containing	555	LC/MS Pos	798	1650	268.1	58-61-7;	60961	C00212	HMDB00050	1.1206	1.0189	0.2321	1.1413	0.8858	1.1505	0.8011	1.1383	0.5618	1.4319	0.931	0.9927	1.712	1.2509	0.9844	0.3645	0.9464	1.257	1.2397	1.3717	1.2138	1.0158	1.0073	1.2798	0.9009	0.3183	0.6481	1.1893	0.7632	0.8835	0.7452	0.8563	0.8732	1.0339
2075	adenosine 2'-monophosphate (2'-AMP)	Nucleotide	Purine Metabolism, Adenine containing	36815	LC/MS Pos	100001694	1625	348.1	130-49-4;	94136	C00946	HMDB11617	1.6772	0.9588	0.0679	0.9638	1.0874	1.0584	1.0679	1.0352	0.2441	1.2349	0.9349	2.0928	0.8405	0.7626	1.0599	3.5873	0.8484	0.9243	1.5788	1.4437	1.1444	0.6828	1.0197	0.7955	1.0792	3.0648	0.7471	1.1058	1.7894	0.9803	0.7753	0.5514	0.6798	0.8606
2078	adenosine 3',5'-diphosphate	Nucleotide	Purine Metabolism, Adenine containing	15691	LC/MS Neg	1214	602	426	75431-54-8;	159296	C00054	HMDB00061	2.377	0.9788	0.2632	0.8454	1.0161	1.0439	0.2632	1	0.2632	1.499	0.2632	3.5272	1.1076	0.813	1.2121	2.0199	0.9006	0.9742	0.9418	1.0601	0.7373	0.6301	0.8042	0.9333	0.731	4.1812	1.285	1.3264	1.8827	0.7615	1.1547	0.6232	0.9092	1.1236
2074	adenosine 3'-monophosphate (3'-AMP)	Nucleotide	Purine Metabolism, Adenine containing	35142	LC/MS Pos	100001449	1451	348.1	84-21-9;	41211	C01367	HMDB03540	1.0797	1.0298	0.8921	0.6768	1.0135	0.6461	0.6811	0.4648	0.4216	0.9865	0.523	0.8583	0.8073	1.1223	0.5559	1.2401	1.5948	1.3025	2.0154	1.7014	1.6954	1.4687	1.1777	0.7213	1.1145	1.4877	0.7853	0.7214	0.9666	1.1575	0.7331	0.4121	1.0147	1.0676
2073	adenosine 5'-monophosphate (AMP)	Nucleotide	Purine Metabolism, Adenine containing	32342	LC/MS Pos	209	1210	348.1	149022-20-8;	6083	C00020	HMDB00045	0.8076	1.0024	1.5698	0.5153	1.3315	1.1416	0.4298	1.1478	1.2332	0.9437	1.3588	0.4186	1.5917	1.8702	1.2154	0.079	0.9029	0.6902	0.9044	0.9916	1.0078	1.5904	1.0258	0.8802	0.9976	0.1368	0.4474	1.1521	0.5181	0.652	1.049	1.0444	1.076	0.93
2214	adenosine 5'diphosphoribose	Cofactors and Vitamins	Nicotinate and Nicotinamide Metabolism	558	LC/MS Neg	215	964	558.1	68414-18-6;	192	C00301	HMDB01178	0.25	0.7041	2.8273	0.5449	0.8642	0.5582	2.0105	0.8111	2.5416	0.3016	1.5058	0.25	0.7649	1.7099	0.4706	0.25	2.4582	1.1358	0.25	1.1637	2.0555	3.2916	1.4871	1.6314	1.3736	0.25	0.7362	0.3285	0.672	0.744	0.7903	1.5169	1.2404	0.8111
2079	adenylosuccinate	Nucleotide	Purine Metabolism, Adenine containing	18360	LC/MS Neg	1303	569	462.1	19046-78-7;	195	C03794	HMDB00536	0.5014	1.3979	0.303	0.6903	1.6921	1.4345	0.2502	1.6323	0.5954	0.5645	0.8594	0.2502	1.6235	2.093	1.7366	0.2502	1.0273	0.3848	0.2502	0.5255	0.5397	1.7608	0.7939	1.0139	1.2989	0.2502	0.4419	1.7855	0.5619	0.6601	1.184	1.1557	1.5437	0.9861
991	adrenate (22:4n6)	Lipid	Polyunsaturated Fatty Acid (n3 and n6)	32980	LC/MS Neg	100001193	5684	331.3	2091-25-0;	5497181	C16527	HMDB02226	1.0042	2.0466	1.0047	2.2683	1.807	2.3619	0.6297	1.7159	0.4812	1.2272	0.927	1.3058	0.9958	0.8234	1.0115	1.0868	0.7939	0.7374	1.0988	0.5364	0.9337	0.6401	1.1668	1.2994	0.6976	1.5651	1.3685	2.2272	0.6435	0.6924	0.6656	0.7697	0.6698	0.5407
24	alanine	Amino Acid	Alanine and Aspartate Metabolism	1126	GC/MS	811	1147.6	115.9	56-41-7;	5950	C00041	HMDB00161	1.2621	0.9519	0.5253	1.0219	1.0599	1.0377	1.0299	1.0581	0.8565	1.1256	1.2634	1.3686	1.0423	1.1359	0.9638	1.1988	0.703	0.6386	1.3379	0.815	0.9015	0.5955	0.6784	1.0968	0.8113	0.7836	0.8983	0.7474	0.9781	1.1444	1.0507	1.1327	0.8122	0.7987
392	alanylleucine	Peptide	Dipeptide	37093	LC/MS Pos	100001890	2150	203	1638-60-4;	259583			0.98	1.3018	19.9336	1.0154	2.5526	0.9352	1.8813	0.8501	18.2407	0.6299	4.0926	0.6299	2.1111	1.3441	0.9712	0.6299	1.2749	2.7643	0.9627	0.6554	1.7668	2.057	0.7433	0.8897	1.1917	0.6299	0.6882	0.9354	0.9846	0.9437	0.695	1.2404	0.9505	0.6299
395	alanylphenylalanine	Peptide	Dipeptide	38679	LC/MS Pos	100002700	2422	237.2	3061-90-3;	2080			0.4984	0.4984	10.8567	0.9073	2.1458	0.4984	0.5766	0.4984	8.6804	0.4984	1.1543	0.4984	0.4984	0.86	0.4984	0.4984	0.946	1.0026	0.4984	0.8283	0.9565	1.5872	0.9778	0.4984	1	0.4984	0.9995	0.4984	1.274	0.4984	0.4984	1.2848	1.1743	0.4984
401	alanylvaline	Peptide	Dipeptide	37084	LC/MS Pos	100001884	1513	189	3303-45-5;	137276			0.5232	0.9428	3.4007	1.3653	1.7976	0.8536	1.2241	0.8441	3.2703	0.6416	2.4745	0.495	1	0.475	0.5037	0.475	1.5536	1.1481	0.475	1.0808	0.7278	1.5055	0.5144	0.764	0.9892	0.475	0.8489	0.8152	1.0015	0.475	1.0645	1.0001	0.475	1.2327
2068	allantoin	Nucleotide	Purine Metabolism, (Hypo)Xanthine/Inosine containing	1107	GC/MS	1002	1809.8	518.3	97-59-6;	204	C02350	HMDB00462	0.7895	0.7302	0.1126	0.7946	0.3538	0.9939	1.0237	1.1217	0.6819	1.2445	1.1313	1.617	0.923	0.7008	0.8166	1.1311	0.7276	1.16	1.7605	1.0128	1.3471	1.1422	0.8711	1.3508	1.0175	2.2667	0.913	1.1143	1.2445	0.8451	0.8467	0.889	0.8741	1.0061
233	alpha-hydroxyisovalerate	Amino Acid	Leucine, Isoleucine and Valine Metabolism	33937	GC/MS	100001300	1208	145.1	600-37-3;	99823		HMDB00407	0.7324	0.9155	0.2777	0.6396	0.7285	1.1381	1.0201	1.0508	0.5419	0.9627	1.1594	1.7319	1.2237	1.2744	0.5898	0.2777	0.2777	0.2777	0.5952	0.9438	0.7538	0.2777	0.8298	0.2777	1.0723	1.2497	0.6234	1.2245	0.8808	1.3901	1	1.2115	1.3208	1.284
916	alpha-ketoglutarate	Energy	TCA Cycle	33453	GC/MS	93	1779	419.1	305-72-6;328-50-7;22202-68-2;	51	C00026	HMDB00208	0.2377	0.2377	0.2377	0.2377	0.3008	0.2377	0.5261	0.2377	0.9182	2.7715	0.2377	1.0207	1.0193	1.0636	0.2377	2.0897	0.2377	0.5178	1.5479	0.2377	1.4208	1.109	0.2377	1.3941	0.4195	0.9807	0.2377	0.2377	0.2377	0.2377	0.2377	0.6102	0.5743	0.2377
1649	alpha-muricholate	Lipid	Primary Bile Acid Metabolism	34092	LC/MS Neg	100001280	4763	407.4	2393-58-0;	3083761	C17647	HMDB00506	1.6559	1.2126	0.0286	0.8201	1.0578	1.2097	2.0016	0.2873	0.2426	1.0105	0.6538	2.8583	1.8105	1.4919	0.7645	1.1707	0.7103	1.1234	1.7141	0.9895	1.037	0.4755	0.5403	1.0913	2.6959	0.9451	0.5241	1.37	3.6989	0.6312	0.2979	0.833	0.3811	0.7097
2232	alpha-tocopherol	Cofactors and Vitamins	Tocopherol Metabolism	1561	GC/MS	1105	2305.4	502.5	59-02-9;10191-41-0;	14985	C02477	HMDB01893	1.0107	1.0228	0.9318	1.1121	1.1329	1.0833	1.1044	1.7223	0.925	1.4458	1.983	1.9074	1.3597	0.9725	1.0451	1.2717	0.138	0.1105	0.0904	0.1203	0.1645	0.1604	0.8739	1.2979	0.9893	0.7274	1.277	0.9235	0.712	0.5394	0.7878	1.4609	1.5124	0.9284
2230	arabonate	Cofactors and Vitamins	Ascorbate and Aldarate Metabolism	37516	GC/MS	100001937	1736	292.1	7643-75-7;	122045	C00878	HMDB00539	1.6023	0.9796	0.3171	1.1298	0.6754	0.3171	2.4514	1.1948	0.3171	0.3171	0.8557	1.126	0.8727	0.8654	0.9476	1.6407	0.3974	1	2.0957	1.3768	1.0374	1.6766	0.5003	0.8963	0.7218	1.5151	0.6352	0.3171	0.7883	0.3171	0.9974	1.551	1.0298	1.2358
963	arachidate (20:0)	Lipid	Long Chain Fatty Acid	44679	LC/MS Neg	893	6282	311.3	506-30-9;	10467	C06425	HMDB02212	1.2952	0.971	0.4082	0.6031	0.7078	1.417	0.8538	1.0565	0.571	2.5818	3.9679	3.0397	1.7032	0.8885	0.619	0.4921	0.673	0.6869	0.9048	0.6657	0.8006	0.7007	1.8643	1.641	0.9862	1.0138	0.7598	1.8787	1.4698	1.2183	1.542	1.2478	1.5716	1.4303
990	arachidonate (20:4n6)	Lipid	Polyunsaturated Fatty Acid (n3 and n6)	1110	LC/MS Neg	229	5525	303.4	506-32-1;	444899	C00219	HMDB01043	1.5585	1.4201	0.7483	1.7495	1.5828	1.8584	0.424	1.4912	0.6815	1.8904	0.5481	1.7803	1.1128	0.9733	1.0061	1.6119	0.8022	0.9939	1.0342	0.8255	0.862	0.8895	1.2256	1.5411	0.903	1.6244	1.2101	1.8848	0.8517	0.7735	0.7562	0.7705	0.8414	0.7052
2227	ascorbate (Vitamin C)	Cofactors and Vitamins	Ascorbate and Aldarate Metabolism	1640	GC/MS	233	1850.1	332.1	134-03-2;		C00072	HMDB00044	0.7254	1.1714	0.287	1.1228	0.8105	1.0938	1.6689	0.7058	0.1907	1.0498	1.0026	1.2413	1.2625	1.0963	1.0925	1.1452	0.3262	0.4445	0.5091	0.2177	0.4583	0.6057	0.7262	0.9974	1.1857	0.9059	0.819	1.0966	0.8302	0.7936	1.0344	1.0464	1.0694	1.2049
29	asparagine	Amino Acid	Alanine and Aspartate Metabolism	11398	GC/MS	917	1651.2	231	70-47-3;	6267	C00152	HMDB00168	0.995	0.8514	0.5387	0.7333	0.921	1.1216	0.5387	0.7997	0.5387	1.281	0.7104	1.1578	1.005	0.6802	0.6629	1.0534	1.0688	1.3093	0.8948	1.4218	1.3688	0.8709	1.3255	0.8728	1.6355	2.6366	0.9425	0.774	0.8067	1.1244	0.9005	1.0552	1.0222	1.1331
429	asparagylleucine	Peptide	Dipeptide	42980	LC/MS Pos	100003156	2170	246.2					0.6794	0.4598	10.1057	0.4598	0.892	0.4598	1.4444	0.4598	5.4062	0.4598	1.8516	0.4598	0.4598	0.4598	0.4598	0.4598	0.4598	0.4598	0.4598	0.4598	0.4598	0.4598	0.4598	0.6944	1.108	0.4598	0.4598	0.4598	0.4598	0.4598	0.5901	0.4598	0.4598	0.4598
27	aspartate	Amino Acid	Alanine and Aspartate Metabolism	15996	GC/MS	234	1529.7	232	56-84-8;	5960	C00049	HMDB00191	0.8036	0.7631	0.1679	0.8071	0.7216	0.9825	0.9908	1.0141	0.2651	1.3664	0.8189	1.4154	0.918	0.8449	0.6999	1.4782	1.0767	1.4757	2.6612	1.9973	1.7646	1.3167	1.0092	1.0111	1.425	1.5527	0.87	0.7123	1.4119	1.1702	1.122	0.9528	0.8843	0.9704
2160	beta-alanine	Nucleotide	Pyrimidine Metabolism, Uracil containing	55	GC/MS	244	1451.8	174	56-41-7;107-95-9;	239	C00099	HMDB00056	0.8048	0.8498	0.6076	0.8529	1.0449	1.0084	1.3519	1.2565	0.4275	0.7181	0.6782	0.8199	1.2767	0.7078	0.8396	0.9457	1.324	1.7452	1.4739	1.9397	1.6909	1.5604	0.7845	0.9022	1.5737	1.5561	0.6359	0.9916	1.0875	1.1195	1.1771	1.0262	0.9747	0.9446
227	beta-hydroxyisovaleroylcarnitine	Amino Acid	Leucine, Isoleucine and Valine Metabolism	35433	LC/MS Pos	100001594	1683	262.1	99159-87-2;				0.705	0.8826	0.4451	0.4451	0.8351	0.9679	0.7485	1.1128	0.945	0.6831	0.6953	1.0479	0.4451	1	0.5303	0.7819	1.2224	1.6986	0.4451	1.3035	0.9537	1.136	1.1398	1.1156	1.2927	1.988	1.0355	0.8493	1.2854	1.0148	0.8594	0.7541	1.8799	1.0171
12	beta-hydroxypyruvate	Amino Acid	Glycine, Serine and Threonine Metabolism	15686	GC/MS	100000055	1425.1	221	1113-60-6;3369-79-7;	964	C00168	HMDB01352	0.9548	0.6144	0.5316	0.5316	0.9343	1.0976	0.9856	0.5316	1.0052	1.01	1.1948	0.985	0.8952	0.5316	0.5316	1.2984	0.5316	1.517	0.5316	1.2295	0.8278	0.6111	0.9948	0.5316	1.1841	0.5316	1.0251	0.5316	0.5316	1.1842	0.818	1.0936	0.6851	1.1383
1648	beta-muricholate	Lipid	Primary Bile Acid Metabolism	31885	LC/MS Neg	100001066	4787	407.4	2393-59-1;	5283853	C17726	HMDB00415	1.0776	0.8582	0.0295	0.4065	0.6994	1.0151	1.3292	0.3516	0.2261	0.9968	1.0032	1.6776	1.3536	1.2679	0.7831	1.1001	0.7893	0.9821	5.1522	1.3353	1.6174	1.1494	0.6075	0.9797	2.3019	1.1542	0.3899	0.7133	16.228	1.3429	0.9852	0.9753	0.9363	1.6395
6	betaine	Amino Acid	Glycine, Serine and Threonine Metabolism	3141	LC/MS Pos	799	721	118.2	107-43-7;	247	C00719	HMDB00043	0.6106	0.7307	0.4347	0.6278	0.9664	0.8302	1.2148	1.8117	0.4226	0.8021	0.6833	0.8208	1.0762	0.6691	0.6831	0.5364	1.2011	1.4495	1.2811	1.0245	1.3848	1.7609	0.949	1.2034	0.7582	1.2357	1.4097	1.3111	1.0926	0.9569	0.9755	1.2001	1.1905	1.2144
2249	biopterin	Cofactors and Vitamins	Tetrahydrobiopterin Metabolism	12358	LC/MS Pos	1548	1555	238.1	22150-76-1;	445040	C06313	HMDB00468	1.284	0.682	0.7592	0.5888	0.6158	0.8659	0.9907	1.0402	1.0409	1.1288	0.9748	1.0093	0.9167	0.8544	0.5706	0.7017	1.3838	1.5591	1.7894	1.6175	1.548	1.3407	1.1289	0.9481	1.3831	1.9859	0.7578	0.9068	1.3532	1.0094	1.0341	0.9147	0.6878	0.8519
1131	butyrylglycine	Lipid	Fatty Acid Metabolism (also BCAA Metabolism)	31850	LC/MS Pos	100001151	2077	146.1	20208-73-5 ;	88412		HMDB00808	0.9537	0.6538	0.1753	0.5204	0.8067	1.2653	0.6981	0.6804	0.8574	1.2065	2.7825	2.1731	2.2196	0.9775	0.7133	0.769	1.6124	1.708	1.4772	1.3264	2.6282	1.2462	0.7475	1.1041	0.9926	1.5333	0.4687	0.8898	0.8337	1.5854	0.9202	1.0074	1.1398	1.2093
212	C-glycosyltryptophan*	Amino Acid	Tryptophan Metabolism	32675	LC/MS Pos	100001949	1912	367.1					0.6199	0.8083	0.3113	0.5584	0.5524	1.002	0.5417	0.7754	0.5341	1.1785	0.7986	1.0799	1.0477	0.766	0.5943	0.6445	1.1451	0.9882	1.3359	1.2861	1.0412	1.3899	1.2884	0.8261	1.2577	1.7733	0.6115	0.998	1.6582	1.4007	1.1255	0.9576	1.0844	1.0716
938	caprate (10:0)	Lipid	Medium Chain Fatty Acid	1642	LC/MS Neg	888	5092	171.2	112-37-8;	2969	C01571	HMDB00511	1.2079	0.809	0.4318	0.8989	0.9568	1.134	8.0526	0.9159	0.7235	3.4821	33.7887	4.8485	2.8614	1.7372	1.0432	1.1015	0.4835	0.8789	0.753	0.3621	0.3741	0.6764	0.4976	1.3951	0.496	0.4341	0.842	1.5338	1.5704	0.9535	1.1013	1.8787	2.2023	2.0013
934	caproate (6:0)	Lipid	Medium Chain Fatty Acid	32489	LC/MS Neg	926	2766	115.2	142-62-1;	8892	C01585	HMDB00535	0.5374	0.9418	0.8493	0.9577	1.0925	1.2201	0.4729	1.2133	0.6942	1.0978	0.9563	0.8469	1.0613	0.9856	1.0904	0.9992	2.6748	2.5256	3.0237	4.7319	3.0882	2.2774	1.3729	0.7179	1.2418	0.9109	0.8614	0.864	1.0008	1.0195	1.2126	0.7753	0.9708	0.6753
936	caprylate (8:0)	Lipid	Medium Chain Fatty Acid	32492	LC/MS Neg	932	4367	143.2	124-07-2;	379	C06423	HMDB00482	0.9145	1.0518	0.6163	0.594	0.8117	1.1797	1.5154	1.0133	0.594	1.0744	7.6329	1.4733	1.4059	1.1118	1.2517	0.8967	0.9867	0.594	0.594	0.594	0.7126	0.594	0.7477	0.8536	0.6425	0.594	0.7537	0.8979	1.2585	0.6076	0.8504	1.0977	1.0973	1.1695
1163	carnitine	Lipid	Carnitine Metabolism	15500	LC/MS Pos	100000007	702	162.2	461-05-2;	10917	C00318	HMDB00062	0.9647	1.1173	0.4902	1.2453	1.2347	0.9976	1.0621	1.0912	0.686	1.0024	0.7176	0.7984	0.9319	1.1597	1.0182	1.412	1.2213	1.2034	1.2346	0.9823	1.0515	0.99	0.8588	1.0643	0.8522	1.1978	1.1088	1.2938	0.8167	0.9516	0.9427	0.7192	0.7352	0.6753
2320	catechol sulfate	Xenobiotics	Benzoate Metabolism	35320	LC/MS Neg	100001605	1928	188.9	120-80-9;	3083879	C00090		0.5193	0.4842	0.4842	0.4842	0.4842	0.4842	0.4842	0.4842	0.4842	0.4842	0.4842	0.4842	0.4842	0.4842	0.4842	0.4842	4.933	5.7192	7.5979	3.8859	6.1806	1.7864	0.4842	0.4842	0.4842	1.1553	0.8447	0.4842	0.7774	0.4842	0.842	0.4842	0.5666	0.8205
1645	chenodeoxycholate	Lipid	Primary Bile Acid Metabolism	37789	LC/MS Neg	1123	5250	391.4	474-24-9;474-25-9;	10133	C02528	HMDB00518	1	1.2137	0.28	0.8178	0.9797	1.0541	1.8533	0.5042	0.28	1.6741	1.2948	3.1304	1.3191	1.2097	0.7012	0.7639	0.642	1.3702	1.7301	0.7572	1.0154	0.304	0.7405	0.8327	2.4623	2.5923	0.5194	1.1712	1.6021	1.606	0.7859	0.8645	0.8631	0.6918
1642	cholate	Lipid	Primary Bile Acid Metabolism	22842	LC/MS Neg	136	5148	407.4	81-25-4;	221493	C00695	HMDB00619	0.9077	0.9452	0.1093	0.5069	0.9891	2.6118	4.7351	0.8471	1.2475	2.4573	0.8242	2.801	1.7702	1.0109	0.6158	0.77	0.6433	1.3567	3.33	1.3722	1.8087	0.6255	0.4973	0.8526	2.2389	1.5764	0.6589	1.2718	14.5039	1.6414	0.5906	0.9106	0.8409	1.2716
1509	cholestanol	Lipid	Sterol	21131	GC/MS	100000859	2320.8	215.2	80-97-7;	6665	C12978	HMDB00908	1.0732	0.9363	0.9077	0.9607	1.3261	0.8814	1.7551	0.6455	0.7947	0.6455	1.5043	1.5508	0.6455	0.9226	1.1331	1.5227	0.7615	0.6455	0.6455	0.6455	0.9701	0.6455	0.6455	0.8643	1.7873	0.6455	1.9556	1.1132	1.0299	0.9376	0.8636	1.2101	1.1236	0.8256
1496	cholesterol	Lipid	Sterol	63	GC/MS	266	2316.9	329.3	57-88-5;	11025495	C00187	HMDB00067	0.5499	0.617	0.4189	0.5256	0.643	0.7492	0.6178	0.8313	0.5274	1.1855	0.9765	1.1022	1.0444	0.6069	0.524	0.7238	1.0235	1.1737	1.2646	1.1071	1.0929	1.234	1.0576	0.9115	1.3404	1.6665	0.859	0.7568	1.2554	1.0487	1.1027	1.1894	0.9756	1.0869
1323	choline	Lipid	Phospholipid Metabolism	15506	LC/MS Pos	1256	674	104.2	67-48-1;	305	C00114	HMDB00097	0.7245	0.7737	0.1885	0.7419	0.6219	0.9079	1.0492	0.9969	0.2577	1.0625	0.886	1.1196	0.8784	0.6792	0.5982	0.8183	0.9874	0.8436	1.0648	1.0047	1.0031	1.475	1.0273	1.1045	1.1261	1.5771	0.9581	1.1469	1.2403	1.0775	1.0464	0.812	1.0278	1.1281
1324	choline phosphate	Lipid	Phospholipid Metabolism	34396	LC/MS Pos	267	695	184.1	72556-74-2;	1014	C00588	HMDB01565	0.8569	1.2704	0.6225	0.9864	1.1662	1.3307	1.3332	0.8713	0.3229	1.0465	1.7564	1.0929	1.0357	0.9258	0.788	0.3663	1.2878	0.8696	1.1803	0.6098	1.0136	1.1602	1.1046	0.8177	0.4933	2.6443	0.9843	1.103	1.2065	0.8201	0.9268	1.2343	0.779	0.8648
956	cis-vaccenate (18:1n7)	Lipid	Long Chain Fatty Acid	33970	GC/MS	100001228	1987	339.3	506-17-2;	5282761	C08367	HMDB03231	2.4018	0.6875	0.4526	1.1777	1.0849	0.8099	12.4574	0.8415	1.7724	1.5069	11.1173	2.5946	1.477	1.7939	2.1361	3.4017	0.2838	0.4857	0.5706	0.2584	0.2686	0.339	0.3083	1.0893	0.1666	0.2737	1.0222	1.4535	0.3989	0.4169	0.5739	1.0773	1.1394	0.9778
911	citrate	Energy	TCA Cycle	1564	GC/MS	1124	1763.4	273.1	77-92-9;	311	C00158	HMDB00094	7.2238	0.4468	291.105	0.5016	2.1718	0.665	0.3871	0.6785	130.93	1.9869	0.6521	1.6087	1.1917	0.7559	0.5984	0.8167	0.6837	0.4585	1.2161	0.4908	1.0756	0.8132	2.114	1.0237	1.0445	2.2003	0.797	0.4306	0.7839	1.0083	1.0062	0.9938	1.8393	1.2364
301	citrulline	Amino Acid	Urea cycle; Arginine and Proline Metabolism	2132	LC/MS Pos	391	715	176.1	372-75-8;	9750	C00327	HMDB00904	0.9227	0.8678	0.5307	0.9712	0.6075	1.6414	1.145	1.696	0.8679	1.583	1.8342	1.7402	1.6228	1.073	0.9934	0.508	0.6306	0.8627	0.9779	0.9873	0.9933	0.6436	0.9439	2.7381	0.6427	1.0066	1.6858	2.1465	0.9836	1.3346	1.4115	2.3076	2.0861	1.0807
2223	coenzyme A	Cofactors and Vitamins	Pantothenate and CoA Metabolism	2936	LC/MS Neg	270	1600	766.1	85-61-0;18439-24-2;	317	C00010	HMDB01423	0.9898	1.1344	0.5789	1.2776	1.2111	1.1849	0.2123	1.0571	0.7518	0.9377	0.3661	0.8064	1.308	1.1272	1.2072	0.6217	0.4096	0.3812	0.1594	0.527	0.3129	0.775	0.8266	1.3957	1.2124	0.1296	1.1085	1.1394	1.0608	0.9913	1.0087	1.1363	1.2609	1.1402
1577	corticosterone	Lipid	Steroid	5983	LC/MS Pos	272	4856	347.2	50-22-6;	5753	C02140	HMDB01547	0.4574	0.9158	0.62	1.5389	0.4822	0.9816	0.4574	0.4574	0.4574	0.6704	0.4574	1.2772	0.4574	0.9083	1.5695	1.8245	0.7439	1.6086	1.7279	2.7256	0.4574	1	0.6286	2.1706	1.0132	10.7948	0.4574	1.6969	0.8088	1.1509	0.778	0.7375	1.2839	0.53
324	creatine	Amino Acid	Creatine Metabolism	27718	LC/MS Pos	1221	758	132.1	57-00-1;	586	C00300	HMDB00064	0.8153	0.8907	0.4193	0.885	1.0426	1.1281	0.9755	0.8363	0.5609	1.5004	0.9865	1.454	1.121	1.0031	0.9441	1.1935	0.9817	1.0111	1.5236	0.9148	1.3089	0.8593	0.4703	0.9969	0.6702	0.7103	0.7913	1.3145	1.3429	1.8779	2.1712	1.0826	1.2325	1.0142
325	creatinine	Amino Acid	Creatine Metabolism	513	LC/MS Pos	275	730	114.1	60-27-5;	588	C00791	HMDB00562	0.8304	0.7415	0.474	0.8334	0.7547	0.99	0.4752	1.0275	0.474	1.5163	0.4945	1.7253	1.0506	1	1.0738	1.8286	0.9841	0.9499	1.8283	1.4649	1.2821	0.9731	0.8236	0.6999	1.3719	1.4948	1.0606	1.2272	0.8661	0.7778	0.9259	1.2084	1.193	1.0948
276	cystathionine	Amino Acid	Methionine, Cysteine, SAM and Taurine Metabolism	15705	GC/MS	310	1979.6	218.1	535-34-2;	439258	C02291	HMDB00099	1.2761	0.6302	0.4039	0.8403	1.0755	0.8892	0.4039	0.8452	0.8389	1.4686	0.9386	1.1587	1.0399	0.8952	1.0295	0.6463	1.141	1.0903	1.9818	1.2288	1.604	0.8015	0.7396	1.0679	1.0646	1.8054	0.9138	0.4891	1.4032	1.183	1	0.9895	0.7107	0.9242
281	cysteine	Amino Acid	Methionine, Cysteine, SAM and Taurine Metabolism	31453	GC/MS	800	1560.1	218	52-90-4;56-89-3;	5862	C00097	HMDB00574	1.6838	0.7865	0.3836	0.8181	0.4782	0.3368	2.2871	1.6761	0.4682	1.2768	3.6851	0.2919	1.2195	1.1141	0.8859	1.3251	0.8794	0.6404	0.5233	0.6389	1.6426	0.6568	1.7234	0.7853	0.6229	3.4905	1.2424	1.8408	1.4704	0.2338	0.5927	1.3387	1.3287	1.6568
351	cysteine-glutathione disulfide	Amino Acid	Glutathione Metabolism	35159	LC/MS Pos	100001437	821	427.1	13081-14-6;	4247235		HMDB00656	1.7772	0.8316	0.5756	0.7502	0.9614	0.655	1.097	0.5756	1.8763	1.4051	0.6824	0.6689	0.9341	1.0047	1.0701	1.6751	0.647	0.694	0.857	0.806	1.0767	0.8208	1.2496	0.5756	1.3381	8.1379	1	0.9043	1.1034	1.3183	1.3312	0.6721	0.5756	1.124
354	cysteinylglycine	Amino Acid	Glutathione Metabolism	37642	GC/MS	278	1763	240.9	19246-18-5;	439498	C01419	HMDB00078	0.9235	1.0937	2.2523	0.826	0.8248	1.1227	1.0653	1.045	1.062	1.0974	0.6047	1.5824	0.8063	0.9374	0.7512	0.955	0.681	0.9398	1.6408	0.8251	1.2253	1.1152	0.9043	0.9492	1.2707	0.5462	0.8538	0.7263	1.1987	0.8636	1.3185	1.2238	1.1185	1.268
2168	cytidine	Nucleotide	Pyrimidine Metabolism, Cytidine containing	514	LC/MS Pos	827	1065	244	65-46-3;	6175	C00475	HMDB00089	0.9982	0.6849	0.1346	0.8076	0.4076	1.1309	0.9995	0.7805	0.2772	1.7343	0.8878	1.9956	0.8324	0.6226	0.5326	2.1086	0.9365	1.2232	1.765	1.4048	1.4125	0.9383	1.0115	1.2439	1.1675	2.939	1.1045	1.0644	1.2961	1.1718	0.9188	0.8953	0.7797	1.0005
1325	cytidine 5'-diphosphocholine	Lipid	Phospholipid Metabolism	34418	LC/MS Pos	1220	777	489.1	33818-15-4;	13804	C00307	HMDB01413	0.8044	0.8144	2.6362	0.8132	0.7325	0.9869	0.2842	1.139	1.5438	0.7296	0.2842	0.7146	1.1607	0.6287	0.8449	0.526	1.3027	1.0311	0.7796	1.0637	1.0908	1.601	1	1.4331	1.4119	0.8008	0.7466	0.8347	1.2933	1.4657	1.2481	0.9962	1.2048	1.0205
2165	cytidine 5'-monophosphate (5'-CMP)	Nucleotide	Pyrimidine Metabolism, Cytidine containing	2372	LC/MS Pos	282	887	324	63-37-6;	6131	C00055	HMDB00095	1.2065	1.0184	0.5059	0.9103	0.729	1.3162	0.6433	0.8313	0.4067	1.3101	0.4067	0.9538	0.8247	1.1414	1.254	0.9045	1.1063	0.865	1.1871	0.7665	0.9659	1	0.8936	1.0725	0.9997	1.0471	0.7144	0.9981	1.396	1.1841	1.1307	1.1077	1.1155	1.3525
2537	daidzein	Xenobiotics	Food Component/Plant	32453	LC/MS Neg	100001219	3541	253.1	486-66-8 ;	5281708	C10208	HMDB03312	0.6459	0.6459	0.6459	0.6459	0.6459	0.6459	0.6459	0.6459	0.6459	0.6459	0.6459	0.6459	0.6459	0.6459	0.6459	0.6459	0.8393	0.7479	1.3898	1.1607	1.6228	0.6459	0.6459	0.6459	0.6459	0.6459	0.6459	0.6459	0.6459	0.6459	0.6459	0.6459	0.6459	0.6459
1162	deoxycarnitine	Lipid	Carnitine Metabolism	36747	LC/MS Pos	100001662	759	146.1	6249-56-5;	134	C01181	HMDB01161	0.7326	0.7718	0.5162	0.6389	0.7704	0.9147	0.6106	0.9154	0.6083	0.7705	0.6736	0.8146	1.1058	0.9053	0.7363	0.6526	1.4517	1.3843	1.8715	1.5094	1.9594	1.7746	1.2689	0.9827	1.4636	1.2535	0.7913	1.0173	1.6772	1.1072	1.4374	1.2669	1.1129	1.3811
1653	deoxycholate	Lipid	Secondary Bile Acid Metabolism	1114	LC/MS Neg	302	5268	391.4	83-44-3;	222528	C04483	HMDB00626	0.2662	0.2662	0.2662	0.2662	0.2662	1.502	2.3335	1.5163	0.3954	2.9225	0.9466	2.6655	1.121	0.2662	0.2662	0.4379	0.5016	0.2662	0.2662	1.3986	0.6334	0.2662	0.4635	0.6896	1.2003	0.2662	0.4643	1.6029	3.9057	1.6905	0.679	1.0534	0.754	0.3625
994	dihomo-linoleate (20:2n6)	Lipid	Polyunsaturated Fatty Acid (n3 and n6)	17805	LC/MS Neg	1231	5722	307.3	2091-39-6;	6439848	C16525	HMDB05060	1.9301	1.4365	0.6084	1.9345	1.7548	1.9884	0.596	1.9792	0.86	1.2088	1.5181	1.7444	1.4553	1.1905	1.2597	1.663	0.5016	0.5959	0.5773	0.5455	0.5028	0.5581	1.0274	1.6342	0.6789	0.6215	1.327	2.7893	0.6206	0.5591	0.5446	0.8762	0.9726	0.7957
989	dihomo-linolenate (20:3n3 or n6)	Lipid	Polyunsaturated Fatty Acid (n3 and n6)	35718	LC/MS Neg	100001739	5600	305.4	17046-59-2 ;	5280581	C03242	HMDB02925	1.01	2.3732	0.9116	2.901	2.3017	2.9742	1.377	2.8868	0.6137	1.644	0.7187	1.1279	1.0303	0.861	0.6315	0.8718	0.99	1.0468	0.9871	0.9248	0.7718	0.914	1.7998	2.2923	1.1229	1.5237	1.7759	3.4415	0.8292	0.7263	0.7214	0.6565	0.7994	0.7061
2250	dihydrobiopterin	Cofactors and Vitamins	Tetrahydrobiopterin Metabolism	35129	LC/MS Pos	100001506	1510	240.1	6779-87-9;	1879	C00268	HMDB00038	0.6684	0.8267	0.1359	0.9349	0.7562	1.143	0.8666	1.0387	0.1359	1.4801	1.0042	1.1286	1.305	0.782	0.7306	0.657	0.8065	1	1.0236	0.7093	0.954	1.1651	0.9696	1.2326	1.1224	1.4231	1.2186	0.9335	1.2975	1.1734	0.9388	1.1303	0.8842	1.2613
743	dihydroxyacetone phosphate (DHAP)	Carbohydrate	Glycolysis, Gluconeogenesis, and Pyruvate Metabolism	15522	GC/MS	309	1737	315.1	102783-56-2;	668	C00111	HMDB01473	0.4468	0.8714	0.4057	0.607	0.537	0.7523	0.4057	0.8643	0.4057	1.7791	0.4104	1.1035	1.8736	1.628	0.7678	0.4057	1.2235	2.1401	2.029	2.0127	1.0097	0.7186	1.6572	0.7751	1.0192	0.4057	1.4319	1.2967	1.621	0.9982	0.7356	0.992	1.0018	0.8208
308	dimethylarginine (SDMA + ADMA)	Amino Acid	Urea cycle; Arginine and Proline Metabolism	36808	LC/MS Pos	100001810	812	203.2	102783-24-4;	123831	C03626	HMDB01539	0.3988	0.8767	0.1292	0.6698	0.532	0.9766	0.5123	0.9589	0.2287	1.3383	0.5001	1.463	1.2157	0.714	0.6046	1.2833	1.1637	1.508	1.6986	1.5845	1.464	1.1672	0.825	0.869	1.0066	2.7134	0.9322	0.9611	1.6833	1.4443	1.122	1.144	0.9934	1.3681
5	dimethylglycine	Amino Acid	Glycine, Serine and Threonine Metabolism	5086	GC/MS	806	1030	57.9	1118-68-9;	673	C01026	HMDB00092	0.7926	0.6	0.6494	1.4091	0.9326	0.9512	1.1429	1.0237	0.6251	0.9367	1.2375	1.2266	1.0978	0.4774	0.4774	0.8176	1.3212	0.6681	0.9824	0.4774	1.5794	0.9858	0.8808	1.1539	0.9913	1.0153	1.8911	1.0299	1.1253	0.9534	1.4151	1.1084	1.0087	0.8976
993	docosadienoate (22:2n6)	Lipid	Polyunsaturated Fatty Acid (n3 and n6)	32415	LC/MS Neg	100001182	6017	335.4	7370-49-2 ;	5282807	C16533		1.5015	0.9069	0.3643	0.8292	0.8091	1.4465	0.4541	1.2362	0.7563	1.4836	1.8413	2.011	1.6647	1.0462	0.9093	1.3348	0.6371	0.815	0.8847	0.7218	0.7595	0.7665	1.4852	1.5939	1.0675	1.046	0.727	2.3561	1.038	0.9141	0.8617	0.962	1.1685	1.2565
981	docosahexaenoate (DHA; 22:6n3)	Lipid	Polyunsaturated Fatty Acid (n3 and n6)	19323	LC/MS Neg	100000665	5518	327.3	6217-54-5;	445580	C06429	HMDB02183	1.5041	1.5371	0.9035	2.3857	2.0027	1.8958	0.367	1.2616	0.9006	1.1978	0.2886	0.9188	0.7086	0.8316	1.1538	1.5662	1.108	0.9846	0.997	1.003	0.9313	1.0161	1.1053	1.0394	0.8221	1.2432	1.0585	1.5242	0.5241	0.4628	0.5313	0.4679	0.5825	0.5121
980	docosapentaenoate (n3 DPA; 22:5n3)	Lipid	Polyunsaturated Fatty Acid (n3 and n6)	32504	LC/MS Neg	100001181	5574	329.4	2234-74-4 ;	6441454	C16513	HMDB01976	0.8053	2.5278	1.0579	3.0986	2.4356	3.0563	0.6972	3.1225	0.2619	1.2306	0.624	0.8955	0.6185	0.7395	0.7345	0.7091	1.3605	1.2056	1.1904	1.284	1.1408	1.4549	1.8074	2.5906	0.9421	0.7376	1.8311	3.4287	0.4275	0.2948	0.4263	0.4975	0.5785	0.396
992	docosapentaenoate (n6 DPA; 22:5n6)	Lipid	Polyunsaturated Fatty Acid (n3 and n6)	37478	LC/MS Neg	100001580	5625	329.4	25182-74-5;	6441454	C16513	HMDB13123	1.9828	1.1496	0.546	1.7667	1.5112	1.1466	0.311	0.8606	1.2098	2.3995	0.5234	1.8355	1.4834	0.8563	1.8811	3.2508	0.5137	0.5404	0.628	0.6162	0.6622	0.6208	0.6895	1.1519	0.7267	1.3469	0.8651	1.2058	1.2829	1.1179	0.9702	1.0298	0.8171	0.8853
982	docosatrienoate (22:3n3)	Lipid	Polyunsaturated Fatty Acid (n3 and n6)	32417	LC/MS Neg	100001195	5825	333.4	59708-86-0 ;	5312556	C16534	HMDB02823	5.37	0.8665	0.6307	1.2788	1.3109	1.3884	0.2517	0.1357	2.207	2.0669	2.5966	3.1245	2.7654	3.1404	3.4886	5.6399	0.171	0.3061	0.1357	0.1357	0.1478	0.237	0.1357	1	0.2886	0.1687	0.6134	0.9788	0.7329	0.7095	0.787	1.0449	1.2247	1.105
979	eicosapentaenoate (EPA; 20:5n3)	Lipid	Polyunsaturated Fatty Acid (n3 and n6)	18467	LC/MS Neg	2050	5442	301.3	10-2005-9;10417-94-4;	446284	C06428	HMDB01999	0.5729	2.0772	0.8243	1.8416	1.3534	2.4292	0.5984	2.1997	0.203	1.4774	0.3761	1.0654	0.647	0.508	0.3558	0.3844	1.4778	1.7964	1.6502	1.3711	1.5657	1.8756	1.9075	2.2392	0.9346	0.5459	1.7331	2.7473	0.4153	0.2979	0.4991	0.5604	0.6513	0.4794
966	eicosenoate (20:1n9 or 11)	Lipid	Long Chain Fatty Acid	33587	LC/MS Neg	100001335	5955	309.4		5282768			2.2825	0.9155	0.3754	1.1117	1.155	1.2816	0.6328	1.0862	1.2375	1.5213	2.4281	2.3392	1.7242	1.4761	1.489	1.8409	0.3551	0.4398	0.4201	0.3613	0.3239	0.3539	0.4753	1.3255	0.3066	0.299	0.9233	2.0785	0.5778	0.5956	0.6517	1.0368	1.1633	0.9632
2549	equol glucuronide	Xenobiotics	Food Component/Plant	41948	LC/MS Neg	100003895	3195	417.2					0.3468	0.3468	0.3468	0.3468	0.3468	0.3468	0.3468	0.3468	0.3468	0.3468	0.3468	0.3468	0.3468	0.3468	0.3468	0.3468	0.9868	1.1094	1.2378	0.5709	1.0132	0.3468	0.3468	0.3468	0.3468	0.3468	0.3468	0.3468	0.3468	0.3468	0.3468	0.3468	0.3468	0.3468
2550	equol sulfate	Xenobiotics	Food Component/Plant	40478	LC/MS Neg	100003429	3625	321.2					0.543	0.543	0.543	0.543	0.543	0.543	0.543	0.543	0.543	0.543	0.543	0.543	0.543	0.543	0.543	0.543	0.9372	1.0681	1.4366	0.8098	1.0628	0.543	0.543	0.543	0.543	0.543	0.543	0.543	0.543	0.543	0.543	0.543	0.543	0.543
2551	ergothioneine	Xenobiotics	Food Component/Plant	37459	LC/MS Pos	100002154	847	230.2	58511-63-0;	3032311	C05570	HMDB03045	0.7391	0.9406	0.2214	1.2706	0.9717	0.7849	0.6172	1.2873	0.2214	1.5394	0.3953	0.7405	1.3273	0.2214	0.5778	0.2214	17.7045	14.4261	11.5648	14.3934	15.2648	19.6975	0.5915	0.8538	0.2214	0.5784	0.9292	0.6671	2.0581	1.2739	1.9409	1.6193	0.8074	1.0283
970	erucate (22:1n9)	Lipid	Long Chain Fatty Acid	1552	LC/MS Neg	1087	6273.3	337.4	112-86-7;	5281116	C08316	HMDB02068	1.6168	0.6818	0.2945	0.5396	0.6051	1.1392	0.3772	0.9007	0.7672	2.6258	3.3202	3.2743	2.4937	1.6384	1.024	0.7198	0.716	0.976	1.0277	0.5785	0.8724	0.6329	0.9258	1.461	0.6408	0.558	0.6518	1.8324	1.468	1.7074	1.6146	1.8905	2.4426	2.1432
2553	erythritol	Xenobiotics	Food Component/Plant	20699	GC/MS	100000846	1517.5	217	149-32-6;	222285	C00503	HMDB02994	1.3403	0.9195	1.3733	1.2137	0.4025	1.0164	1.3322	1.1085	1.0544	1.0066	0.4025	1.1764	1.0052	0.6614	0.8902	0.9911	0.4025	0.4025	1	0.6483	0.5163	0.5765	0.8473	1.5802	1.0807	2.4599	0.5207	0.6492	0.6055	1.0111	1.1047	0.8861	0.7786	0.752
905	erythronate*	Carbohydrate	Aminosugar Metabolism	33477	GC/MS	100001320	1546.9	292.1	88759-55-1;	2781043		HMDB00613	0.9587	1.3339	0.5362	0.8695	1.0613	1.0338	1.6258	1.5154	0.8233	1.0457	0.9347	1.8629	1.7117	1.1774	0.9737	1.9871	0.5165	0.4559	1.1507	0.5519	0.8651	0.4083	0.4891	1.2512	1.0862	1.7634	1.0263	1.2192	0.9077	0.972	0.926	0.8018	0.9466	1.2152
1329	ethanolamine	Lipid	Phospholipid Metabolism	1497	GC/MS	420	1304	174.1	141-43-5;	700	C00189	HMDB00149	0.438	0.4048	0.0972	0.2115	0.3385	0.4391	0.4049	0.5712	0.1547	1.0116	0.6485	1.7881	1.0544	0.4397	0.3295	0.4755	1.0062	1.1454	2.0159	1.793	0.9938	1.973	1.007	0.6921	1.505	1.9403	0.5055	0.6412	1.6447	1.4085	1.5805	1.3525	1.3113	1.6285
2959	ethyl glucuronide	Xenobiotics	Chemical	39603	LC/MS Pos	100002849	1574.1	240	17685-04-0;	152226			0.6516	0.4955	0.8614	1.3814	0.7146	2.8905	0.6905	0.7758	0.4955	1.0495	0.9135	1.0583	0.852	1.6727	0.4955	0.9733	0.669	2.4148	1.6999	0.6539	1.5026	2.9144	0.529	0.6527	0.9202	0.4955	0.7691	1.37	1.3659	1.1811	1.0334	1.556	0.4955	1.0267
2217	flavin adenine dinucleotide (FAD)	Cofactors and Vitamins	Riboflavin Metabolism	2134	LC/MS Neg	327	2413	784.1	146-14-5;84366-81-4;	643975	C00016	HMDB01248	1.004	0.8664	0.6057	0.9094	0.862	0.9574	0.5735	0.9469	0.6921	1.1417	0.591	1.1215	1.0254	0.9159	0.8545	0.912	1.1192	1.2279	1.2336	1.4304	1.2132	1.2923	1.0073	1.1236	1.0966	1.1686	1.0066	0.996	1.1708	0.9816	0.9698	1.0086	0.9754	0.9672
2218	flavin mononucleotide (FMN)	Cofactors and Vitamins	Riboflavin Metabolism	15797	LC/MS Neg	100000251	2395	455.1	130-40-5;	710	C00061	HMDB01520	0.813	0.5556	0.5556	0.8677	0.817	0.8888	0.6382	0.6999	0.5556	1.1308	0.8482	1.3765	1.0442	0.7831	0.5556	0.9355	0.9499	1.0864	1.3559	1.2566	1.1675	1.1008	1.1574	0.8589	1.569	1.9425	1.0369	0.9203	1.3704	1.1426	1	0.9986	0.9774	1.0016
835	fructose	Carbohydrate	Fructose, Mannose and Galactose Metabolism	577	GC/MS	878	1758	217	57-48-7;	5984	C00095	HMDB00660	1.074	1.019	0.0399	0.925	0.8888	1.2577	0.4231	1.0785	0.2186	1.3324	0.3546	1.4917	1.1961	0.7038	0.6003	0.9676	0.6621	0.8609	1.0687	0.9882	0.7372	0.6094	0.8691	1.2068	1.0118	0.4195	1.1191	1.1929	1.0764	0.9265	1.0266	1.2246	1.0757	1.1424
738	fructose-6-phosphate	Carbohydrate	Glycolysis, Gluconeogenesis, and Pyruvate Metabolism	12021	GC/MS	1232	1994.9	315.1	103213-47-4;	69507	C05345	HMDB00124	0.9055	1.0054	0.0855	1.1028	0.776	1.1779	0.4128	0.5018	0.11	1.389	0.1988	1.2527	1.5082	1.5161	0.8827	0.3778	0.7026	1.2433	1.6196	1.6081	1.3832	1.0039	1.3384	1.3182	1.0314	0.1293	0.7411	0.7023	0.4276	0.9349	1.1569	1.3123	0.8819	0.9961
920	fumarate	Energy	TCA Cycle	1643	GC/MS	330	1382.1	245	100-17-8;		C00122	HMDB00134	0.6225	0.8968	0.1542	0.9097	0.1251	0.9706	1.2589	1.2444	0.4362	1.5353	1.0556	1.4181	1.4438	1.0391	0.9214	1.4764	0.9209	0.7983	1.3522	1.0011	1.1243	0.8861	0.7497	1.243	1.288	0.9989	0.7176	0.9688	1.4652	1.2247	0.8549	0.8494	1.0235	1.1824
41	gamma-aminobutyrate (GABA)	Amino Acid	Glutamate Metabolism	1416	GC/MS	141	1539.7	304.1	56-12-2;	119	C00334	HMDB00112	0.9332	0.8683	0.1685	0.9341	0.9606	0.9213	1.1775	1.0394	0.2666	1.5058	0.8634	1.9454	1.3079	0.9445	0.8461	0.9244	1.243	1.4402	2.1202	2.3649	1.665	1.3952	0.9262	0.9485	1.118	0.6736	0.6816	0.86	1.0827	0.8653	1.0489	1.3042	1.7754	1.162
364	gamma-glutamylglutamate	Peptide	Gamma-glutamyl Amino Acid	36738	LC/MS Pos	331	1036	277.1	1116-22-9;	92865	C05282	HMDB11737	0.8165	0.763	0.1284	0.7512	0.6917	1.0071	1.0793	1.003	0.6079	1.1374	1.0396	1.1284	1.0262	0.6352	0.6241	0.6447	1.0703	1.0423	1.3427	1.3896	1.102	1.006	0.997	1.1393	1.0674	1.321	0.9777	0.9739	1.1609	0.9657	0.896	0.8982	0.9029	0.8624
366	gamma-glutamylglycine	Peptide	Gamma-glutamyl Amino Acid	33949	GC/MS	100001294	1934	375.2	1948-29-4;	165527		HMDB11667	0.5545	0.2995	0.2549	0.2549	0.7329	0.2549	1	0.3535	0.2549	0.2549	0.2549	1.244	1.2657	0.5117	0.2549	0.2549	0.7476	0.2549	1.6028	0.833	2.0044	0.2937	0.6272	1.3624	2.2386	0.2549	1.5319	0.2549	1.1343	0.2549	1.4859	1.0144	1.7337	0.8758
368	gamma-glutamylisoleucine*	Peptide	Gamma-glutamyl Amino Acid	34456	LC/MS Pos	100001485	2644	261.2		14253342		HMDB11170	0.6495	0.6106	0.3465	0.6382	0.6696	0.5956	0.5564	1.0368	3.0157	1.19	0.9243	1.0527	1.038	1	0.4617	0.6052	0.6953	0.3465	1.0379	1.5305	1.1929	0.5355	0.6846	1.2742	1.9806	0.4863	1.1498	1.646	1.0143	0.8413	1.4444	1.4639	0.9412	1.2376
369	gamma-glutamylleucine	Peptide	Gamma-glutamyl Amino Acid	18369	LC/MS Pos	1268	2744	261.2	2566-39-4;	151023		HMDB11171	0.8586	0.9466	0.5676	0.8436	1.0762	1.2905	0.7538	1.1517	1.3111	1.0374	0.8706	0.9626	1.067	0.8586	0.794	0.7659	0.5331	0.7603	0.9256	0.7085	0.7789	0.7244	1.1514	1.1594	1.9729	0.6363	1.0891	1.3898	1.4956	1.3399	1.4363	1.3487	1.2359	1.121
372	gamma-glutamylphenylalanine	Peptide	Gamma-glutamyl Amino Acid	33422	LC/MS Pos	100000491	2846	295.1	7432-24-8;	111299		HMDB00594	0.5772	0.8334	0.552	0.5463	0.7755	0.9376	1.0837	1.0552	0.6498	0.816	1.1834	0.819	1.0593	0.707	0.3176	0.9721	1.0068	0.7247	1.159	1.0303	1.4229	0.9479	1.0282	0.7821	1.5089	0.9979	0.8989	1.1666	1.2066	1.7865	1.225	1.0021	1.3153	1.1209
374	gamma-glutamyltryptophan	Peptide	Gamma-glutamyl Amino Acid	33947	LC/MS Pos	100001295	3033	334.2	66471-20-3;	3989307			0.9569	1.2649	0.0891	1.3293	1.1349	1.8283	0.7005	1.607	0.2389	1.5784	1.151	1.7272	1.5639	0.8939	1.2065	1.2162	0.5784	0.543	0.8467	0.7098	0.7945	0.4253	0.6338	1.4612	0.7363	0.8773	1.3662	1.2305	1.1635	0.9585	0.8854	1.0415	1.4362	0.9364
375	gamma-glutamyltyrosine	Peptide	Gamma-glutamyl Amino Acid	2734	LC/MS Pos	1102	2073	311.2	7432-23-7;	94340		HMDB11741	0.8894	0.2293	0.2293	0.2293	0.6254	1.2507	1.0415	0.8878	0.9585	1.8413	2.414	2.8085	2.0543	0.672	0.2884	0.8195	1.4414	0.2293	0.2293	2.3696	2.7945	1.1232	0.8795	1.2821	1.2095	1.9301	0.5828	0.6784	1.1806	1.4461	0.6791	0.4021	0.8223	0.7483
376	gamma-glutamylvaline	Peptide	Gamma-glutamyl Amino Acid	32393	LC/MS Pos	100001126	2040	247.2	2746-34-1;	7015683		HMDB11172	0.5547	0.8886	0.3511	0.6393	0.6211	0.9511	0.6431	1.1261	2.0546	0.9405	1.1501	0.891	1.2409	0.8225	0.4116	0.5587	0.6389	0.9402	1.6287	1.0411	1.5748	0.9589	1.1632	1.7076	3.4323	0.6178	1.729	1.9889	1.9082	1.1435	0.9001	1.2994	1.7146	1.3597
2237	gamma-tocopherol	Cofactors and Vitamins	Tocopherol Metabolism	33420	GC/MS	100001308	2264	488.4	54-28-4;	14986	C02483	HMDB01492	0.0344	1.2276	1.1598	1.0721	1.543	1.4736	1.5749	1.2681	0.0344	0.0344	0.0344	0.7699	0.0344	0.0344	0.0344	0.0344	0.0344	0.0344	0.0344	0.0344	0.0344	0.0344	0.1731	0.9279	0.0344	0.6703	0.6417	0.0344	0.0344	0.0344	0.0344	0.1579	0.0344	0.0344
2418	genistein	Xenobiotics	Food Component/Plant	32448	LC/MS Neg	100001221	3745	269.1	446-72-0 ;	5280961	C06563	HMDB03217	0.7297	0.7297	0.7297	0.7297	0.7297	0.7297	0.7297	0.7297	0.7297	0.7297	0.7297	0.7297	0.7297	0.7297	0.7297	0.7297	0.9746	0.7297	2.233	1.0254	2.432	0.8036	0.7297	0.7297	0.7297	0.7297	0.7297	0.7297	0.7297	0.7297	0.7297	0.7297	0.7297	0.7297
2485	gluconate	Xenobiotics	Food Component/Plant	587	GC/MS	338	1879.4	333	527-07-1;	10690	C00257	HMDB00625	1.1832	0.9509	0.8685	0.7947	1.5239	0.9021	1.6045	1.4614	1.6286	1.5146	1.391	1.7905	1.3264	1.007	1.3802	1.2318	0.6388	0.8428	1.2038	1.0201	0.9424	0.6037	0.993	0.9805	1.133	2.2543	0.6998	0.7354	0.6079	0.6883	1.1139	0.6991	0.9087	0.6945
876	glucosamine	Carbohydrate	Aminosugar Metabolism	18534	GC/MS	289	1833	203	66-84-2;	441477	C00329	HMDB01514	4.0961	0.9303	0.3267	0.6748	2.7273	0.3267	0.3267	1.4081	1.9122	0.8119	0.3267	1.1761	0.6966	0.3267	0.5749	1.5553	0.8013	0.3267	1.1282	0.9806	0.6679	0.7729	3.2603	2.7507	2.9527	2.6051	1.4774	1.2861	0.6569	0.3267	0.9832	0.876	0.7958	1.0168
734	glucose	Carbohydrate	Glycolysis, Gluconeogenesis, and Pyruvate Metabolism	20488	GC/MS	572	1866.8	217.1	50-99-7;	79025	C00031	HMDB00122	0.914	0.9007	0.2614	1.0538	1.0088	1.2515	1.0419	1.0961	0.629	0.9912	0.7887	1.1095	1.0609	0.8952	0.8116	0.6459	0.6638	0.9167	0.8218	1.3624	0.8564	1.1316	1.0469	0.7466	0.9387	0.8299	0.9866	1.0128	1.102	1.1805	1.163	1.087	1.0149	1.1316
735	glucose-6-phosphate (G6P)	Carbohydrate	Glycolysis, Gluconeogenesis, and Pyruvate Metabolism	31260	GC/MS	291	2042.7	387.2	103192-55-8;	5958	C00668	HMDB01401	0.9992	1.1277	0.0587	1.1138	0.9956	1.2474	0.4126	0.5184	0.1471	0.8142	0.147	0.2574	1.282	1.4345	1.1028	0.3446	0.8246	1.5288	1.1571	1.6997	1.2727	1.009	1.3376	1.1099	0.918	0.2058	0.5975	0.7348	0.3808	0.848	1.1248	1.3865	1.0008	1.0471
882	glucuronate	Carbohydrate	Aminosugar Metabolism	15443	GC/MS	100000257	1888	217	207300-70-7;	444791	C00191	HMDB00127	0.7775	0.7629	0.2082	0.759	0.732	0.9693	0.9837	1.0832	0.5699	1.3115	1.028	1.3608	1.2769	0.7741	0.6639	0.6974	1.2584	1.3437	1.6846	1.3377	1.5015	1.2047	1.1467	0.9662	1.2703	1.2554	1.1469	0.9091	0.8483	0.7307	1.0163	0.8095	1.0409	0.9011
36	glutamate	Amino Acid	Glutamate Metabolism	57	GC/MS	561	1611.9	246	56-86-0;	611	C00025	HMDB00148	0.7207	0.6212	0.1878	0.8311	0.912	1.0067	1.459	1.5637	0.2269	1.3717	0.9167	1.0376	0.8445	0.8492	0.435	1.0297	1.2041	1.2303	1.4375	1.8075	1.5365	0.9933	1.3634	0.9385	1.5827	0.7293	0.6977	1.0429	1.4425	1.266	1.2188	0.9876	0.8304	0.9701
46	glutamate, gamma-methyl ester	Amino Acid	Glutamate Metabolism	33487	LC/MS Pos	100001103	1062	162.1	1499-55-4 ;	68662			0.1747	0.8077	0.1747	0.8317	0.6582	1	0.7075	1.3094	0.3135	1.2038	0.1747	0.7206	1.4279	1.0461	1.1253	0.349	1.6578	0.6207	0.7424	1.0759	0.9513	1.8415	0.3447	0.8654	1.5065	0.1747	0.9653	1.3885	0.9407	1.503	1.0415	1.1278	1.0598	2.007
37	glutamine	Amino Acid	Glutamate Metabolism	53	LC/MS Pos	563	684	147.2	56-85-9;	5961	C00064	HMDB00641	0.8439	0.9568	0.4413	0.9849	0.9377	0.961	1.1756	0.9537	0.439	1.1521	0.7707	1.0578	1.0545	1.1007	1.0199	1.4143	0.9643	1.1113	1.069	1.3488	1.1752	0.9993	0.9671	1.05	0.9621	0.5548	0.9175	0.9886	1.0638	0.9582	1.0584	1.0007	1.0047	1.0748
461	glutamine-leucine	Peptide	Dipeptide	42994	LC/MS Pos	100003160	2180	260.2					0.4854	0.4854	8.3898	0.4854	0.4854	0.4854	1.1933	0.4854	3.7009	0.4854	2.0148	0.4854	0.4854	0.4854	0.4854	0.4854	0.4854	0.4854	0.8067	0.4854	0.4854	0.4854	0.4854	0.5991	0.4854	0.4854	0.4854	0.6262	0.4854	0.4854	0.4854	0.4854	0.4854	0.4854
78	glutarate (pentanedioate)	Amino Acid	Lysine Metabolism	396	GC/MS	339	1433.6	261	110-94-1;	743	C00489	HMDB00661	0.4634	1.0494	1	0.9189	0.9823	1.2549	1.7261	0.726	0.5287	0.9892	0.9842	1.2279	2.4319	1.9281	0.4634	1.3176	1.4289	0.8115	1.7601	0.7906	1.1453	0.4861	0.7458	1.4054	1.5672	1.5304	0.7871	1.1123	0.8944	0.7949	1.1034	1.2771	0.8511	0.6887
79	glutarylcarnitine (C5)	Amino Acid	Lysine Metabolism	35439	LC/MS Pos	100001593	1565	276.1	102636-82-8;	71464488		HMDB13130	0.6676	0.79	0.6403	0.7179	0.8204	1.1563	0.8859	1.3127	0.5472	1.0712	0.7525	0.8415	1.0032	0.8152	0.5519	0.667	1.2111	1.2803	1.3741	1.6004	1.2404	1.4326	1.4312	1.3214	1.8699	1.2976	0.8709	1.2281	1.336	1.1181	0.9968	0.9651	0.8545	0.725
349	glutathione, oxidized (GSSG)	Amino Acid	Glutathione Metabolism	27727	LC/MS Pos	448	1535	613.1	103239-24-3;	65359	C00127	HMDB03337	1.3465	0.77	1.0228	0.6789	0.9308	1.0042	0.5433	0.9975	1.3542	1.1783	0.6184	1.4127	0.9056	0.8206	0.8345	1.3094	0.9319	0.9146	1.4326	1.5775	1.4103	0.9165	1.2714	0.9976	1.1882	1.451	1.069	1.0192	1.1657	0.9397	1.0024	0.8349	0.8924	0.9533
348	glutathione, reduced (GSH)	Amino Acid	Glutathione Metabolism	2127	LC/MS Pos	496	1274	308.1	70-18-8;	124886	C00051	HMDB00125	0.8699	1.1863	0.4567	1.1225	1.2236	1.33	0.9748	1.1441	0.687	1.0128	0.9604	0.955	1.1794	1.2999	0.9872	0.8449	0.7804	0.7924	0.9248	0.7678	0.9505	0.8488	0.9533	1.075	1.1073	0.1106	0.836	1.1192	1.1845	1.1755	1.2436	1.0885	1.0627	1.0421
754	glycerate	Carbohydrate	Glycolysis, Gluconeogenesis, and Pyruvate Metabolism	1572	GC/MS	1052	1360.7	189	600-19-1;	752	C00258	HMDB00139	0.5567	0.9578	0.2366	1.1177	0.8359	0.6974	1.3858	1.345	0.2366	1.6075	1.1587	1.6675	0.4886	0.7053	0.9224	0.8495	1	0.7976	2.2488	1.3067	2.0254	1.5072	0.7213	1.0118	0.5501	1.2397	0.8212	0.6069	1.4541	1.1756	1.2321	1.0168	0.7081	0.3877
1430	glycerol	Lipid	Glycerolipid Metabolism	15122	GC/MS	1254	1311	205	56-81-5;	753	C00116	HMDB00131	1.2149	1.1173	0.4356	1.2787	1.276	1.3689	8.2717	1.2485	1.0512	1.2179	5.5005	2.0506	1.0549	0.9488	1.0814	1.6166	0.3966	0.4048	0.5629	0.4306	0.4241	0.4468	0.5893	1.202	0.4855	0.4111	1.0662	1.6618	0.5485	0.3853	0.4724	0.6286	0.6899	0.6071
3020	glycerol 2-phosphate	Xenobiotics	Chemical	27728	GC/MS	100001029	1691.8	243	819-83-0;	2526	C02979	HMDB02520	0.9575	0.9155	0.5218	0.9861	1.0716	1.3162	3.2261	3.5097	1.021	0.9715	1.297	1.9675	1.0588	0.8831	0.8265	0.9174	0.7435	0.6394	0.8753	0.6088	0.6932	0.8077	1.4051	1.4677	1.133	1.0139	1.3905	1.4836	1.7179	1.0177	0.7281	0.9691	1.5799	0.8882
1431	glycerol 3-phosphate (G3P)	Lipid	Glycerolipid Metabolism	15365	GC/MS	100000258	1719.7	357.1	29849-82-9;	754	C00093	HMDB00126	0.3865	1.0843	1.0235	1.1235	0.5398	1.8364	4.0236	3.451	0.3801	0.8871	1.4418	1.4832	0.6101	0.747	0.4552	0.5688	1.2013	0.9062	0.6707	0.9355	0.4014	1.7522	1.1521	2.4239	1.2727	0.4334	2.2299	2.1647	0.9823	0.6835	0.6539	0.9958	1.2634	1.0042
1326	glycerophosphorylcholine (GPC)	Lipid	Phospholipid Metabolism	15990	LC/MS Pos	100000269	694	258.1	28319-77-9;	71920	C00670	HMDB00086	0.8711	1.1913	0.7871	1.1084	0.9517	1.2901	1.1364	2.5466	0.9407	0.9291	1.2768	1.0864	1.1012	0.9096	0.8435	0.7936	0.4962	0.2327	0.2284	0.3096	0.321	0.4997	1.1206	1.7466	1.1312	0.6304	1.8042	1.0483	1.3048	1.0877	0.8339	0.9363	1.8717	1.2449
1	glycine	Amino Acid	Glycine, Serine and Threonine Metabolism	11777	GC/MS	340	1166	101.9	56-40-6;	750	C00037	HMDB00123	0.6823	0.608	0.0574	0.5557	0.5745	0.7233	1.0888	0.7839	0.1547	1.3103	1.1124	1.5241	1.1576	0.6226	0.6448	0.9059	1.0914	1.495	2.1131	1.1882	1.5654	1.116	0.8945	0.9985	1.2008	1.5667	0.7204	0.8039	0.9806	1.0711	1.0591	0.8462	1.0015	1.0028
471	glycylglycine	Peptide	Dipeptide	21030	GC/MS	100000898	1447.3	258.1	556-50-3;	11163	C02037	HMDB11733	0.4348	0.4348	0.4348	0.4348	0.5047	0.754	2.1135	0.4348	0.4348	0.8918	0.4348	1.6342	0.8822	0.5402	0.4348	0.9655	0.4348	1.7314	3.5212	0.8952	1.965	0.4348	0.998	1.3463	1.693	2.5653	0.4348	0.7275	0.4348	1.1884	0.4348	0.6486	1.221	1.002
473	glycylisoleucine	Peptide	Dipeptide	36659	LC/MS Pos	100001790	2080	189.1	19461-38-2;				0.9411	1.0439	0.7141	1.1308	1.0023	1.4227	1.55	0.8145	1.6273	1.2762	0.7198	0.6058	1.2058	1.0713	0.9877	0.658	0.9669	1.3759	1.0446	1.4053	0.9567	1.1718	0.8309	0.7351	1.0474	0.4835	1.0972	1.1129	0.8856	0.4835	0.5085	0.8803	0.9977	0.4835
474	glycylleucine	Peptide	Dipeptide	34398	LC/MS Pos	100001258	2236	189.1	869-19-2;	92843	C02155	HMDB00759	0.8743	1.0121	0.8227	1.1437	1.1706	1.3484	0.9993	1.2253	1.4511	0.7385	1.0836	0.4322	1.0007	0.9739	0.7787	0.3306	1.4557	1.0769	0.8201	1.4118	1.4435	1.5844	1.2437	1.069	1.379	0.3555	0.896	0.8794	1.1427	0.7829	0.7935	0.8919	0.9222	0.613
476	glycylmethionine	Peptide	Dipeptide	42012	LC/MS Pos	100003510	1593	207.1	554-94-9;	96757			0.9268	0.8358	2.0959	0.9799	0.799	1.0001	0.6026	0.9085	1.6544	0.581	1	0.5131	0.974	0.8762	0.8316	0.5131	1.3927	1.3313	0.8104	0.9327	1.1208	1.7447	1.0982	1.2753	1.3246	0.644	0.9651	1.0329	1.2398	1.2932	1.1017	1.1164	1.131	0.6715
478	glycylproline	Peptide	Dipeptide	22171	LC/MS Pos	100000976	1115	173.1	704-15-4;	3013625		HMDB00721	0.8568	0.6837	0.3606	1.0539	0.8438	1.0957	0.7867	0.9754	0.4415	0.9986	1.1227	1.1459	1.4327	0.5642	0.6304	0.7213	1.2261	1.3243	1.9293	1.5245	1.1088	1.0397	1.0014	0.8886	1.1467	1.8354	0.8202	0.9824	1.3358	1.0125	0.9745	0.9527	0.9787	1.1092
483	glycyltyrosine	Peptide	Dipeptide	33958	LC/MS Pos	100001265	1728	239.1	658-79-7;	92829		HMDB28853	0.8402	0.995	1	0.4703	1.2218	0.9394	0.307	0.7098	1.4394	0.5987	0.307	0.3571	0.8037	1.0446	0.8908	0.5249	1.5601	1.4824	0.7183	0.9412	0.5291	1.22	1.4102	1.2258	1.386	0.7438	0.924	1.0212	1.2646	1.2441	1.2311	1.1157	1.1673	1.1908
484	glycylvaline	Peptide	Dipeptide	18357	LC/MS Pos	100000487	1572	175.1	1963-21-9;	97417		HMDB28854	0.8739	0.8724	1.5019	1.0251	0.8228	0.9388	0.7586	1.243	0.8332	0.9998	0.9647	0.3691	1.0132	0.6613	0.5788	0.2219	1.2859	1.1738	1.3356	1.5629	1.3874	1.1372	1.1078	1.1366	1.1913	0.7901	0.5475	0.8088	1.6394	1.0616	1.0002	0.8435	0.725	1.0011
2111	guanosine	Nucleotide	Purine Metabolism, Guanine containing	1573	LC/MS Pos	1099	1676	284	118-00-3;	6802	C00387	HMDB00133	1.9874	1.1942	0.5483	1.5366	1.1806	1.1417	1.2865	0.8138	1.4816	1.1862	0.8226	1.18	0.9388	0.719	0.944	0.8909	0.7143	1.0491	0.7455	0.9391	0.8699	0.6013	1.3438	1.3235	1.1341	0.649	1.2544	1.1093	1.0854	1.1348	0.9509	0.9208	0.8576	0.9339
2106	guanosine 5'- monophosphate (5'-GMP)	Nucleotide	Purine Metabolism, Guanine containing	2849	LC/MS Pos	347	1300	364	5550-12-9;	6804	C00144	HMDB01397	1.003	0.9988	1.854	0.5108	1.1896	0.969	0.3501	1.0646	1.6145	0.8509	0.7648	0.3908	1.4589	1.2379	1.0012	0.2923	0.97	0.6647	0.7249	1.2149	0.9673	1.7111	1.1186	1.0158	1.3588	0.2923	0.3339	1.1336	0.2923	0.5212	1.1306	1.2214	0.9988	0.9416
2225	gulono-1,4-lactone	Cofactors and Vitamins	Ascorbate and Aldarate Metabolism	33454	GC/MS	388	1862	333.1	1128-23-0;	439373	C01040	HMDB03466	0.6741	0.8456	0.3324	0.6977	0.7069	0.8336	1.2833	0.799	0.7824	1.2295	1.0852	1.1594	1.6059	0.7317	0.6775	0.5138	1.0938	1.0318	1.3878	1.0123	1.6127	1.3683	1.215	0.9495	1.5935	1.6614	0.6572	0.7951	1.2144	0.9077	1.2587	0.8446	0.9877	1.069
2262	heme	Cofactors and Vitamins	Hemoglobin and Porphyrin Metabolism	41754	LC/MS Pos	100001386	5057	616.2	14875-96-8;	26945	C00032	HMDB03178	0.5093	0.5444	0.6216	0.3126	0.3521	0.8483	0.1871	0.9999	0.6519	1.5827	0.1694	0.6934	1.5049	1.0001	0.349	0.5214	2.5419	3.0494	7.0416	0.8562	7.1143	1.7223	1.4107	0.3647	3.1192	8.1514	0.9681	0.467	17.7086	5.4739	3.73	1.3981	1.4076	1.5392
1068	hexadecanedioate	Lipid	Fatty Acid, Dicarboxylate	35678	LC/MS Neg	100001614	4650	285.2	505-54-4;	10459	C19615	HMDB00672	0.8002	0.7547	0.668	0.835	0.7407	1	1.9731	0.668	0.668	0.668	2.6597	1.0763	1.1704	0.668	0.668	1.0845	0.668	0.9634	1.1918	0.7372	0.8341	0.668	1.0365	1.0907	0.8676	0.9814	0.668	1.1394	1.1176	1.3837	0.9184	0.7282	1.1622	0.668
1139	hexanoylglycine	Lipid	Fatty Acid Metabolism(Acyl Glycine)	35436	LC/MS Neg	100001527	2918	172.1	24003-67-6;	99463		HMDB00701	0.5312	0.5813	0.3188	0.4197	0.3846	0.8321	0.4044	0.4636	0.3188	1.0025	1.4843	1.6352	1.5825	0.6018	0.558	0.3968	1.3797	1.4494	1.3097	1.1538	1.4833	1.1935	0.5966	1	0.9349	1.3261	0.4714	0.7016	0.8946	1.3635	1.2521	1.1531	1.1741	1.2166
2291	hippurate	Xenobiotics	Benzoate Metabolism	15753	LC/MS Neg	100000014	2136	178.1	495-69-2;	464	C01586	HMDB00714	0.6685	0.6685	0.6685	0.6685	0.6685	0.6685	0.6685	0.6685	0.6685	0.6685	0.6685	0.6685	0.6685	0.6685	0.6685	0.6685	1.1587	0.9189	1.3837	0.9273	1.0727	0.6685	0.6685	0.6685	0.6685	0.6685	0.6685	0.6685	0.6685	0.6685	0.6685	0.6685	0.6685	0.6685
50	histidine	Amino Acid	Histidine Metabolism	59	LC/MS Neg	355	757	154.1	5934-29-2;	6274	C00135	HMDB00177	1.111	0.9038	0.6606	1.0515	1.0152	1.0322	0.1351	1.1055	0.7043	1.0711	0.3405	0.9235	0.9985	0.7862	0.9699	1.0679	1.1005	1.0853	1.348	1.0015	1.2945	1.0116	0.9674	0.703	0.931	1.1587	0.8253	0.7709	1.1899	1.1029	1.0913	0.9663	0.8986	0.7833
493	histidylleucine	Peptide	Dipeptide	40061	LC/MS Pos	100003162	1482	269.2	7763-65-7;	1890086992010			0.9424	0.9424	1.0576	0.9424	0.9424	0.9424	0.9424	0.9424	0.9424	0.9424	0.9424	0.9424	0.9424	0.9424	0.9424	0.9424	0.9424	0.9424	0.9424	0.9424	0.9424	0.9424	0.9424	0.9424	0.9424	0.9424	0.9424	0.9424	0.9424	0.9424	0.9424	0.9424	0.9424	0.9424
304	homocitrulline	Amino Acid	Urea cycle; Arginine and Proline Metabolism	22138	LC/MS Pos	100000963	832	190.1	1190-49-4;	65072	C02427	HMDB00679	1.2367	0.9144	0.8613	0.8091	0.9913	1.2693	1.0822	0.6006	1.3627	0.8957	1.0118	1.0087	1.3087	1.4185	0.9884	0.7464	0.693	1.5317	1.1519	1.0517	1.2342	0.9708	1.3215	1.2401	1.9623	1.5349	0.8177	0.6908	1.2278	0.8999	0.8139	0.8369	0.896	0.712
18	homoserine	Amino Acid	Glycine, Serine and Threonine Metabolism	23642	GC/MS	100000458	1471	218.1	672-15-1;	12647	C00263	HMDB00719	1.1617	1.2197	0.4062	0.4062	0.9656	0.8063	0.4062	0.8707	0.4062	1.0671	1	0.8515	0.4062	0.9307	0.4062	0.9524	0.7816	1.2767	2.0635	1.106	1.5775	0.7077	1.4369	0.87	1.6042	1.051	0.6566	0.7936	1.601	1.7135	1.417	0.6966	0.9838	1.2217
2574	homostachydrine*	Xenobiotics	Food Component/Plant	33009	LC/MS Pos	100001550	1199	158.2	1195-94-4;	441447	C08283	HMDB33433	0.6506	0.6506	0.6506	0.6506	0.6506	0.6506	0.6506	0.6506	0.6506	0.6506	0.6506	0.6506	0.6506	0.6506	0.6506	0.6506	0.9585	1.0474	1.0415	0.6506	0.7858	1.0635	0.6506	0.6506	0.6506	0.6506	0.6506	0.6506	0.6506	0.6506	0.6506	0.6506	0.6506	0.6506
1148	hydroxybutyrylcarnitine*	Lipid	Fatty Acid Metabolism(Acyl Carnitine)	43264	LC/MS Pos	100003926	1475	248.2		53481617		HMDB13127	1.0344	0.7189	0.9471	0.9609	1.0896	0.5963	1.6417	0.8701	0.8516	0.6745	0.4531	0.4496	1.4634	0.9939	0.9706	1.3165	1.262	1.2058	1.2162	1.0813	1.0966	1.4425	0.9728	1.3716	1.3889	2.1094	0.9705	2.3474	1.0061	0.6789	1.2997	0.7519	0.8098	0.8156
290	hypotaurine	Amino Acid	Methionine, Cysteine, SAM and Taurine Metabolism	590	GC/MS	358	1598.5	188	300-84-5;	107812	C00519	HMDB00965	0.6831	0.8855	0.4402	0.8462	0.7393	1.0056	1.3952	1.1366	0.2831	1.0447	0.9944	1.2629	2.1141	1.0119	0.7668	0.4379	5.1884	7.2863	4.6143	2.3239	3.5728	2.7594	0.8503	0.647	0.8027	2.1274	0.2258	0.5124	1.4101	3.0498	1.2918	0.8502	0.7006	0.6947
2059	hypoxanthine	Nucleotide	Purine Metabolism, (Hypo)Xanthine/Inosine containing	3127	LC/MS Neg	171	1313	135.1	68-94-0;	790	C00262	HMDB00157	0.8585	0.9281	0.0778	0.9874	0.7546	1.0542	0.6468	0.8862	0.0778	1.1806	0.4898	1.3466	1.0317	0.6772	0.8056	1.6335	0.7988	1.1023	1.2425	1.0898	0.9929	0.7135	0.9778	1.0386	1.2257	2.0946	0.9735	0.988	1.3318	1.2763	1.1739	1.0678	1	1.145
60	imidazole propionate	Amino Acid	Histidine Metabolism	40730	LC/MS Pos	100003434	1011.7	141.1	1074-59-5;	70630		HMDB02271	0.9008	1.0391	1.1307	0.5322	1.1118	2.7709	2.7285	2.0501	0.7389	0.9609	0.8887	1.191	1.062	0.554	0.3908	0.7968	1.0514	0.4247	1.3263	1.6193	0.9141	1.8937	0.4937	0.3908	0.3908	3.085	0.3908	0.3908	0.7392	1.9241	0.912	0.6588	1.278	0.6789
2058	inosine	Nucleotide	Purine Metabolism, (Hypo)Xanthine/Inosine containing	1123	LC/MS Neg	361	1600	267.2	58-63-9;	6021	C00294	HMDB00195	0.9711	0.9728	0.3687	0.9986	0.8838	1.087	0.9959	1.0587	0.6502	1.0422	0.8517	1.0657	0.9833	0.7084	0.7443	0.6866	1.0014	1.1854	1.0151	1.1223	0.9686	1.0776	1.0126	1.1676	1.0086	0.5097	1.0822	1.1391	1.0591	0.9636	0.998	1.0368	1.0023	0.9571
2057	inosine 5'-monophosphate (IMP)	Nucleotide	Purine Metabolism, (Hypo)Xanthine/Inosine containing	2133	LC/MS Pos	362	1310	349	4691-65-0;	8582	C00130	HMDB00175	1.5114	0.2947	2.1514	0.2947	0.5848	1.1078	1	1.0405	1.661	0.2947	1.2009	0.6178	1.6096	0.6344	1.3444	0.2947	0.4591	0.9061	0.8371	1.5772	0.2947	2.9832	0.7974	1.592	0.5359	0.2947	0.5402	1.8061	0.5551	0.4893	0.6431	0.7367	1.0053	1.0821
1304	inositol 1-phosphate (I1P)	Lipid	Inositol Metabolism	1481	GC/MS	370	2057.8	318.1	106032-59-1;	440194	C04006	HMDB00213	1.0392	0.8884	0.2158	0.6332	0.7649	1.0274	1.1222	0.9268	0.3806	1.2856	0.8233	1.6279	0.9522	0.6436	0.7379	0.7227	0.9861	1.4507	1.3971	1.5383	1.3142	1.3192	0.9296	1.1408	1.0989	1.1832	1.0139	0.8502	0.9116	0.8405	1.0671	1.0185	1.0236	0.9092
8	Isobar: betaine aldehyde, N-methyldiethanolamine	Amino Acid	Glycine, Serine and Threonine Metabolism	40516	LC/MS Pos	100003770	650	120.2					0.6611	0.4487	0.1109	0.5139	0.3972	0.6052	0.1109	0.7363	0.1109	1.0123	0.1138	1.3905	0.6301	0.4472	0.3236	1.2246	1.1324	1.5726	1.6177	2.249	1.3199	1.9985	1.2947	1.0084	1.1086	1.0844	1.095	0.9916	1.1341	0.9365	0.9772	0.9074	0.8423	1.2385
741	Isobar: fructose 1,6-diphosphate, glucose 1,6-diphosphate, myo-inositol 1,4 or 1,3-diphosphate	Carbohydrate	Glycolysis, Gluconeogenesis, and Pyruvate Metabolism	36984	LC/MS Neg	100002180	572	339					1.3822	0.9859	0.148	0.7414	1.9553	0.9291	0.2605	1.0066	0.3463	0.51	0.2837	0.6548	0.6581	1.1583	1.3696	0.148	1.319	0.8717	1.1904	0.92	0.9469	1.299	0.9934	0.5848	1.9373	0.148	1.2119	0.7645	3.1953	1.883	2.0023	1.4078	1.4386	1.3055
764	Isobar: pentulose 5-phosphates	Carbohydrate	Pentose Phosphate Pathway	37288	GC/MS	100002179	1935	357.2			C00199		1.1569	0.7089	0.1792	0.9545	0.8161	0.8924	0.8823	0.6429	0.3252	1.6796	0.778	1.9003	1.2435	1.0455	0.7881	0.4398	0.6925	1.389	2.1552	1.1136	1.7337	0.833	1.4857	0.872	1.606	0.4264	0.8705	0.6524	2.3386	1.6182	1.9669	1.7299	1.3848	1.4521
872	Isobar: UDP-acetylglucosamine, UDP-acetylgalactosamine	Carbohydrate	Nucleotide Sugar	38673	LC/MS Neg	100002957	661	606.1					0.7917	0.7485	0.8622	1.0263	0.6885	1.0184	1.1857	1.0941	0.6125	0.9886	1.0002	0.813	0.9998	1.2297	1.0119	0.8584	1.0446	1.171	0.9982	1.1352	1.1601	1.2414	0.8392	0.9208	1.0031	0.4869	0.606	1.1505	1.0355	0.9091	1.1132	0.9207	0.9976	1.0331
258	isobutyrylcarnitine	Amino Acid	Leucine, Isoleucine and Valine Metabolism	33441	LC/MS Pos	100001055	1941	232.2	25518-49-4;	168379		HMDB00736	1	0.7606	3.2755	0.738	0.939	0.5323	1.3886	0.7043	1.2038	0.8449	1.7002	0.5323	0.5323	0.5323	1.073	1.6551	1.2781	1.0852	1.4446	0.7836	1.0811	0.6417	0.7498	0.9713	1.443	2.9305	0.5323	0.7401	1.311	0.9759	0.8631	0.5323	0.5323	0.5323
243	isoleucine	Amino Acid	Leucine, Isoleucine and Valine Metabolism	1125	LC/MS Pos	376	1614	132.1	73-32-5;	6306	C00407	HMDB00172	0.9996	0.8969	0.3329	0.9885	0.9261	1.1728	1.0004	1.1643	0.8076	1.3866	0.9905	1.3413	1.1326	0.8866	0.8401	1.1144	1.0855	1.4597	1.8323	1.4987	1.2856	0.9489	0.9212	1.025	1.2921	1.9779	0.837	1.0401	1.1993	0.9369	0.9405	0.8675	0.9321	0.8451
502	isoleucylalanine	Peptide	Dipeptide	40046	LC/MS Pos	100003163	1686	203.2	24787-73-3;	52460095246010			0.9729	0.9729	0.9729	0.9729	0.9729	0.9729	0.9729	0.9729	1.0271	0.9729	0.9729	0.9729	0.9729	0.9729	0.9729	0.9729	0.9729	0.9729	0.9729	0.9729	0.9729	0.9729	0.9729	0.9729	0.9729	0.9729	0.9729	0.9729	0.9729	0.9729	0.9729	0.9729	0.9729	0.9729
505	isoleucylaspartate	Peptide	Dipeptide	42982	LC/MS Pos	100003166	1552	247.2	510-791-9560;				0.9327	0.7032	0.7032	0.9648	0.7032	0.9178	1.5669	0.9444	1.9238	1.4492	2.4844	1.0404	0.7032	0.7032	1.0243	0.7032	1.1345	1.2658	1.2346	1.3116	1	1.3664	0.8821	0.7032	0.9495	0.7032	0.7032	0.8276	0.7032	0.7032	0.839	0.7032	0.7482	0.7332
508	isoleucylglycine	Peptide	Dipeptide	40008	LC/MS Pos	100003169	1732	189.2	868-28-0;	342532			0.9637	0.9543	0.8295	1.0036	0.978	1.0237	1.1895	1.2084	1.4447	1.1038	1.1091	1.0403	1.0501	0.9636	0.8817	0.4214	1.0456	1.0106	1.4474	0.8718	1.7357	1.4687	1.0237	0.9057	0.8717	0.5039	0.6563	0.6503	1.3491	1.144	0.9964	0.7136	0.6854	0.5839
511	isoleucylisoleucine	Peptide	Dipeptide	36761	LC/MS Pos	100001707	2678	245.1	42537-99-5;				1	1	1	1	1	1	1	1	1	1	1	1	1	1	1	1	1	1	1	1	1	1	1	1	1	1	1	1	1	1	1	1	1	1
512	isoleucylleucine	Peptide	Dipeptide	36760	LC/MS Pos	100001708	2856	245.1	26462-22-6;	11644431			0.7932	0.7932	1.2068	0.7932	0.7932	0.7932	0.7932	0.7932	0.7932	0.7932	0.7932	0.7932	0.7932	0.7932	0.7932	0.7932	0.7932	0.7932	0.7932	0.7932	0.7932	0.7932	0.7932	0.7932	0.7932	0.7932	0.7932	0.7932	0.7932	0.7932	0.7932	0.7932	0.7932	0.7932
222	isovalerylglycine	Amino Acid	Leucine, Isoleucine and Valine Metabolism	35107	LC/MS Neg	100001452	1961	158.1	16284-60-9;	546304		HMDB00678	0.5247	0.5247	0.5247	0.5247	0.5247	1.2825	0.5247	0.5247	0.5247	1.2228	1.5454	1.3762	0.5247	0.5247	0.7147	0.5247	0.6698	0.5247	0.5247	0.5247	0.8806	0.5247	0.5247	0.5247	0.9261	1.4072	0.5247	0.5247	0.5247	1.2528	1	0.9443	0.5247	0.5247
184	kynurenine	Amino Acid	Tryptophan Metabolism	15140	LC/MS Pos	100000265	1902	209.1	2922-83-0;	161166	C00328	HMDB00684	1.3056	1.0292	0.2574	0.55	0.4405	1.0214	0.5154	1.0475	0.2158	1.196	1.2453	0.9378	0.7473	0.8578	1.1109	0.6934	0.936	1.7886	2.6736	1.7995	1.0567	1.2825	1.2926	1.1778	1.2814	2.1814	0.89	0.7716	0.8926	1.186	0.956	0.9786	0.8062	0.8787
751	lactate	Carbohydrate	Glycolysis, Gluconeogenesis, and Pyruvate Metabolism	527	GC/MS	482	1102.8	116.9	79-33-4;	612	C00186	HMDB00190	0.8171	1.0233	0.3676	0.9414	0.8729	1.1075	1.303	0.9396	1.3781	1.2177	1.4105	1.389	1.1788	1.0715	1.0446	1.0644	0.7823	0.5158	0.9089	0.5142	0.9345	0.5068	0.5117	1.2147	0.7857	0.7684	1.0355	0.9766	1.2983	1.1463	0.9767	1.0895	1.134	0.8649
941	laurate (12:0)	Lipid	Medium Chain Fatty Acid	1645	LC/MS Neg	181	5288	199.3	143-07-7;	3893	C02679	HMDB00638	1.2438	0.6596	0.211	0.7379	0.5756	0.9567	8.3705	1.0411	0.796	4.6253	22.1039	4.7414	2.4399	1.3725	1.1662	1.1975	0.077	0.0754	0.0867	0.081	0.1198	0.0782	0.558	1.9281	0.4656	0.2728	0.8227	1.9692	1.1459	0.9589	1.4125	1.5376	1.9007	1.6458
215	leucine	Amino Acid	Leucine, Isoleucine and Valine Metabolism	60	LC/MS Pos	397	1674	132.2	61-90-5;	6106	C00123	HMDB00687	0.8752	0.907	0.3541	0.8367	0.8939	1.0251	0.9373	1.0455	0.767	1.0068	0.781	1.0518	0.9987	0.7214	0.7156	0.8674	1.2022	1.2935	1.5894	1.2678	1.2304	1.0263	1.0172	0.9112	1.2362	1.5665	0.7518	0.8722	1.3372	1.0426	1.0562	0.905	1.0013	0.8906
521	leucylalanine	Peptide	Dipeptide	40010	LC/MS Pos	100003179	1760	203.2	7298-84-2;	259321			1.9123	1.0947	6.9623	0.4155	0.4711	0.6396	0.6662	0.4194	8.0114	0.7048	0.6636	0.5626	1.1799	1.4481	0.626	0.4155	0.4155	0.4155	0.4155	0.7587	0.4155	0.9837	1.0609	1.2153	1.3299	1.0163	0.4155	1.2612	0.4155	0.4155	0.4155	0.5001	1.2334	0.4155
524	leucylaspartate	Peptide	Dipeptide	40053	LC/MS Pos	100003182	1589.6	247.2	32949-40-9;	3328705			0.8153	0.5389	2.3433	0.8351	0.5389	1.0699	1.5946	0.8798	4.5901	1.0082	1.7992	1.2824	0.8478	0.5389	0.5389	0.8898	1	0.7989	1.4794	0.966	0.5389	1.0387	0.5389	0.5389	0.5389	0.5389	0.5389	0.72	1.0505	1.0055	0.5389	0.7266	0.5916	0.5389
526	leucylglycine	Peptide	Dipeptide	40045	LC/MS Pos	100003185	1800	189.2	686-50-0;	79070			1.2779	0.9599	6.3905	0.7004	1.0777	0.7004	1.3498	1.0119	6.1785	0.7872	2.6343	0.7004	1.5765	0.7877	0.7004	0.9396	0.8592	0.7163	0.7443	0.7479	0.8431	2.03	1.2599	0.7004	0.797	0.7004	0.7004	0.979	0.9881	1.3208	1.1456	0.7004	1.0972	0.7004
529	leucylleucine	Peptide	Dipeptide	36756	LC/MS Pos	100001710	3012	245.1	3303-31-9;	76807	C11332	HMDB28933	1	1	1	1	1	1	1	1	1	1	1	1	1	1	1	1	1	1	1	1	1	1	1	1	1	1	1	1	1	1	1	1	1	1
531	leucylphenylalanine	Peptide	Dipeptide	40026	LC/MS Pos	100003189	3308	279.2	3063-05-6;	259325			0.3905	0.3905	1.6095	0.3905	0.3905	0.3905	0.3905	0.3905	0.3905	0.3905	0.3905	0.3905	0.3905	0.3905	0.3905	0.3905	0.3905	0.3905	0.3905	0.3905	0.3905	0.3905	0.3905	0.3905	0.3905	0.3905	0.3905	0.3905	0.3905	0.3905	0.3905	0.3905	0.3905	0.3905
533	leucylserine	Peptide	Dipeptide	40048	LC/MS Pos	100003190	1519.7	219.2	6209-12-7;	3621685			0.9205	0.9205	1.0795	0.9205	0.9205	0.9205	0.9205	0.9205	0.9205	0.9205	0.9205	0.9205	0.9205	0.9205	0.9205	0.9205	0.9205	0.9205	0.9205	0.9205	0.9205	0.9205	0.9205	0.9205	0.9205	0.9205	0.9205	0.9205	0.9205	0.9205	0.9205	0.9205	0.9205	0.9205
534	leucylthreonine	Peptide	Dipeptide	42969	LC/MS Neg	100003191	2296	231.3					0.5494	0.5494	19.0939	0.5494	0.5494	0.6647	1.3064	1	22.0174	1.1536	3.0582	0.5494	0.7512	0.5494	0.5494	0.5494	0.7894	0.7779	0.5494	0.5494	0.9596	1.1412	0.5494	0.5494	0.5494	0.5494	0.5494	0.5494	0.5494	0.5494	0.5494	0.5494	0.5494	0.5494
985	linoleate (18:2n6)	Lipid	Polyunsaturated Fatty Acid (n3 and n6)	1105	LC/MS Neg	180	5533	279.3	60-33-3;	5280450	C01595	HMDB00673	0.8603	1.9521	0.736	1.9238	1.9413	2.3291	1.4887	2.6322	0.4196	1.3005	1.3119	1.3852	0.8721	0.7876	0.8143	0.866	1.0477	0.9421	0.9785	1.0733	0.9255	1.0215	2.0409	2.3962	1.2075	0.961	1.9728	2.7591	0.5627	0.5172	0.6023	0.662	0.8198	0.6093
987	linolenate [alpha or gamma; (18:3n3 or 6)]	Lipid	Polyunsaturated Fatty Acid (n3 and n6)	34035	LC/MS Neg	100001337	5450	277.3		5280934	C06427		0.6522	3.0599	0.8134	3.0382	2.4429	3.9901	3.2633	5.6163	0.225	1.7713	1.4178	1.3061	0.919	0.6997	0.6111	0.5325	1.0442	0.8921	0.8974	0.999	1.001	1.0648	3.8978	4.8053	2.514	0.9309	3.9773	6.3122	0.5968	0.4286	0.7499	0.7126	0.9267	0.6676
69	lysine	Amino Acid	Lysine Metabolism	1301	LC/MS Pos	407	603	147.2	56-87-1;	5962	C00047	HMDB00182	0.8102	0.9327	0.4005	0.9606	0.8838	1.197	1.0556	1.0878	0.3889	1.1608	1.0998	1.2821	1.1259	0.789	0.7783	0.992	1.0682	1.4306	1.9089	1.3108	1.3148	0.9469	0.9466	0.9506	1.088	1.6392	0.858	1.008	1.1462	0.9845	1.042	0.8903	0.9299	0.9336
921	malate	Energy	TCA Cycle	1303	GC/MS	409	1502	233	6915-15-7;	525	C00149	HMDB00156	0.8491	0.8621	0.1893	0.8991	0.8622	0.9061	1.2978	0.9487	0.7	1.3434	1.0822	1.2953	1.0728	0.9359	0.8325	1.4339	0.8751	0.8478	1.1916	1.0513	1.1581	0.7997	0.8891	1.313	1.2697	1.064	0.8399	0.8455	1.4136	1.1809	1.1249	1.0522	1.1397	0.9368
791	maltohexaose	Carbohydrate	Glycogen Metabolism	35170	LC/MS Neg	100001448	1224	989.1	34620-77-4;	439606	C01936	HMDB12253	0.8523	0.9867	0.4818	0.9674	0.8263	1.2195	0.1402	1.0142	0.5915	1.1371	0.1402	0.8878	0.993	0.8751	0.6785	1.0554	1.0751	1.6232	1.6785	1.5647	1.3914	0.9985	1.0588	1.0226	1.0079	0.1402	0.9201	1.0323	0.9581	1.1646	1.0153	0.9599	1.0015	0.8956
793	maltopentaose	Carbohydrate	Glycogen Metabolism	35163	LC/MS Neg	100001447	1100	827.1	34620-76-3;	13489094	C06218	HMDB12254	0.7953	1.015	0.4399	0.9432	0.7801	1.1926	0.5732	1.0713	0.6172	1.2475	0.5833	1.0681	0.9579	0.7794	0.6685	1.0344	1.0581	1.6093	1.6924	1.5573	1.3716	1.0198	1.028	1.0066	1.0005	0.2055	0.9595	1.0252	0.983	1.0663	0.9427	0.9374	0.9995	0.8333
799	maltose	Carbohydrate	Glycogen Metabolism	15806	GC/MS	913	2142.1	204.1	6363-53-7;	10991489	C00208	HMDB00163	0.8532	1.0166	0.1145	0.8484	0.7461	1.1102	11.0098	1.5443	0.8334	1.823	0.5032	3.5113	0.8901	0.5465	0.5979	1.2176	0.9754	1.6977	2.6694	1.3662	1.5744	0.9231	0.9834	1.1237	0.9391	2.2307	1.1459	1.5518	1.1232	0.7125	0.7886	0.8823	1.0314	0.9328
794	maltotetraose	Carbohydrate	Glycogen Metabolism	15910	LC/MS Neg	100000275	965	665.1	34612-38-9;	446495	C02052	HMDB01296	0.9071	1.0542	0.4455	1.1069	0.7715	1.2282	0.2396	1.1608	0.8323	1.2619	0.8718	2.1078	1.0157	0.7605	0.6651	1.0592	1.0195	1.5907	1.7179	1.4371	1.46	0.9834	0.9843	0.9755	1.0178	0.4079	0.9645	1.9012	1.0824	0.9466	0.8624	1.0323	0.9438	0.9352
796	maltotriose	Carbohydrate	Glycogen Metabolism	15877	GC/MS	100000276	2419	204	1109-28-0;	439586	C01835	HMDB01262	0.4343	1.1235	0.647	0.8804	0.512	1.3055	2.8411	1.5909	0.8531	1.9646	2.9364	4.3375	0.9764	0.3966	0.4283	1.1817	0.722	1.7152	4.0471	1.5127	0.9957	0.7706	0.5753	1.1043	0.8145	0.5202	1.1278	1.1121	0.7149	0.9422	1.0043	1.0122	0.615	1.0572
841	mannose	Carbohydrate	Fructose, Mannose and Galactose Metabolism	584	GC/MS	803	1753.5	204	3458-28-4;	18950	C00159	HMDB00169	0.7926	0.8526	0.053	0.8072	0.7509	1.0491	0.4495	0.9964	0.1021	1.2632	0.3651	1.3463	1.0485	0.6922	0.5993	1.0847	0.886	1.2873	1.5205	1.2372	0.9138	0.8637	0.9552	1.0354	1.1026	0.5905	1.001	1.0337	1.0288	1.0807	0.999	1.07	1.0161	1.1884
842	mannose-6-phosphate	Carbohydrate	Fructose, Mannose and Galactose Metabolism	1470	GC/MS	294	2035.9	387.2	70442-25-0;104872-94-8;	439198	C00275	HMDB01078	0.8194	0.9244	0.2303	0.9734	1.039	1.524	0.792	0.581	0.2303	1	0.3813	0.8126	1.3618	1.4679	0.9996	0.8258	1.0217	2.1843	1.5569	1.5187	0.9485	1.4495	1.0635	1.1687	1.3507	0.6803	0.8779	0.7514	0.6512	1.0475	1.266	0.9386	1.1252	1.5906
950	margarate (17:0)	Lipid	Long Chain Fatty Acid	1121	LC/MS Neg	891	5733	269.3	506-12-7;	10465		HMDB02259	0.9949	1.1044	0.5888	1.0702	1.1247	1.6122	0.469	1.8204	0.5342	1.116	0.8405	1.331	0.9954	0.6985	0.6354	0.7837	1.2312	1.0046	1.3169	1.285	1.1182	1.182	1.4124	1.2733	0.8977	0.7057	1.0124	1.6068	0.7216	0.6214	0.7245	0.7401	0.9181	0.5983
996	mead acid (20:3n9)	Lipid	Polyunsaturated Fatty Acid (n3 and n6)	35174	LC/MS Neg	100001472	5642	305.4	20590-32-3;	5312531		HMDB10378	4.4821	0.9076	0.9129	1.6403	0.7777	1.0741	0.5388	0.6027	2.6131	3.0345	2.1908	4.2736	3.4191	2.6134	3.3731	4.9299	0.6333	0.842	0.5973	0.6011	0.4284	0.6383	0.6848	0.9259	0.3288	0.401	0.8177	0.7936	1.4475	1.1562	1.3587	2.6486	2.4228	1.9885
264	methionine	Amino Acid	Methionine, Cysteine, SAM and Taurine Metabolism	1302	LC/MS Pos	415	1252	150.1	63-68-3;	6137	C00073	HMDB00696	0.9407	0.8467	0.2996	0.8736	0.8999	1.1714	0.7592	0.9853	0.5596	1.1415	0.8258	1.1855	1.0112	0.7807	0.7119	0.8543	1.319	1.4307	1.7015	1.5245	1.4375	1.1856	1.0309	1.0244	1.1728	1.7867	0.8607	0.9614	1.0811	1.1694	1.0684	0.8668	0.9806	0.9888
563	methionylleucine	Peptide	Dipeptide	40023	LC/MS Pos	100003198	2698	263.2	14486-16-9;	3425788			0.5622	0.5622	1.4378	0.5622	0.5622	0.5622	0.5622	0.5622	0.5622	0.5622	0.5622	0.5622	0.5622	0.5622	0.5622	0.5622	0.5622	0.5622	0.5622	0.5622	0.5622	0.5622	0.5622	0.5622	0.5622	0.5622	0.5622	0.5622	0.5622	0.5622	0.5622	0.5622	0.5622	0.5622
860	methyl-beta-glucopyranoside	Carbohydrate	Fructose, Mannose and Galactose Metabolism	40480	LC/MS Pos	100003693	1094.3	212.1	709-50-2;	2108			0.2932	0.2932	0.901	0.2932	0.2932	0.2932	1.3112	0.2932	1.4312	0.2932	1	0.5108	0.4913	0.5423	0.2932	0.4987	6.2724	5.2976	5.4514	4.8212	4.9825	5.0148	0.2932	0.2932	0.2932	0.2932	0.2932	0.4657	0.2932	0.4038	0.2932	0.2932	0.2932	0.2932
2189	methylphosphate	Nucleotide	Purine and Pyrimidine Metabolism	37070	GC/MS	100001805	1221	241	7023-27-0;	13130			0.4553	0.7265	0.4195	1.0096	1.9546	0.8	0.7718	2.6868	1.12	0.8539	0.5468	0.9904	5.0158	1.4326	3.4419	0.585	2.8415	0.743	0.8469	0.7512	0.6692	2.6937	0.6949	0.9331	2.2847	0.6134	0.9115	1.3246	1.7173	2.9679	1.0287	1.7023	2.3321	4.2088
1296	myo-inositol	Lipid	Inositol Metabolism	19934	GC/MS	363	1924.9	217	87-89-8;	892	C00137	HMDB00211	0.7992	0.7043	0.3323	0.5751	0.7066	0.7934	1.2554	1.1479	0.7064	1.01	0.8417	1.2106	1.0271	0.6711	0.6453	0.6238	1.3145	1.3945	2.2943	1.6383	1.8696	1.9068	1.0021	0.8505	1.2649	1.2211	0.9491	0.8721	1.1136	0.9018	1.1779	0.99	0.9979	1.1257
944	myristate (14:0)	Lipid	Long Chain Fatty Acid	1365	LC/MS Neg	519	5439	227.3	544-63-8;	11005	C06424	HMDB00806	1.5007	0.7832	0.3033	0.9572	0.774	1.1278	1.6222	1.3697	0.7444	2.6498	5.149	3.1443	1.8823	1.345	1.2111	1.2796	0.1362	0.1631	0.1704	0.1588	0.1796	0.1536	0.6127	1.6883	0.4257	0.2413	0.9986	1.8242	0.9388	0.786	1.0014	1.2489	1.7672	1.3004
945	myristoleate (14:1n5)	Lipid	Long Chain Fatty Acid	32418	LC/MS Neg	100001198	5338	225.3	544-64-9 ;	5281119	C08322	HMDB02000	1.695	0.5456	0.157	0.6975	0.5093	0.7946	4.6544	0.9609	0.697	4.9913	22.7197	5.2338	3.5697	1.7819	2.0871	1.6426	0.0868	0.1336	0.1143	0.1485	0.1077	0.1435	0.3482	2.0403	0.264	0.1409	1.0662	2.0305	1.0391	0.8988	1.5298	2.2065	2.8602	2.5388
25	N-acetylalanine	Amino Acid	Alanine and Aspartate Metabolism	1585	LC/MS Pos	1110	1603	132.1	97-69-8;	88064	C02847	HMDB00766	0.9965	0.9192	0.8718	0.6893	1.5297	1.4374	0.9905	1.3435	1.7267	1.0576	0.7606	1.452	1.2422	0.5286	1.1904	1.1379	0.9341	0.5286	0.5286	0.5286	1.2326	1.1824	0.8848	0.6361	0.8883	0.5286	0.8258	1.2759	0.8485	1.2042	0.9994	1.0006	0.8359	1.1871
885	N-acetylglucosamine	Carbohydrate	Aminosugar Metabolism	15095	GC/MS	100000281	1903.3	245	7512-17-6;	24139	C00140	HMDB00215	1.1839	0.688	0.1735	0.7172	0.6475	1.1523	0.9894	1.081	0.6864	1.2017	1.0111	1.6985	0.7504	0.7513	0.6477	1.2953	0.8072	0.9133	1.0498	1.1419	1.0106	0.6903	0.8665	1.1762	1.6091	3.3682	0.9411	1.1114	1.3053	0.7361	0.9689	1.0362	1.1711	0.7016
886	N-acetylglucosamine 6-phosphate	Carbohydrate	Aminosugar Metabolism	15107	LC/MS Neg	1213	628	300.1	102029-88-9;	439219	C00357	HMDB02817	1.0744	0.3721	0.3721	0.7769	0.744	1.0077	0.7063	0.8195	0.3721	1.1695	0.6514	1.1437	0.9259	0.5324	0.6762	1.467	0.9893	0.9689	1.1815	1.5116	1.2729	0.8619	1.3923	0.6664	1.456	5.3647	0.9845	0.9923	1.9208	1.4431	1.1605	0.8813	1.2924	1.221
38	N-acetylglutamate	Amino Acid	Glutamate Metabolism	15720	LC/MS Pos	100000282	1492	190.1	5817-08-3;	70914	C00624	HMDB01138	1.4181	1.0782	0.9816	1.0708	1.3153	1.2041	0.5421	0.756	0.7992	0.7592	1.3424	0.8618	0.8869	1.1755	1.2664	0.4375	1.0184	1.0405	1.3603	0.8025	1.3994	1.2725	0.7136	0.8463	0.97	1.4429	0.7347	1.0942	0.7101	0.9732	1.1274	1.0669	0.7958	0.5758
39	N-acetylglutamine	Amino Acid	Glutamate Metabolism	33943	LC/MS Pos	100001253	1204	189.1	2490-97-3;	182230	C02716	HMDB06029	1.3648	0.8607	0.8094	0.9927	1.0073	1.0111	0.9714	0.901	1.2573	1.0565	1.1242	1.1131	0.8988	1.018	1.0289	1.1288	1.1063	0.9011	1.0587	0.8957	1.4474	0.8734	0.8889	1.0965	1.0442	0.7887	0.8524	0.9228	0.8583	1.0762	1.0597	0.9297	0.9618	0.821
216	N-acetylleucine	Amino Acid	Leucine, Isoleucine and Valine Metabolism	1587	LC/MS Pos	1082	3444	174.1	1188-21-2;	70912	C02710	HMDB11756	1.4521	1.0103	0.3813	1.2054	1.1831	1.4453	0.4866	0.9897	1.141	1.5849	0.6379	0.2968	1.0151	0.2968	0.4394	0.2968	1.0724	1.091	0.7081	0.6963	1.5328	1.1967	0.9457	1.1906	1.1414	1.1774	0.4371	0.3331	0.9171	0.6296	1.0295	0.7432	0.7923	0.3574
265	N-acetylmethionine	Amino Acid	Methionine, Cysteine, SAM and Taurine Metabolism	1589	LC/MS Neg	1083	1805	190.1	65-82-7;	448580	C02712	HMDB11745	1.1703	0.8459	2.3995	0.9362	1.1407	1.1947	0.7794	0.9216	3.4877	0.9064	0.6626	0.8343	1.1699	0.9404	0.8174	0.8587	1.521	1.1013	1.3808	0.963	1.7187	1.8661	1.1965	1.037	1.2875	1.0813	0.6514	0.8663	1.2239	1.0409	0.9139	0.7224	0.8213	0.8538
2605	N-glycolylneuraminate	Xenobiotics	Food Component/Plant	37123	GC/MS	100001491	2119	444.2	1113-83-3;	123802	C03410	HMDB00833	0.6974	0.8981	0.3324	0.8419	0.5456	1.0171	2.2531	1.2721	0.6442	1.1942	1.7571	3.2598	1.0882	0.6662	0.6994	0.5531	0.6587	0.7365	1.6642	1.1557	1.9416	1.3387	1.0558	0.8299	0.9829	1.6653	0.8113	1.3082	1.8272	1.2155	1.3489	0.6284	0.9829	0.8981
1292	N-oleoyltaurine	Lipid	Endocannabinoid	39732	LC/MS Neg	100003119	5599.9	388.3	52514-04-2;	6437033			1.8228	0.4992	0.2025	1.7037	0.7902	0.2025	0.2025	0.3898	0.2025	1.9512	1	2.5192	1.1686	0.7168	1.1097	2.2567	0.2025	1.1733	1.8392	0.5617	1.1733	0.549	0.2025	1.0481	0.2177	1.204	0.2025	3.592	0.2025	0.4785	0.8919	0.493	0.4002	0.6854
1294	N-palmitoyltaurine	Lipid	Endocannabinoid	39835	LC/MS Neg	100003239	5556.8	362.4	83982-06-3;				1.7544	0.7384	0.3832	1.2879	1.4847	0.8667	0.3832	0.8853	0.3832	2.3635	0.6727	0.3832	1.5438	0.4884	0.9516	2.6824	0.7495	1.9436	3.1701	1.0875	1.6933	1	0.9233	1.8354	0.4494	2.1425	0.8646	2.2785	0.3832	0.4764	1.3128	0.3832	0.6265	0.9422
2194	nicotinamide	Cofactors and Vitamins	Nicotinate and Nicotinamide Metabolism	594	LC/MS Pos	432	1267	123.1	98-92-0;	936	C00153	HMDB01406	0.849	0.9048	0.3578	0.873	0.8522	1.1515	0.9948	1.2012	0.5535	1.0788	0.8921	1.1566	1.016	0.9118	0.6126	0.624	1.103	1.254	1.3639	1.2694	1.1247	1.1214	1.0298	1.041	1.0666	0.8268	1.0127	0.8849	0.9315	0.8776	0.6578	1.0771	1.0052	0.6865
2198	nicotinamide adenine dinucleotide (NAD+)	Cofactors and Vitamins	Nicotinate and Nicotinamide Metabolism	5278	LC/MS Pos	1310	1370	664	53-84-9;	5893	C00003	HMDB00902	0.8233	0.6479	0.582	0.6437	0.6217	0.8018	0.2783	0.9945	0.571	0.9087	0.3823	0.6759	1.0521	0.6109	0.6999	0.6873	1.213	1.189	1.3469	1.6711	1.4305	1.7532	1.1099	1.231	1.2179	1.5446	1.061	0.9208	1.2404	1.1012	0.9661	1.0055	1.1581	1.0749
2199	nicotinamide adenine dinucleotide reduced (NADH)	Cofactors and Vitamins	Nicotinate and Nicotinamide Metabolism	31475	LC/MS Neg	428	1554	664.1	58-68-4 ;606-68-8;	439153	C00004	HMDB01487	0.3571	0.6904	0.3571	0.6224	0.3571	1.0662	0.3571	0.9242	0.3571	1.5907	0.3571	1.1648	1.1798	0.7228	0.3571	0.3571	0.7822	1.1591	0.9589	1.2371	1.1956	1.007	0.7387	1.222	0.9698	0.3571	1.004	0.996	1.0202	0.9824	0.9325	1.0054	0.9773	1.0172
2191	nicotinate	Cofactors and Vitamins	Nicotinate and Nicotinamide Metabolism	1504	LC/MS Neg	567	1221	122.1	59-67-6;	938	C00253	HMDB01488	0.8362	1.0699	0.8917	0.7847	0.9661	0.8994	0.6105	1.3064	0.6105	0.6105	0.6105	0.6105	1.2364	1.0098	0.8512	0.6105	1.0714	1	0.8538	0.8483	0.6865	1.3814	0.9222	0.7998	1.1601	0.6105	1.0109	0.7915	1.0305	0.6105	1.5778	1.5332	1.6895	1.3521
960	nonadecanoate (19:0)	Lipid	Long Chain Fatty Acid	1356	LC/MS Neg	892	6073	297.3	646-30-0;	12591	C16535	HMDB00772	0.7218	0.7033	0.4286	0.6569	0.7456	1.3123	0.4243	1.3539	0.4159	1.0886	0.9759	1.277	1.2059	0.3683	0.4725	0.5202	1.1092	1.0241	1.408	1.4545	1.15	1.3465	1.8179	1.2603	1.5655	1.5319	0.6561	1.3138	1.0649	0.8454	0.9477	0.7912	0.8815	0.8398
954	oleate (18:1n9)	Lipid	Long Chain Fatty Acid	1359	GC/MS	442	1984.4	339.2	112-80-1;	445639	C00712	HMDB00207	1.5215	1.0659	0.4063	1.1861	1.1576	1.1261	15.7164	1.1867	1.2467	1.043	9.9422	1.8147	0.957	1.0469	1.2529	1.6955	0.3471	0.3816	0.4672	0.3291	0.3222	0.3777	0.3507	1.043	0.2404	0.2181	1.2183	1.5772	0.3039	0.2648	0.3648	0.5371	0.6431	0.4954
357	ophthalmate	Amino Acid	Glutathione Metabolism	34592	LC/MS Pos	100001311	1457	290.1	495-27-2;	7018721		HMDB05765	0.5109	0.7309	0.3788	0.5597	0.645	0.7625	0.4922	0.7358	2.6002	0.7301	0.6308	0.582	1.2545	0.7958	0.3984	0.9351	1.1597	0.9663	2.2983	1.397	2.7638	0.6812	1.9201	1.7008	4.874	0.2373	2.1577	2.2838	3.1922	1.7974	1.6246	1.0337	1.2501	1.8161
299	ornithine	Amino Acid	Urea cycle; Arginine and Proline Metabolism	1493	GC/MS	444	1763.8	142	3184-13-2;	6262	C00077	HMDB03374	1	0.8524	0.5119	0.8404	0.9057	0.997	1.3736	1.1427	1.2079	1.0895	1.0351	1.3865	1	0.7929	0.6744	0.9214	1.084	1.5036	1.9349	1.365	1.5157	0.9201	1.0721	1.0272	1.2511	2.0304	0.8484	0.9867	1.0329	0.9687	0.9874	0.8686	0.8719	0.9213
2133	orotidine	Nucleotide	Pyrimidine Metabolism, Orotate containing	35172	GC/MS	100001416	1550.7	245	314-50-1;	92751	C01103	HMDB00788	0.9483	0.7912	0.6286	1.0439	0.6738	0.9167	1.8496	1.2342	2.0923	1.0629	1.2034	1.1771	1.0074	0.7063	0.5379	0.3604	1.2838	1.2425	1.0181	1.2619	0.9478	1.5846	0.9173	1.6448	1.0184	0.2433	0.9926	1.2961	0.7182	0.7392	0.6988	1.0189	0.898	0.9113
120	p-cresol sulfate	Amino Acid	Phenylalanine and Tyrosine Metabolism	36103	LC/MS Neg	100001315	2896	187.1	3233-57-7;	4615423	C01468	HMDB11635	0.649	0.9277	0.2722	0.2722	0.2722	1.7898	1.6661	2.479	1.8351	0.8331	1.3425	1.7397	0.8811	0.9791	0.6585	1.0061	0.2722	0.2722	0.2722	0.2722	0.2722	0.2722	1.0499	0.9014	0.7671	4.9109	1.4068	1.0667	1.3325	0.8365	0.9552	0.9939	1.135	0.5971
947	palmitate (16:0)	Lipid	Long Chain Fatty Acid	1336	LC/MS Neg	424	5619	255.3	57-10-3;	985	C00249	HMDB00220	1.3091	1.0641	0.6853	1.2132	1.1328	1.2827	0.5571	1.2043	1.013	1.2745	0.9879	1.4533	1.0627	1.0483	1.0664	1.2883	0.612	0.6429	0.688	0.6192	0.5878	0.685	0.8364	1.2418	0.4849	0.4929	1.146	1.3127	0.5303	0.5151	0.6003	0.836	1.0121	0.7564
1077	palmitate, methyl ester	Lipid	Fatty Acid, Methyl Ester	12091	GC/MS	939	1843.8	86.9	112-39-0;	8181	C16995		0.8301	0.5862	0.408	0.408	0.408	0.408	14.5915	0.9452	0.9799	1.0691	5.9851	0.408	1.1182	1.1229	0.408	0.7078	0.408	0.9627	1.348	0.408	1.0778	1.0119	0.408	1.0761	0.408	1.061	0.4494	0.9875	0.4756	0.8255	0.408	0.9881	1.0261	1.3891
948	palmitoleate (16:1n7)	Lipid	Long Chain Fatty Acid	33447	LC/MS Neg	452	5477	253.3	373-49-9;	445638	C08362	HMDB03229	1.6423	0.9965	0.3839	1.0963	1.0035	1.2379	1.3193	1.0739	0.87	1.6356	2.6863	2.0446	1.4485	1.3546	1.4209	1.5648	0.276	0.3838	0.3609	0.244	0.2927	0.3	0.4386	1.3664	0.2052	0.1269	1.1269	1.438	0.4401	0.4051	0.6507	0.8546	1.2168	0.9049
1285	palmitoyl ethanolamide	Lipid	Endocannabinoid	38165	LC/MS Neg	1489	6416	298.4	544-31-0;	4671	C16512	HMDB02100	1.3812	1.0039	0.4135	0.968	1.1994	1.092	0.4135	0.8517	0.5968	1.018	0.4135	1.1684	0.8513	0.8532	0.8861	1.1961	2.6167	2.8081	2.0246	2.2077	1.7736	2.8903	0.792	1.1233	0.9312	0.9562	0.6036	0.9992	0.7746	0.8252	0.9279	0.9788	1.0334	1.0008
1467	palmitoyl sphingomyelin	Lipid	Sphingolipid Metabolism	37506	GC/MS	100002107	2524	311.3	6254-89-3;	9939941			0.8154	1.0454	0.7505	1.1181	1.1687	1.1497	1.4903	1.2887	1.0207	0.8787	0.8905	1.1014	0.6657	0.7255	0.9683	1.1399	0.974	0.9721	1.2675	0.9257	1.0164	0.955	0.9989	1.134	0.9792	1.2866	1.2209	1.1157	1.1296	0.8596	0.8642	1.0011	0.8604	0.94
2219	pantothenate	Cofactors and Vitamins	Pantothenate and CoA Metabolism	1508	LC/MS Pos	1024	2218	220.1	137-08-6;	6613	C00864	HMDB00210	0.9738	0.6745	0.6434	0.8567	0.6448	0.9343	0.8664	1.11	1.1175	1.2685	0.8228	1.4024	0.9473	0.6807	0.6089	1.1055	1.2508	1.552	2.0415	1.8106	1.4443	1.1347	1.1306	1.0156	0.9072	1.7968	0.9904	1.1204	0.6775	0.6403	1.0096	0.9008	1.0199	0.8597
946	pentadecanoate (15:0)	Lipid	Long Chain Fatty Acid	1361	GC/MS	980	1853.5	299.2	1002-84-2;10002-84-2;	13849	C16537	HMDB00826	1.0255	0.9733	0.4599	1.0325	0.9218	1.6836	9.4584	1.7666	1.4923	0.976	6.3422	1.4147	0.9029	0.9611	0.9912	1.0088	1.0333	1.1214	1.5186	1.5367	0.9743	1.2544	0.9055	1.1698	0.8306	0.6799	0.87	1.023	0.8142	0.4599	0.4599	0.9172	0.8976	0.805
118	phenol sulfate	Amino Acid	Phenylalanine and Tyrosine Metabolism	32553	LC/MS Neg	100001510	2150	173.1	937-34-8;	74426	C02180	HMDB60015	0.8304	1.0697	0.5676	0.5363	1.0029	1.0562	0.5272	0.6676	1.1785	1.3383	0.7909	1.3924	1.5445	1.7237	0.9971	0.997	0.9069	1.0655	0.7078	0.2847	0.8642	0.6602	0.5715	0.6319	0.745	2.4595	1.2394	1.0547	1.2982	1.6991	1.5751	0.829	1.928	1.1475
102	phenylacetylglycine	Amino Acid	Phenylalanine and Tyrosine Metabolism	33945	LC/MS Neg	100001275	2377	192.1	500-98-1;	68144	C05598	HMDB00821	0.4971	0.8123	0.665	0.4971	0.684	1.5663	0.7314	1.4843	0.5198	1.3953	1.0456	1.1398	1.405	1	0.6071	0.4971	0.4971	0.4971	0.9965	0.851	0.5422	1.4102	0.9086	1.2381	1.7642	2.7352	0.6567	0.757	1.5011	1.2548	1.1448	1.1144	0.7007	0.4971
91	phenylalanine	Amino Acid	Phenylalanine and Tyrosine Metabolism	64	LC/MS Pos	460	2056	166.1	63-91-2;	6140	C00079	HMDB00159	0.8567	0.891	0.3068	0.8179	0.8362	1.0792	0.9309	1.02	0.6438	1.069	0.8318	1.1625	1.0002	0.73	0.726	0.9234	1.1656	1.3055	1.7455	1.4246	1.2031	1.0191	1.0074	0.9998	1.1762	1.6939	0.7563	0.8521	1.231	1.1314	1.0437	0.9773	0.9288	0.8964
574	phenylalanylalanine	Peptide	Dipeptide	41374	LC/MS Pos	100003589	2047.6	237.1	3918-87-4;	69931235488196			0.6517	0.6517	9.455	0.8863	1.1073	0.8196	2.2087	0.6517	7.4907	0.9608	3.3969	0.6517	0.6517	0.6517	0.8013	0.6978	0.8846	0.6517	1.0535	0.6517	1.0858	1.3187	0.6528	0.6561	0.6517	0.6517	0.6517	0.6517	1.0392	0.6517	0.6517	0.6517	0.6517	0.6517
581	phenylalanylleucine	Peptide	Dipeptide	40192	LC/MS Pos	100003200	3252	279.2	3303-55-7;	4078229			0.4506	0.4506	1.5494	0.4506	0.4506	0.4506	0.4506	0.4506	0.4506	0.4506	0.4506	0.4506	0.4506	0.4506	0.4506	0.4506	0.4506	0.4506	0.4506	0.4506	0.4506	0.4506	0.4506	0.4506	0.4506	0.4506	0.4506	0.4506	0.4506	0.4506	0.4506	0.4506	0.4506	0.4506
585	phenylalanylserine	Peptide	Dipeptide	40016	LC/MS Pos	100003252	1808	253.1	16053-39-7;	9859812			0.7187	1.5129	6.1933	1.3676	2.2698	1.1237	1.7498	1.3834	7.0217	0.5638	2.6107	0.5638	0.9567	1.0433	0.8551	0.5638	1.2221	0.8805	0.8219	0.7652	0.8203	1.1926	0.8072	1.5165	0.8651	0.8547	0.5638	1.1803	0.7919	0.5996	1.0806	0.8417	0.9457	0.5638
932	phosphate	Energy	Oxidative Phosphorylation	11438	GC/MS	461	1307.7	298.9	7664-38-2 ;	1061	C00009	HMDB01429	0.9684	0.9393	0.853	1.0246	0.9928	1.1324	1.6799	1.057	1.0701	0.7085	1.2471	1.329	1.0967	0.907	0.9211	0.6864	1.0072	0.4996	1.1425	1.0906	0.9728	0.9671	1.133	1.0888	0.7285	0.8633	1.0454	1.0296	0.9271	0.8522	1.0533	0.9729	0.7616	1.0877
749	phosphoenolpyruvate (PEP)	Carbohydrate	Glycolysis, Gluconeogenesis, and Pyruvate Metabolism	597	GC/MS	463	1595.4	369	10526-80-4;	1005	C00074	HMDB00263	0.5934	0.5638	0.1472	0.5711	0.1472	0.7457	0.8107	1.1473	1.9637	1.2486	0.1472	1.6493	0.5829	1.1419	0.7555	1.1918	1.1451	1.2042	3.6004	2.0247	3.591	2.3717	0.5049	0.8897	0.6591	1.2875	0.5463	0.4695	1.5021	1.1103	1.1706	0.6324	0.5526	0.4812
1330	phosphoethanolamine	Lipid	Phospholipid Metabolism	1600	GC/MS	1026	1737.8	299.1	1071-23-4;	1015	C00346	HMDB00224	0.9428	1.062	0.4233	0.779	0.805	0.9398	1.3496	1.273	0.574	0.7626	0.8738	0.9482	0.8906	0.8427	0.8068	0.6689	0.9955	0.8946	1.0389	1.8977	0.8466	2.4793	1.1458	1.048	2.2673	1.0548	0.8137	1.234	1.675	1.1673	1.4666	1.0931	1.0045	1.2496
2221	phosphopantetheine	Cofactors and Vitamins	Pantothenate and CoA Metabolism	15504	LC/MS Pos	100000328	2323	359.1	NA;	987	C01134	HMDB01416	0.8336	0.7808	0.045	0.5945	0.6465	0.8474	0.252	0.7229	0.1856	1.0899	0.2668	1.064	1.2325	0.9139	0.5917	0.8065	1.5421	1.7205	1.4821	1.5814	1.5052	1.5415	1.3213	0.9803	1.297	0.3356	0.9981	0.9098	1.1336	1.11	1.1743	1.0019	1.1603	1.3058
84	pipecolate	Amino Acid	Lysine Metabolism	1444	LC/MS Pos	1025	1120	130.1	4043-87-2;	849	C00408	HMDB00070	0.4854	0.5976	0.2806	0.6442	0.5296	0.7441	0.8196	1.1329	0.2427	0.7357	0.6012	0.6805	1.0408	0.826	0.5908	0.9592	1.7416	2.4037	3.0428	1.2275	1.5508	1.5904	1.2828	1.9294	1.0737	8.6647	0.7398	0.8434	0.9145	1.2705	1.7391	1.0545	1.4987	1.0566
300	proline	Amino Acid	Urea cycle; Arginine and Proline Metabolism	1898	LC/MS Pos	480	796	116.1	147-85-3;	145742	C00148	HMDB00162	0.9041	0.9741	0.1947	1.0273	0.9432	1.3023	0.7554	1.1746	0.4621	1.1809	0.9651	1.1898	1.1046	1.0017	0.9983	1.045	1.1702	1.1649	1.4199	1.1909	1.2859	0.8722	0.8944	0.98	1.1478	1.419	0.8598	0.9627	1.361	1.1532	0.9786	0.9595	0.9544	0.9793
1133	propionylcarnitine	Lipid	Fatty Acid Metabolism (also BCAA Metabolism)	32452	LC/MS Pos	100001162	1589	218.2	17298-37-2 ;	107738	C03017	HMDB00824	0.771	0.2863	4.4223	1	0.7621	0.9527	1.0784	1.2495	1.203	1.357	1.2198	1.3489	0.7935	0.486	0.9466	0.5567	1.1809	1.0886	2.989	2.8708	2.9549	1.5812	0.9501	0.7338	0.894	8.2623	1.212	0.7473	1.5427	0.9534	0.5616	0.7699	0.3393	0.2863
2145	pseudouridine	Nucleotide	Pyrimidine Metabolism, Uracil containing	33442	LC/MS Pos	821	1180	245	1445-07-4;		C02067	HMDB00767	1.0281	0.6783	0.6783	0.6783	0.6783	0.7014	1.0412	0.6783	1.2088	1.0073	0.7914	1.0482	0.8024	0.7977	0.9214	0.966	0.9433	1.0791	1.2587	0.8626	0.7661	0.9434	0.8331	1.275	1.3168	5.5168	0.966	1.288	1.1183	0.9927	1.1474	0.9497	1.1833	1.1063
334	putrescine	Amino Acid	Polyamine Metabolism	1408	GC/MS	49	1705.8	174	110-60-1;	1045	C00134	HMDB01414	1.7634	1.3462	1.2595	0.8019	1.4347	0.7587	2.0402	0.4062	4.7195	0.891	1.0048	0.8003	1.1119	0.9913	1.8718	3.1697	0.4062	0.9952	0.4991	0.4062	0.4062	0.7037	1.1677	0.7226	0.4062	3.2461	0.4062	1.0081	0.601	0.9172	1.5249	0.4062	0.6026	0.8928
2289	pyridoxate	Cofactors and Vitamins	Vitamin B6 Metabolism	31555	LC/MS Neg	100001121	2210	182.1	82-82-6 ;	6723	C00847	HMDB00017	0.8027	0.6253	0.5613	0.7783	0.9111	0.8743	1.3508	1.0037	0.5856	1.8181	1.2123	1.6616	0.9482	0.5613	0.8997	1.0831	0.9182	1.5836	1.8567	1.4677	1.3574	0.9079	0.9011	1.1881	1.2303	1.5901	0.6707	1.0538	1	1.8696	0.7913	0.8444	1.3946	0.8159
47	pyroglutamine*	Amino Acid	Glutamate Metabolism	32672	LC/MS Pos	100001540	764	129.2	2353-44-8;	134508			0.8346	0.9851	0.4805	0.6109	0.7138	1.1772	0.7415	0.9831	0.7566	0.9132	0.4971	1.3269	1.0198	1.1494	0.6174	0.9039	1.3889	1.6097	1.7936	1.5499	1.6351	1.9578	1.4429	1.5594	0.929	1.0149	0.792	0.7908	1.2099	1.55	0.9673	1.4329	0.8774	1.4182
931	pyrophosphate (PPi)	Energy	Oxidative Phosphorylation	2078	GC/MS	495	1642.3	451	1466-09-3;2466-09-3;	644102	C00013	HMDB00250	0.2853	0.7189	11.4049	1.0423	1.1403	1.5887	0.2706	1.456	7.2552	0.7585	0.1114	2.9144	0.732	0.698	0.9201	0.5041	1.366	0.4809	1.1586	0.7317	0.554	1.7784	1.5188	1.3297	1.5125	0.2591	0.9994	1.1274	1.0006	1.5389	1.2779	0.4576	0.2411	0.8254
750	pyruvate	Carbohydrate	Glycolysis, Gluconeogenesis, and Pyruvate Metabolism	599	GC/MS	823	1130.6	217	127-17-3;	1060	C00022	HMDB00243	1.5371	0.7197	0.593	0.593	0.8293	0.593	1.8773	0.5933	2.1981	0.664	1.147	1.2603	1.5125	0.8589	0.593	1	1.3051	0.734	0.593	0.7246	1.1535	0.8027	0.593	0.593	0.593	1.0456	1.2631	1.1659	0.62	0.8549	0.593	0.593	0.6376	1.267
769	ribitol	Carbohydrate	Pentose Metabolism	15772	GC/MS	100000406	1692.4	217	488-81-3;	6912	C00474	HMDB00508	0.8742	1.4626	0.2056	1.374	1.2492	1.4177	1.5646	2.9641	0.2147	1.2375	0.8092	2.4476	1.0361	0.9007	0.9375	1.7839	0.8188	1.3133	0.9639	0.9342	0.6874	0.4277	1.1348	1.1203	0.8016	1.6129	1.652	1.3978	0.9557	0.777	0.8518	1.3043	0.9502	0.8911
2216	riboflavin (Vitamin B2)	Cofactors and Vitamins	Riboflavin Metabolism	1827	LC/MS Pos	500	3111	377.2	83-88-5;	493570	C00255	HMDB00244	0.8502	0.7007	0.4262	0.8057	0.6648	0.9532	0.697	0.9578	0.8769	1.0809	0.8058	1.3767	0.8843	0.5916	0.6096	1.5739	1.457	1.8238	1.2222	1.9281	1.2142	1.4603	1.2245	1.0051	1.6229	3.5705	1.109	0.9949	1.7662	1.2932	1.2186	0.8918	0.8989	0.9845
768	ribose	Carbohydrate	Pentose Metabolism	12080	GC/MS	914	1639.2	204	50-69-1;	5779	C00121	HMDB00283	1.1204	0.8995	0.0425	0.841	0.9464	1.0241	0.8001	1.2108	0.2428	1.5749	0.8517	2.0381	1.0838	0.5082	0.5811	0.7815	0.6698	0.9071	0.9875	0.9254	0.9613	0.6721	1.2657	1.1243	1.3546	2.2245	1.0125	0.8984	1.8532	1.3295	1.1568	1.2551	1.1107	1.1228
759	ribose 5-phosphate	Carbohydrate	Pentose Phosphate Pathway	561	GC/MS	19	1928.4	315.1	18265-46-8;108321-05-7;	447634	C00117	HMDB00618	1.1404	0.6611	0.7745	0.6953	0.7719	0.5484	1.334	0.9836	1.2804	1.0918	1.1047	0.4743	0.9605	0.903	0.6435	0.2935	1.584	1.4225	0.5992	1.1499	2.2355	1.6745	2.3364	0.8574	0.8781	0.6475	1.2613	1.0164	1.52	0.5524	0.801	1.4452	1.5164	1.2569
766	ribulose	Carbohydrate	Pentose Metabolism	35855	GC/MS	100000147	1662	306.1	488-84-6;	151261	C00309	HMDB00621	1.1646	0.7507	0.149	0.7867	0.8821	1.116	0.4596	0.8286	0.149	1.7329	0.594	2.2209	1.3804	0.777	0.6228	1.0219	0.5062	0.8791	1.0518	0.7507	1	0.6084	0.9603	1.0363	1.0691	2.0847	0.8758	0.6198	1.9865	1.4434	1.4779	1.7151	1.0118	1.2776
272	S-adenosylhomocysteine (SAH)	Amino Acid	Methionine, Cysteine, SAM and Taurine Metabolism	15948	LC/MS Neg	197	1821	383.1	979-92-0;	439155	C00021	HMDB00939	0.6947	0.7463	0.2175	0.8377	0.6091	0.9357	0.8359	0.9423	0.382	1.5309	1.3471	1.2087	1.0536	0.6891	0.7093	0.4247	1.5987	1.5557	2.072	1.7384	1.9072	1.408	0.9226	1.1968	1.0492	0.6251	0.8148	0.9727	1.6266	1.0273	1.1335	1.2462	1.0336	0.8511
271	S-adenosylmethionine (SAM)	Amino Acid	Methionine, Cysteine, SAM and Taurine Metabolism	15915	LC/MS Pos	1263	676	399.1	24346-00-7;86867-01-8;	34755	C00019	HMDB01185	0.9401	1.3077	0.1551	1.2724	1.1951	1.5656	1.4681	1.7331	0.2126	1.2035	1.1053	0.8764	1.4406	1.6093	0.9163	1.0342	0.9833	0.8902	0.5643	0.9993	0.4732	0.8408	0.9167	0.8986	0.9258	1.0007	1.2283	1.1491	1.1839	1.1634	0.576	0.7251	1.0898	0.7132
352	S-methylglutathione	Amino Acid	Glutathione Metabolism	33944	LC/MS Pos	100001259	1610	322.1	2922-56-7;	3605667	C11347		1.1031	1.2907	0.5551	1.1161	1.4436	1.4493	1.222	1.1971	0.8752	1.1268	0.9423	1.0794	0.9572	1.3137	1.0713	1.2787	0.6883	0.6358	0.9559	0.6463	0.7636	0.6599	1.0659	1.1152	0.983	0.7964	0.9306	1.2197	0.7306	1.0189	0.9222	0.8501	0.8036	1.017
267	S-methylmethionine	Amino Acid	Methionine, Cysteine, SAM and Taurine Metabolism	38127	LC/MS Pos	100002183	603	164.1	3493-12-7;	458	C05319		0.8075	1.0812	0.0853	1.0762	0.92	1.2578	0.9341	0.5523	0.0853	1.1473	1.1872	0.9778	1.2767	0.846	1.0745	0.9925	0.7708	1.0975	0.7928	0.7278	1.0345	0.9803	0.6618	1.1914	0.8308	0.9461	0.8232	1.3151	0.0853	1.154	1.8965	1.3939	1.0075	1.095
4	sarcosine (N-Methylglycine)	Amino Acid	Glycine, Serine and Threonine Metabolism	1516	GC/MS	1023	1182.9	116	107-97-1;	1088	C00213	HMDB00271	0.9589	0.5579	0.4883	0.9179	0.8608	1.2715	0.9152	0.9259	0.4482	2.2171	2.679	1.8554	1.1881	0.7145	0.8115	0.3545	2.2651	1.4176	4.7414	0.9846	3.7889	1.3738	0.5875	1.2204	0.849	1.3428	0.6449	1.0209	3.666	1.0154	1.3389	1.5836	0.7472	0.7798
762	sedoheptulose-7-phosphate	Carbohydrate	Pentose Phosphate Pathway	35649	GC/MS	100001628	2070	691.35	2646-35-7;	616	C05382	HMDB01068	0.8397	0.6745	0.9527	0.9403	1.29	1.2765	0.5553	1.0366	0.4482	0.7567	0.2358	0.5931	0.7591	0.8179	1.0064	0.8898	0.9268	1.629	1.1162	1.6436	0.9374	1.3632	0.6974	1.1026	1.9088	0.8637	1.4291	1.287	0.9936	1.0336	1.2528	1.3174	1.0889	1.6256
9	serine	Amino Acid	Glycine, Serine and Threonine Metabolism	1648	GC/MS	503	1389.1	204	56-45-1;	5951	C00065	HMDB00187	0.8196	0.7364	0.1696	0.6759	0.7594	0.9721	1.091	0.8948	0.0251	1.1607	0.7076	1.5646	0.8946	0.6683	0.5862	0.9962	1.3389	1.7747	2.5069	1.8194	1.5925	1.0847	1.2292	0.8656	1.4229	2.265	0.8562	0.8134	1.193	1.1539	1.121	0.857	1.0038	1.0424
618	serylleucine	Peptide	Dipeptide	40066	LC/MS Pos	100003202	2106	219.2	6665-16-3;				0.717	1	22.9513	1.0747	2.8677	1.3321	3.0167	1.5431	31.7347	0.7019	4.3731	1.0441	1.2061	0.8559	0.6527	0.5454	1.5306	1.2121	1.4323	0.9328	1.4563	1.3031	0.5661	1.302	0.8553	0.5579	0.5945	0.9026	0.5843	0.5454	0.9265	0.6728	0.88	0.5952
623	seryltyrosine	Peptide	Dipeptide	42077	LC/MS Pos	100003525	1714	269.2	21435-27-8;	4575735			0.4702	1	15.0767	1.0079	1.9186	0.9783	1.0805	0.4702	15.2272	0.4702	1.6049	0.5547	0.6121	1.2291	0.5371	0.4702	1.0581	0.6038	0.4702	0.4702	0.4702	1.2047	0.4702	0.7837	0.8109	0.4702	0.4702	1.1176	0.4702	0.6712	0.4702	0.6784	0.4702	0.4702
838	sorbitol	Carbohydrate	Fructose, Mannose and Galactose Metabolism	15053	GC/MS	506	1843	319.1	6706-59-8;	5780	C00794	HMDB00247	1.1008	1.4444	0.4674	1.3564	1.3851	1.8034	1.8683	1.9498	0.8044	1.1226	1.671	1.466	1.5665	0.6108	0.8584	0.9462	0.968	1.3556	1.0695	1.4061	0.745	1.0969	0.5758	1.0051	0.9246	0.6113	0.6471	1.9125	0.7501	0.5925	0.9949	0.7176	0.6193	0.5854
336	spermidine	Amino Acid	Polyamine Metabolism	485	LC/MS Pos	50	533	146.2	124-20-9;	1102	C00315	HMDB01257	3.1835	0.9727	12.9057	1.0194	1.7457	0.9117	1.4133	0.7698	15.6919	0.8689	0.9788	0.8009	1.0327	1.0676	1.1757	0.8385	0.8967	0.8981	0.9806	0.7393	0.8893	0.8814	1.7454	1.1235	1.3938	1.5455	0.7724	1.0539	2.3518	0.9636	1.0705	0.9416	0.9645	1.0315
335	spermine	Amino Acid	Polyamine Metabolism	603	LC/MS Pos	507	506	203.2	71-44-3;	1103	C00750	HMDB01256	0.8323	0.8323	0.8323	0.8323	0.8323	0.8323	0.8323	0.8323	1.1677	0.8323	0.8323	0.8323	0.8323	0.8323	0.8323	0.8323	0.8323	0.8323	0.8323	0.8323	0.8323	0.8323	0.8323	0.8323	0.8323	0.8323	0.8323	0.8323	0.8323	0.8323	0.8323	0.8323	0.8323	0.8323
1464	sphinganine	Lipid	Sphingolipid Metabolism	17769	LC/MS Pos	313	5175	302.3	3102-56-5;	3126	C00836	HMDB00269	1.0054	0.8163	0.2485	0.8078	0.7197	0.9747	0.2485	0.6045	0.4051	1.0982	0.2485	0.8982	1.3854	1.1648	1.4166	0.931	0.9002	1.21	1.0345	0.6476	1.06	1.0245	0.8908	0.7686	1.0932	1.5459	0.895	0.5888	2.5498	1.4873	1.3289	0.9946	1.2826	1.1266
1473	sphingosine	Lipid	Sphingolipid Metabolism	17747	LC/MS Pos	297	5197	300.2	123-78-4;	5353955	C00319	HMDB00252	1.1947	1.0108	0.3694	1.0934	0.837	0.9892	0.0437	0.705	0.2657	1.0378	0.0474	0.9767	1.2693	1.3012	1.3303	1.1024	0.9188	1.0708	0.8352	0.5617	0.6507	0.8153	0.904	0.9047	0.8743	1.2371	1.1053	0.7401	4.2537	1.2592	1.0962	1.0847	1.482	1.3474
2656	stachydrine	Xenobiotics	Food Component/Plant	34384	LC/MS Pos	100001296	860	144.1	4136-37-2;	115244	C10172	HMDB04827	0.8326	0.7105	0.2655	1.0871	1.4551	0.4184	0.3437	0.6382	0.2655	0.2655	0.2831	0.4193	0.7828	0.2655	7.9073	0.2655	19.1309	18.9744	18.4409	10.0878	18.3506	19.428	1.4919	3.4367	0.9359	1.0433	1.3552	0.2655	0.7267	0.9567	0.8873	0.2655	0.7092	1.451
1099	stearamide	Lipid	Fatty Acid, Amide	37487	GC/MS	100002105	2071	131	124-26-5;	31292	C13846	HMDB34146	0.8678	0.7326	0.44	1.0742	0.7832	1.0532	2.4751	1.2073	0.3238	1.447	1.5965	1.7085	0.8952	0.5188	0.6402	0.9399	0.9726	1.2258	2.27	0.8669	1.03	0.997	0.9981	0.9098	1.079	1.0019	0.8814	1.0689	1.0218	0.9362	1.171	1.0487	0.8923	1.1903
952	stearate (18:0)	Lipid	Long Chain Fatty Acid	1358	LC/MS Neg	439	5886	283.4	57-11-4;	5281	C01530	HMDB00827	1.4358	1.0453	0.8424	1.194	1.2541	1.2826	0.3614	1.1827	0.8157	1.507	0.7997	1.5309	1.2181	0.8268	0.8997	1.075	0.9768	0.8324	1.002	0.9859	0.9265	0.9547	1.1624	1.1158	0.9827	1.0951	1.0324	1.4989	0.998	0.8135	0.9406	0.9485	1.1282	0.9602
1083	stearate, methyl ester	Lipid	Fatty Acid, Methyl Ester	6097	GC/MS	937	1946.4	73.9	112-61-8;	8201			0.7629	0.4332	0.4332	0.4332	1.6111	0.817	3.8595	0.4332	0.4332	1.3641	2.9322	1.7738	0.9708	0.4332	0.4332	0.9149	1.0258	0.8708	0.8907	0.4332	0.918	1.7761	0.4332	1.4127	0.4332	1.7561	0.4332	0.8146	0.6974	0.4332	0.4332	1	1.0516	0.4332
978	stearidonate (18:4n3)	Lipid	Polyunsaturated Fatty Acid (n3 and n6)	33969	LC/MS Neg	100001229	5381	275.3	111174-40-4 ;	5312508	C16300	HMDB06547	0.3725	2.2238	0.3546	1.4625	1.2555	3.425	3.2193	4.1175	0.1081	2.1333	1.4489	0.8717	0.7183	0.419	0.3919	0.2449	1.0552	1.0248	0.9752	0.8706	1.2735	1.2824	4.6102	3.2747	2.988	0.4136	2.6455	5.3312	0.5517	0.2966	0.709	0.614	0.847	0.5664
1468	stearoyl sphingomyelin	Lipid	Sphingolipid Metabolism	19503	GC/MS	1538	2645	311.3	85187-10-6;85187-10-6 ;	6453725	C00550	HMDB01348	0.6345	1.0708	0.254	1.3458	1.1391	1.0323	0.6352	1.2408	0.9949	1.0851	1.5279	1.1963	1.2718	0.9079	0.6712	0.7007	0.7599	0.43	0.6829	0.9226	0.9463	0.8869	0.6995	0.7371	1.011	1.355	0.8823	0.4033	1.0681	1.0051	1.1562	1.1525	1.3791	1.6416
919	succinate	Energy	TCA Cycle	1437	LC/MS Neg	252	618	117.1	110-15-6;	1110	C00042	HMDB00254	0.9366	0.87	0.6143	1.031	1.1245	0.9761	1.9349	1.1461	0.6143	1.0936	1.3463	1.2499	0.9213	1.2224	1.0258	0.9737	1.0239	0.6143	0.8991	1.1261	1.1159	0.8666	0.7409	1.0835	1.0824	0.6735	0.8789	0.9314	0.9489	0.8169	1.0397	0.9303	1.1371	0.8687
918	succinylcarnitine	Energy	TCA Cycle	37058	LC/MS Pos	100001948	1401	262.1					1.5957	1.2012	1.3434	1.2812	1.3024	1.2996	0.7928	1.0511	1.5332	0.9301	0.5517	0.8103	0.7043	2.1617	1.4404	2.1541	0.8091	0.9329	0.7448	0.8924	1.0964	0.7207	0.621	1.4069	0.6023	0.3668	1.3019	1.542	0.6925	0.9493	1.0705	0.9474	1.0507	0.695
848	tagatose	Carbohydrate	Fructose, Mannose and Galactose Metabolism	35864	GC/MS	100000893	1770	217.1	87-81-0;	92092	C00795	HMDB03418	0.666	1.5205	0.3391	1.605	0.7664	1.0446	1.3343	1.8768	0.3391	2.1977	2.1092	2.4216	1.0992	0.8453	1.081	1.6723	0.6574	0.8159	0.7354	0.9554	0.57	0.3578	0.4747	1.8805	0.513	0.3391	1.6934	1.9801	0.8171	0.5877	0.4563	1.251	0.8546	1.2288
291	taurine	Amino Acid	Methionine, Cysteine, SAM and Taurine Metabolism	32975	LC/MS Pos	512	687	126.1	107-35-7;	1123	C00245	HMDB00251	0.964	1.046	0.0614	1.1228	0.9374	0.8764	0.9265	0.4364	0.0424	1.0626	1.0112	1.0863	1.2383	0.8673	1.0229	0.9462	0.8555	1.2711	1.2257	0.7116	1.0523	1.2233	1.1566	1.2328	0.8487	1.2044	0.9744	1.3036	0.107	0.8951	1.1464	0.9888	0.8398	1.1812
1652	tauro(alpha + beta)muricholate	Lipid	Primary Bile Acid Metabolism	43167	LC/MS Neg	100004515	4743.7	514.4					1.1981	1.2589	0.8148	0.681	1.5874	1.2981	1.6621	0.7113	1.2507	0.4495	0.8199	0.7834	1.2302	2.5393	1.4283	1.0668	0.8085	0.8361	2.1158	1.0404	0.9762	0.9658	0.4091	1.0238	1.9397	0.0418	0.5408	0.8128	1.9501	0.8233	0.5184	1.0474	0.7291	1.0294
1647	taurochenodeoxycholate	Lipid	Primary Bile Acid Metabolism	18494	LC/MS Neg	1629	5218	498.3	6009-98-9;	387316	C05465	HMDB00951	1.5155	2.0143	0.9985	0.7868	1.5983	1.2692	1.4232	0.5869	1.4627	1.0706	0.701	1.3653	0.9327	2.574	1.3365	0.7776	0.6522	1.6083	0.939	1.0191	1.0015	0.6037	0.7621	0.9351	3.1485	0.7699	0.4786	1.0448	0.9821	1.3223	0.7326	1.1243	0.9393	0.7478
1644	taurocholate	Lipid	Primary Bile Acid Metabolism	18497	LC/MS Neg	1648	5122	514.3	145-42-6;	6675	C05122	HMDB00036	0.97	0.8655	0.5827	0.7655	1.3848	1.294	1.8576	0.9168	1.1304	1.187	0.7259	1.1632	1.0365	1.1233	1.0855	0.8528	0.7958	1.0295	1.5583	1.1068	1.1777	0.802	0.5916	0.9705	1.4517	0.5725	1.0427	1.2509	0.9371	0.8974	0.4585	0.9513	0.7555	1.0784
1655	taurodeoxycholate	Lipid	Secondary Bile Acid Metabolism	12261	LC/MS Neg	1668	5243	498.3	207737-97-1;	2733768	C05463	HMDB00896	0.4138	0.6505	0.4525	0.486	1.0096	2.2277	2.2448	2.2892	0.5098	2.7456	1.1946	1.6958	1.4218	0.8572	0.5709	0.3518	0.7614	0.6338	0.6099	1.6386	0.8408	0.7818	0.7335	1.5867	2.2307	0.4846	1.4338	2.8497	1.0512	1.84	0.9904	2.2679	1.3781	0.5484
1674	taurohyocholate	Lipid	Secondary Bile Acid Metabolism	42603	LC/MS Neg	100004084	5000	514.3					0.6615	0.6739	0.3779	0.3779	0.524	0.7282	1.0325	0.3779	1.7456	0.3779	0.3779	1.0148	1.2021	1.5932	0.3779	0.3779	1.2274	1.0747	2.2938	0.7302	0.6837	0.9852	0.3779	0.3779	1.4715	0.3779	0.3779	0.3779	0.692	0.3779	0.3779	0.3779	0.3779	0.3779
1676	taurohyodeoxycholic acid	Lipid	Secondary Bile Acid Metabolism	43588	LC/MS Neg	100003869	5050	498.5	38411-85-7;	119046			0.5703	1.9763	0.8123	0.6799	1.7698	1.616	1.1943	1.2404	0.6115	0.5579	0.6247	1.005	1.6125	3.4149	1.6709	0.6731	0.9257	0.731	1.4871	1.6346	1.6297	0.8326	0.4476	0.995	1.2732	0.4476	0.9456	1.3257	0.9738	0.947	0.4476	1.9645	1.341	0.9658
1661	taurolithocholate	Lipid	Secondary Bile Acid Metabolism	31889	LC/MS Neg	100001065	5328	482.4	516-90-5 ;	10595	C02592	HMDB00722	0.8096	1.3804	0.5777	0.7699	0.7732	2.5181	1.4756	1.5552	1.0331	1.1481	0.8594	1.6951	1.3739	1.1649	0.813	0.7957	0.6727	0.9763	0.6492	1.0452	0.7666	0.5777	0.7878	1	1.7171	0.5777	0.9431	2.2183	0.5886	1.0785	0.9001	1.5265	1.304	0.5777
1666	tauroursodeoxycholate	Lipid	Secondary Bile Acid Metabolism	39378	LC/MS Neg	100002912	5002.6	498.4	14605-22-2;	9848818		HMDB00874	1.9698	1.6003	1.0386	0.9296	1.4858	1.4839	1.7759	1.2827	1.8303	0.8865	0.8126	0.9121	1.1386	2.3914	1.0111	0.5721	0.891	1.2608	0.7845	1.1333	0.5353	0.3041	0.722	1.2725	2.488	0.1174	0.7067	0.895	2.4055	0.9889	0.8043	0.9354	1.2545	0.7078
1067	tetradecanedioate	Lipid	Fatty Acid, Dicarboxylate	35669	LC/MS Neg	100001613	3970	257.2	821-38-5;	13185		HMDB00872	1.1729	0.7574	0.5919	1.1497	0.9142	1.2202	3.4225	0.6356	0.6334	1.0084	4.1218	1.1927	1.2542	0.8169	1.0371	1.2987	0.5919	0.5919	0.5919	0.5919	0.5919	0.5919	0.5919	0.9916	0.5919	0.7652	0.5919	1.2487	1.1975	0.8492	0.689	0.8179	0.818	0.5919
2229	threonate	Cofactors and Vitamins	Ascorbate and Aldarate Metabolism	27738	GC/MS	100001022	1560.7	292.1	70753-61-6;	151152	C01620	HMDB00943	0.5598	0.7571	0.3118	0.4532	1.1014	0.9699	1.4604	1.7927	0.7145	1.7035	1.1788	2.0494	1.375	0.9971	0.5492	1.5925	0.6043	0.8898	1.8554	0.9157	1.6778	0.6574	0.554	0.8486	0.9365	2.2062	1.2782	1.4414	0.7782	1.1445	1.203	1.0029	1.0487	0.5988
14	threonine	Amino Acid	Glycine, Serine and Threonine Metabolism	1284	LC/MS Pos	564	713	120.1	72-19-5;	6288	C00188	HMDB00167	0.8487	0.9682	0.2439	0.9902	0.8759	1.3034	1.1302	1.0312	0.443	1.3117	1.0811	1.276	1.2704	0.883	0.7777	1.1018	1.1538	1.5187	2.0903	1.5928	1.448	1.0098	0.8215	0.8185	1.0667	1.4544	0.7321	0.9595	1.0959	0.9612	0.8609	0.7875	0.8067	0.831
633	threonylleucine	Peptide	Dipeptide	40051	LC/MS Neg	100003204	1952	231.2	50299-12-2;	4420322			1.002	1.5808	39.075	1.3025	1.2386	0.527	2.8535	1.2177	33.6858	0.527	3.0323	0.7866	0.527	0.9641	0.5608	0.527	1.1699	0.8226	0.7156	0.527	0.8587	1.0278	0.527	1.1794	0.9491	0.527	0.527	0.8029	0.527	0.527	0.5965	0.998	0.527	0.5956
635	threonylphenylalanine	Peptide	Dipeptide	31530	LC/MS Pos	100001125	2500	267.2	16875-27-7;	40997994099798			1	0.9789	15.7936	1.1233	0.9539	1.3223	1.6443	0.4544	8.1319	0.4544	1.2156	1.4177	0.7355	1.0586	0.4544	0.4544	0.8023	0.4544	0.4544	0.4544	0.4544	0.4544	0.4544	0.7767	0.4544	0.4544	0.4544	0.8188	0.4544	0.4544	0.4544	0.746	0.4544	0.4544
318	trans-4-hydroxyproline	Amino Acid	Urea cycle; Arginine and Proline Metabolism	32306	LC/MS Pos	1001	705	132.1	51-35-4;	5810	C01157	HMDB00725	0.7059	0.9095	0.6273	0.6444	1.0547	1.0069	0.6068	0.738	0.5551	0.6738	0.9083	0.8811	0.7409	0.2842	0.877	0.2842	1.7944	1.3071	1.7629	1.3736	2.1835	1.1514	0.8718	1.2554	1.3817	2.8173	0.708	0.2842	2.0399	1.4936	1.2859	0.9931	1.0762	1.3446
2211	trigonelline (N'-methylnicotinate)	Cofactors and Vitamins	Nicotinate and Nicotinamide Metabolism	32401	LC/MS Pos	100001092	757	138.1	6138-41-6 ;	5570	C01004	HMDB00875	0.3655	0.3655	0.3922	0.3655	0.8588	0.5026	0.3655	0.3655	0.3655	0.717	0.3655	0.6264	0.8679	1.3008	0.6975	0.3655	9.858	9.7528	10.3289	6.3101	10.4835	9.2633	2.0669	1.682	0.9102	1	1.3469	0.6104	0.9854	1.936	1.6296	0.7229	0.9209	1.4733
174	tryptophan	Amino Acid	Tryptophan Metabolism	54	LC/MS Pos	565	2445	205.1	73-22-3;	6305	C00078	HMDB00929	0.9279	0.9514	0.3192	0.9268	0.882	1.1522	0.9641	1.1156	0.7212	1.2508	0.8958	1.2179	1.1047	0.8708	0.8358	1.0144	1.088	1.2605	1.7069	1.2656	1.2159	0.9053	0.9952	0.981	1.1496	1.8432	0.83	1.0048	1.4391	1.0567	1.0404	0.9441	0.9502	0.886
104	tyrosine	Amino Acid	Phenylalanine and Tyrosine Metabolism	1299	LC/MS Pos	815	1516	182.1	60-18-4;	6057	C00082	HMDB00158	1.07	0.9192	0.2447	0.9134	1.0242	1.2466	1.0846	1.0738	0.7504	0.9731	1.0399	1.0446	0.9942	0.7798	0.8278	0.883	0.9576	1.3085	1.3534	1.4545	1.1388	0.9151	1.0251	0.8942	1.1524	1.3424	0.7069	0.8757	1.2104	1.0189	1.0058	0.8646	0.8338	0.9273
659	tyrosylglycine	Peptide	Dipeptide	41375	LC/MS Pos	100003598	1596.8	239.1	673-05-5;	259323			1.0748	1.0135	1.2975	1.2309	1.0724	1.2531	1.7185	0.747	2.1374	0.5555	1.4094	0.6589	0.8223	0.8746	1.0803	0.4165	1.2073	0.8654	0.4558	0.8581	1.1868	0.9662	1.2952	1.221	1.2709	0.6123	0.5888	0.9971	0.9	1.0029	0.9853	0.8618	0.914	1.0381
865	UDP-galactose	Carbohydrate	Nucleotide Sugar	15860	GC/MS	100000298	1973	243.1	2956-16-3;91183-98-1;137868-52-1;	18068	C00052	HMDB00302	1.1792	0.7986	0.3461	0.9462	0.8557	1.0338	1.1584	0.9662	0.3461	1.5163	1.1311	1.9972	1.3356	0.9635	1.1551	0.6317	0.4772	0.3461	0.5063	0.3461	0.3461	0.3461	1.0999	0.3461	1.9279	0.3461	0.9286	0.7238	1.9353	0.4977	1.3393	0.3461	0.7896	1.4446
866	UDP-glucuronate	Carbohydrate	Nucleotide Sugar	2763	LC/MS Neg	1097	594	579.1	28053-08-9;63700-19-6;	17473	C00167	HMDB00935	1.0872	1.5695	0.2532	0.8974	1.4566	1.3979	0.3007	0.9551	0.6842	0.394	0.7762	0.2532	0.8011	1.6207	1.0984	0.2532	1.7442	0.8898	0.2956	0.836	0.8305	1.7762	3.177	1.4065	2.2472	0.2532	1.7451	1.0784	0.5569	0.991	2.0732	1	0.9529	1.1743
2144	uracil	Nucleotide	Pyrimidine Metabolism, Uracil containing	605	GC/MS	825	1370.4	241	66-22-8;	1174	C00106	HMDB00300	1.2465	0.7355	0.0583	0.7065	0.9509	0.8551	1.07	0.7597	0.0583	1.1633	0.5234	1.66	0.7175	0.8268	0.7632	2.6051	0.605	1.2353	2.0307	1.3559	1.0955	0.8104	1	1.0585	1.1239	3.5935	1.1054	1.1019	0.9573	1.0591	0.935	1.1481	0.9035	0.9421
2067	urate	Nucleotide	Purine Metabolism, (Hypo)Xanthine/Inosine containing	1604	GC/MS	1134	1928	441.2	69-93-2;120K5305;	1175	C00366	HMDB00289	0.3653	1.2538	2.1354	1.0413	0.7718	0.5766	0.8557	0.8841	0.8548	1.0499	0.5875	1.8904	0.9587	0.6936	0.7044	1.2586	0.7371	1.1262	1.4825	1.2531	1.3679	0.5844	1.951	0.5197	1.4199	1.9091	1.1294	1.0415	1.0701	0.5374	0.51	1.165	0.9063	0.8095
298	urea	Amino Acid	Urea cycle; Arginine and Proline Metabolism	1670	GC/MS	533	1223.9	171	57-13-6;	1176	C00086	HMDB00294	0.6709	0.7266	0.0189	0.5428	0.5973	1.173	1.0378	1.0861	0.0189	1.6013	0.9086	1.814	1.4064	0.8375	0.6124	1	1.0112	1.3489	4.5847	1.2583	1.9588	1.1682	0.3338	0.9268	0.7499	10.3193	0.8	0.8923	0.8804	1.1759	1.2204	1.1476	0.6826	0.5173
2143	uridine	Nucleotide	Pyrimidine Metabolism, Uracil containing	606	LC/MS Neg	535	1430	243.1	58-96-8;	6029	C00299	HMDB00296	0.8569	0.9624	0.2524	0.9688	0.7447	1.0259	0.677	0.9461	0.4335	1.0805	0.561	1.0738	0.9564	0.7613	0.7661	1.0906	1.1192	1.2144	1.3243	1.1951	1.1714	0.985	1.0263	1.021	0.9337	1.5945	1.0095	1.0047	1.1746	1.0923	0.9953	0.9644	1.0125	0.9442
2139	uridine monophosphate (5' or 3')	Nucleotide	Pyrimidine Metabolism, Uracil containing	39892	LC/MS Neg	100003366	635	323.1	58-97-9;	6030	C01368, C00105	HMDB00288	0.7443	1.2431	0.1045	0.6385	1.1511	1.2349	0.4766	1.1294	0.1045	0.9646	0.9789	0.426	1.521	1.7369	1.1762	0.1045	1.2476	0.6596	0.8358	0.9894	1.1206	2.0458	1.0516	0.7952	1.0118	0.1603	0.5439	1.104	0.6058	0.6991	1.208	0.9747	1.1325	1.0106
1138	valerylglycine	Lipid	Fatty Acid Metabolism(Acyl Glycine)	36768	LC/MS Pos	100001451	2824	160.1	24003-66-5;	4737557		HMDB00927	0.7929	0.79	0.4534	0.7831	0.7726	1.1482	0.5634	0.7295	1	0.8866	1.4242	1.0513	1.0191	0.7103	0.809	0.4534	1.7633	1.6366	1.9129	1.8891	1.9965	1.6289	0.9516	1.0773	1.2214	1.2185	0.7446	0.576	1.0607	0.9197	1.2697	0.5599	1.0856	0.7296
254	valine	Amino Acid	Leucine, Isoleucine and Valine Metabolism	1649	LC/MS Pos	566	1040	118.1	72-18-4;	6287	C00183	HMDB00883	0.9654	0.8784	0.2627	0.8812	0.7976	1.1196	1.1108	1.1063	0.6329	1.1768	0.9549	1.1186	1.0864	0.7851	0.8082	0.9968	1.118	1.3845	1.7027	1.3772	1.2191	1.1181	0.9542	0.99	1.2952	1.9624	0.8291	0.9346	1.2393	1.0032	1.0911	0.9094	0.9352	0.9202
674	valylglycine	Peptide	Dipeptide	40475	LC/MS Neg	100003641	1491	173.1	686-43-1;	136487			0.7729	1.033	1.1538	1.1383	1.0355	1.0897	0.7344	0.9771	1.5916	0.7107	1.2754	0.4702	2.081	0.9202	0.6834	0.4702	1.6019	1.1248	0.6644	1.0229	1.3119	1.8096	1.0484	0.7867	0.6798	0.4702	0.6097	0.4702	0.7744	0.4702	0.5811	0.4702	0.506	0.4702
677	valylleucine	Peptide	Dipeptide	39994	LC/MS Neg	100003210	3301	229.3	22906-55-4;	352039			0.8395	0.8395	1.1605	0.8395	0.8395	0.8395	0.8395	0.8395	0.8395	0.8395	0.8395	0.8395	0.8395	0.8395	0.8395	0.8395	0.8395	0.8395	0.8395	0.8395	0.8395	0.8395	0.8395	0.8395	0.8395	0.8395	0.8395	0.8395	0.8395	0.8395	0.8395	0.8395	0.8395	0.8395
680	valylphenylalanine	Peptide	Dipeptide	40688	LC/MS Neg	100003645	3560	263.2	3918-92-1;	69931196993120			0.705	0.705	1.295	0.705	0.705	0.705	0.705	0.705	0.705	0.705	0.705	0.705	0.705	0.705	0.705	0.705	0.705	0.705	0.705	0.705	0.705	0.705	0.705	0.705	0.705	0.705	0.705	0.705	0.705	0.705	0.705	0.705	0.705	0.705
682	valylserine	Peptide	Dipeptide	40716	LC/MS Neg	100003647	1332	203.2	15388-94-8;	139506			0.5072	0.5072	1	0.5072	0.5072	0.5072	0.5072	0.5072	1.6233	0.5072	0.5072	0.5072	0.5072	0.5072	0.5072	0.5072	0.5072	0.5072	0.5072	0.5072	0.5072	0.5072	0.5072	0.5072	0.5072	0.5072	0.5072	0.5072	0.5072	0.5072	0.5072	0.5072	0.5072	0.5072
683	valylthreonine	Peptide	Dipeptide	44543	LC/MS Pos	100004584	1094	219.1	72636-02-3 ;	4046492			0.4952	0.9143	7.4817	0.862	1.1306	1.0163	2.1721	1.4164	6.8716	0.7048	6.1469	0.9515	2.1667	0.7387	0.631	0.4952	1.5937	0.9993	1.1714	0.4952	1.701	2.9213	0.6498	1.1389	1.0814	0.4952	0.7965	0.8036	1.0007	0.5034	0.4952	0.8382	0.7624	0.6078
2060	xanthine	Nucleotide	Purine Metabolism, (Hypo)Xanthine/Inosine containing	3147	LC/MS Pos	1004	1430	153.1	69-89-6;	1188	C00385	HMDB00292	0.9369	0.8855	0.0303	0.9634	0.7805	1.0435	0.4045	0.9964	0.2198	1.1669	0.3693	1.1748	1.0681	0.7259	0.8306	1.2172	0.9345	1.0304	1.1861	0.9517	0.9549	0.8449	1.0072	1.0969	1.059	1.598	1.0176	1.0135	1.2031	1.1075	0.9864	0.9227	1.0036	1.0658
2062	xanthosine	Nucleotide	Purine Metabolism, (Hypo)Xanthine/Inosine containing	15136	LC/MS Pos	100000299	1785	285	146-80-5;	64959	C01762	HMDB00299	0.4003	0.7287	0.1055	0.7817	0.4705	1.0714	1.0029	1.2398	0.2882	1.1042	0.9971	1.2105	1.0845	0.5441	0.6231	0.5496	1.1658	1.2784	1.4778	1.3065	1.2717	1.3182	0.6037	1.2343	0.8216	1.0114	0.7829	0.9539	1.9709	1.0519	1.0422	0.9597	0.9834	0.8863
775	xylitol	Carbohydrate	Pentose Metabolism	4966	GC/MS	543	1677.6	307.2	87-99-0;	6912	C00379	HMDB02917	0.9597	0.9874	0.4297	0.967	1.2343	1.1345	1.1812	1.2667	0.4028	1.2481	0.9367	1.2268	0.9699	0.7012	0.8265	1.0126	0.9311	1.1769	1.721	0.7279	1.0132	1.2762	0.9032	0.9527	1.0516	1.337	0.7353	0.7962	1.2847	1.0885	1.4326	1.2742	0.5974	0.8297
773	xylonate	Carbohydrate	Pentose Metabolism	35638	GC/MS	100001627	1722	292	73686-31-7;	6602431	C05411		1.9945	0.5428	0.5246	0.5764	0.7998	0.6072	1.2888	1.0243	2.2379	0.9757	0.4613	1.8793	0.8877	0.6216	0.5448	1.5274	1.0617	1.8172	3.5246	3.1948	1.5959	1.5096	1.5755	1.2859	1.1507	1.8063	0.8637	0.7636	0.8233	0.9279	1.1786	0.7436	0.7472	0.7936
771	xylulose	Carbohydrate	Pentose Metabolism	18344	GC/MS	100000421	1668	306.1	551-84-8;	5289590	C00310	HMDB00654	1.0392	0.6183	0.3398	1.2911	1.4255	1.0232	0.3398	0.7077	0.3398	1.3558	0.7508	2.5147	1.0312	0.5501	0.4243	1.7721	0.3398	0.3398	1.1467	0.4758	0.8098	0.3398	0.3398	0.7674	1.3574	0.9768	0.8438	0.5394	0.7226	1.2592	1.1854	1.847	0.6974	1.322

## Sheet: Pathway Heat Map
	University of California, Riverside UCRS-01-13VW Soybean oil supplementation in high fat diet, mouse liver
	Heat map of statistically significant biochemicals profiled in this study.									Fold of Change							Statistical Values
										Welch's Two-Sample t-Test							Welch's Two-Sample t-Test													Mean Values						% Filled Values
	Pathway Sort Order	Super Pathway	Sub Pathway	Biochemical Name	Platform	Comp ID	KEGG	HMDB		HF 35wks Ctrl 35wks	HF+LA 35wks Ctrl 35wks	HF+LA 16wks HF 16wks	HF+LA 35wks HF 35wks	HF 35wks HF 16wks	HF+LA 35wks HF+LA 16wks		HF 35wks / Ctrl 35wks		HF+LA 35wks / Ctrl 35wks		HF+LA 16wks / HF 16wks		HF+LA 35wks / HF 35wks		HF 35wks / HF 16wks		HF+LA 35wks / HF+LA 16wks			Ctrl 35wks	HF 16wks	HF 35wks	HF+LA 16wks	HF+LA 35wks		Ctrl 35wks	HF 16wks	HF 35wks	HF+LA 16wks	HF+LA 35wks		Super Pathway	Sub Pathway	Chemical ID	PubChem	CAS	RI	Mass
																X	p-value	q-value	p-value	q-value	p-value	q-value	p-value	q-value	p-value	q-value	p-value	q-value	X						X						X				PUBCHEM
	1	Amino Acid	Glycine, Serine and Threonine Metabolism	glycine	GC/MS	11777	C00037	HMDB00123		0.65	0.44	1.04	0.68	0.94	0.62		0.0704	0.0541	0.0174	0.0142	0.9694	0.6159	0.317	0.8846	0.4007	0.3209	0.0843	0.2121		1.4282	0.9935	0.929	1.0308	0.6343		100	100	100	100	100		Amino Acid	Glycine, Serine and Threonine Metabolism	340	750	56-40-6;	1166	101.9
	4			sarcosine (N-Methylglycine)	GC/MS	1516	C00213	HMDB00271		0.53	0.35	0.62	0.67	0.84	0.91		0.079	0.0579	0.0132	0.012	0.2337	0.3988	0.4772	0.9755	0.5302	0.3554	0.6401	0.466		2.4286	1.5218	1.2835	0.9443	0.8621		100	100	100	100	100		Amino Acid	Glycine, Serine and Threonine Metabolism	1023	1088	107-97-1;	1182.9	116
	5			dimethylglycine	GC/MS	5086	C01026	HMDB00092		0.86	0.94	1.07	1.09	0.79	0.81		0.5516	0.219	0.9018	0.2407	0.7365	0.5518	0.5203	0.9755	0.0969	0.152	0.1783	0.2705		1.0024	1.0848	0.862	1.1604	0.9377		83	100	88	100	100		Amino Acid	Glycine, Serine and Threonine Metabolism	806	673	1118-68-9;	1030	57.9
	6			betaine	LC/MS pos	3141	C00719	HMDB00043		0.53	0.67	1.04	1.27	0.64	0.79		0.0002	0.0008	0.0209	0.016	0.8648	0.5857	0.3478	0.8846	0.0017	0.0202	0.1244	0.2327		1.3503	1.105	0.7117	1.1445	0.9034		100	100	100	100	100		Amino Acid	Glycine, Serine and Threonine Metabolism	799	247	107-43-7;	721	118.2
	8			Isobar: betaine aldehyde, N-methyldiethanolamine	LC/MS pos	40516				0.4	0.27	1.09	0.68	0.65	0.41		0.0091	0.0142	0.0007	0.0015	0.2282	0.3988	0.6241	0.9953	0.0654	0.1271	0.0049	0.1019		1.6483	1.006	0.6566	1.0971	0.448		100	100	88	100	88		Amino Acid	Glycine, Serine and Threonine Metabolism	100003770			650	120.2
	9			serine	GC/MS	1648	C00065	HMDB00187		0.49	0.45	1.17	0.93	0.78	0.62		0.0587	0.0473	0.0042	0.0061	0.6127	0.5208	0.7204	0.9953	0.2248	0.2246	0.0723	0.2111		1.6862	1.0619	0.8254	1.242	0.7649		100	100	100	100	100		Amino Acid	Glycine, Serine and Threonine Metabolism	503	5951	56-45-1;	1389.1	204
	12			beta-hydroxypyruvate	GC/MS	15686	C00168	HMDB01352		1.06	0.88	0.88	0.83	1.03	0.97		0.6472	0.2456	0.7123	0.2019	0.4898	0.5035	0.2796	0.8846	0.9116	0.4707	0.9288	0.5549		0.8748	0.9085	0.9315	0.7998	0.7727		67	83	88	50	63		Amino Acid	Glycine, Serine and Threonine Metabolism	100000055	964	1113-60-6;3369-79-7;	1425.1	221
	14			threonine	LC/MS pos	1284	C00188	HMDB00167		0.69	0.63	1.1	0.91	1.14	0.95		0.0371	0.035	0.0315	0.0204	0.5502	0.5111	0.5627	0.989	0.5335	0.3555	0.5968	0.444		1.4689	0.8905	1.0181	0.9754	0.924		100	100	100	100	100		Amino Acid	Glycine, Serine and Threonine Metabolism	564	6288	72-19-5;	713	120.1
	18			homoserine	GC/MS	23642	C00263	HMDB00719		0.6	0.62	0.84	1.04	0.59	0.73		0.0443	0.0392	0.0591	0.0327	0.3822	0.4749	0.926	0.9953	0.0204	0.0779	0.1319	0.2386		1.2522	1.2723	0.7525	1.0687	0.7803		100	100	63	100	75		Amino Acid	Glycine, Serine and Threonine Metabolism	100000458	12647	672-15-1;	1471	218.1
	24		Alanine and Aspartate Metabolism	alanine	GC/MS	1126	C00041	HMDB00161		1.35	1.19	0.85	0.89	1.14	1.19		0.0425	0.0382	0.2362	0.0926	0.107	0.3033	0.2282	0.8846	0.1589	0.1863	0.1901	0.2705		0.8319	0.9861	1.1194	0.836	0.9933		100	100	100	100	100		Amino Acid	Alanine and Aspartate Metabolism	811	5950	56-41-7;	1147.6	115.9
	25			N-acetylalanine	LC/MS pos	1585	C02847	HMDB00766		1.38	1.33	0.83	0.96	1.12	1.31		0.1441	0.0884	0.1331	0.0609	0.1647	0.3593	0.9359	0.9953	0.6399	0.3967	0.1147	0.2281		0.8225	1.0126	1.137	0.8399	1.0972		50	100	100	83	100		Amino Acid	Alanine and Aspartate Metabolism	1110	88064	97-69-8;	1603	132.1
	27			aspartate	GC/MS	15996	C00049	HMDB00191		0.57	0.46	1.01	0.8	0.9	0.71		0.0214	0.0253	0.0054	0.0071	0.9259	0.606	0.463	0.9713	0.354	0.2975	0.119	0.2307		1.7154	1.0853	0.9759	1.0967	0.7813		100	100	100	100	100		Amino Acid	Alanine and Aspartate Metabolism	234	5960	56-84-8;	1529.7	232
	29			asparagine	GC/MS	11398	C00152	HMDB00168		0.77	0.7	1.36	0.92	0.88	0.6		0.0651	0.0515	0.0163	0.0135	0.3162	0.4555	0.6166	0.9953	0.2172	0.2214	0.0666	0.2111		1.1557	1.007	0.8862	1.3645	0.8124		100	100	88	100	88		Amino Acid	Alanine and Aspartate Metabolism	917	6267	70-47-3;	1651.2	231
	36		Glutamate Metabolism	glutamate	GC/MS	57	C00025	HMDB00148		0.61	0.67	0.95	1.09	0.75	0.86		0.0261	0.029	0.0606	0.0332	0.6126	0.5208	0.865	0.9953	0.1127	0.1605	0.3697	0.3424		1.3682	1.1192	0.8389	1.0591	0.9128		100	100	100	100	100		Amino Acid	Glutamate Metabolism	561	611	56-86-0;	1611.9	246
	37			glutamine	LC/MS pos	53	C00064	HMDB00641		0.9	0.82	0.88	0.91	0.97	1		0.3088	0.1495	0.0744	0.0379	0.1963	0.3849	0.6172	0.9953	0.5883	0.3785	0.9378	0.5549		1.1113	1.0268	1.0011	0.9067	0.9069		100	100	100	100	100		Amino Acid	Glutamate Metabolism	563	5961	56-85-9;	684	147.2
	38			N-acetylglutamate	LC/MS pos	15720	C00624	HMDB01138		0.82	0.91	1.11	1.11	1.08	1.08		0.1584	0.0945	0.4319	0.139	0.5401	0.508	0.4974	0.9755	0.7773	0.4341	0.6627	0.4665		1.1489	0.8749	0.9411	0.9669	1.0458		100	100	100	100	100		Amino Acid	Glutamate Metabolism	100000282	70914	5817-08-3;	1492	190.1
	39			N-acetylglutamine	LC/MS pos	33943	C02716	HMDB06029		1.03	0.95	0.98	0.92	1.13	1.06		0.6454	0.2456	0.6066	0.1783	0.7566	0.5552	0.1823	0.8704	0.049	0.1088	0.4785	0.3961		1.0471	0.9511	1.0782	0.9323	0.9898		100	100	100	100	100		Amino Acid	Glutamate Metabolism	100001253	182230	2490-97-3;	1204	189.1
	41			gamma-aminobutyrate (GABA)	GC/MS	1416	C00334	HMDB00112		0.63	0.51	0.72	0.81	0.89	1.01		0.0378	0.0351	0.0119	0.0111	0.0324	0.16	0.5356	0.9829	0.3752	0.3044	0.7133	0.4808		1.7047	1.2064	1.0755	0.868	0.8754		100	100	100	100	100		Amino Acid	Glutamate Metabolism	141	119	56-12-2;	1539.7	304.1
	46			glutamate, gamma-methyl ester	LC/MS pos	33487				0.69	0.62	0.68	0.89	0.62	0.81		0.1454	0.0884	0.0862	0.0426	0.1607	0.3593	0.7987	0.9953	0.053	0.1136	0.7041	0.4789		1.1483	1.28	0.7951	0.8742	0.708		100	100	88	100	75		Amino Acid	Glutamate Metabolism	100001103	68662	1499-55-4 ;	1062	162.1
	47			pyroglutamine*	LC/MS pos	32672				0.54	0.49	0.88	0.91	0.72	0.75		0.0005	0.0016	7.4328e-05	0.0003	0.3565	0.4671	0.5772	0.9953	0.0377	0.098	0.0975	0.2193		1.6558	1.2426	0.898	1.0882	0.8159		100	100	100	100	100		Amino Acid	Glutamate Metabolism	100001540	134508	2353-44-8;	764	129.2
	50		Histidine Metabolism	histidine	LC/MS neg	59	C00135	HMDB00177		0.75	0.77	0.89	1.02	0.85	0.98		0.0482	0.0415	0.1615	0.0697	0.2332	0.3988	0.8091	0.9953	0.207	0.2133	0.5854	0.4403		1.1402	1.0054	0.8577	0.8927	0.8769		100	100	100	100	100		Amino Acid	Histidine Metabolism	355	6274	5934-29-2;	757	154.1
	60			imidazole propionate	LC/MS pos	40730		HMDB02271		0.68	1.27	0.83	1.86	0.8	1.79		0.2238	0.1191	0.5176	0.1565	0.2224	0.3988	0.0488	0.7136	0.3807	0.3061	0.0645	0.2111		1.2049	1.0318	0.8229	0.857	1.533		100	100	88	50	100		Amino Acid	Histidine Metabolism	100003434	70630	1074-59-5;	1011.7	141.1
	67			1-methylimidazoleacetate	LC/MS pos	32350	C05828	HMDB02820		1.28	1.32	3.83	1.03	0.58	0.16		0.246	0.1293	0.3134	0.1162	0.5356	0.5066	0.9809	0.9953	0.019	0.0779	0.1556	0.2503		0.7197	1.581	0.9233	6.0486	0.9524		83	100	100	100	100		Amino Acid	Histidine Metabolism	100001208	75810	2625-49-2 ;	845	141.1
	69		Lysine Metabolism	lysine	LC/MS pos	1301	C00047	HMDB00182		0.72	0.69	1.1	0.96	0.96	0.85		0.0519	0.0435	0.0279	0.0189	0.5079	0.5065	0.8858	0.9953	0.5511	0.3615	0.2488	0.2867		1.33	0.9877	0.9521	1.0817	0.916		100	100	100	100	100		Amino Acid	Lysine Metabolism	407	5962	56-87-1;	603	147.2
	75			2-aminoadipate	GC/MS	6146	C00956	HMDB00510		0.75	0.78	0.76	1.05	0.7	0.97		0.3677	0.1679	0.39	0.1283	0.3249	0.4582	0.8531	0.9953	0.176	0.1911	0.6181	0.4554		1.2337	1.313	0.9245	0.9965	0.9682		100	100	100	100	100		Amino Acid	Lysine Metabolism	381	469	542-32-5;1118-90-7;	1686.5	260.1
	78			glutarate (pentanedioate)	GC/MS	396	C00489	HMDB00661		1.15	0.95	1.27	0.82	1.32	0.85		0.7461	0.2688	0.9055	0.2407	0.2119	0.397	0.63	0.9953	0.4811	0.3387	0.373	0.3424		1.0704	0.9349	1.2339	1.1913	1.0151		100	100	100	100	88		Amino Acid	Lysine Metabolism	339	743	110-94-1;	1433.6	261
	79			glutarylcarnitine (C5)	LC/MS pos	35439		HMDB13130		0.58	0.64	1.34	1.12	0.78	0.65		0.0002	0.0007	0.001	0.0018	0.0584	0.212	0.4028	0.9093	0.0622	0.1221	0.0088	0.1246		1.3565	0.9993	0.7812	1.3365	0.8739		100	100	100	100	100		Amino Acid	Lysine Metabolism	100001593	71464488	102636-82-8;	1565	276.1
	84			pipecolate	LC/MS pos	1444	C00408	HMDB00070		0.37	0.34	1.93	0.92	0.57	0.27		0.0004	0.0014	0.0001	0.0005	0.5524	0.5111	0.7265	0.9953	0.0071	0.0471	0.0526	0.2003		1.9261	1.2556	0.7096	2.4223	0.6543		100	100	100	100	100		Amino Acid	Lysine Metabolism	1025	849	4043-87-2;	1120	130.1
	91		Phenylalanine and Tyrosine Metabolism	phenylalanine	LC/MS pos	64	C00079	HMDB00159		0.68	0.64	1.04	0.95	0.86	0.78		0.003	0.0071	0.0125	0.0115	0.909	0.6025	0.6009	0.9953	0.0841	0.14	0.165	0.2623		1.3106	1.0348	0.8858	1.0809	0.8423		100	100	100	100	100		Amino Acid	Phenylalanine and Tyrosine Metabolism	460	6140	63-91-2;	2056	166.1
	102			phenylacetylglycine	LC/MS neg	33945	C05598	HMDB00821		1.19	1.09	1.3	0.91	0.92	0.65		0.4565	0.1958	0.7642	0.2102	0.5015	0.5059	0.6285	0.9953	0.6809	0.4098	0.1741	0.2665		0.799	1.0355	0.9512	1.3433	0.8672		83	83	88	100	75		Amino Acid	Phenylalanine and Tyrosine Metabolism	100001275	68144	500-98-1;	2377	192.1
	104			tyrosine	LC/MS pos	1299	C00082	HMDB00158		0.77	0.8	1.02	1.04	0.93	0.95		0.0208	0.025	0.171	0.0729	0.9319	0.6081	0.8395	0.9953	0.36	0.2984	0.5797	0.4403		1.188	0.9768	0.9116	0.9994	0.9471		100	100	100	100	100		Amino Acid	Phenylalanine and Tyrosine Metabolism	815	6057	60-18-4;	1516	182.1
	114			3-(4-hydroxyphenyl)lactate	LC/MS neg	32197	C03672	HMDB00755		1.16	0.93	0.94	0.8	1.13	0.95		0.3416	0.1611	0.7425	0.2064	0.5644	0.5111	0.1298	0.8433	0.4162	0.3209	0.8137	0.5177		0.9393	0.9693	1.0937	0.9109	0.8697		100	100	100	100	100		Amino Acid	Phenylalanine and Tyrosine Metabolism	240	9378	6482-98-0;	1395	181.1
	118			phenol sulfate	LC/MS neg	32553	C02180	HMDB60015		1.66	1.05	0.79	0.63	0.88	0.7		0.0331	0.0326	0.7278	0.2046	0.2268	0.3988	0.0049	0.3171	0.4647	0.3322	0.3201	0.3263		0.7482	1.4128	1.2453	1.117	0.7822		100	100	100	100	100		Amino Acid	Phenylalanine and Tyrosine Metabolism	100001510	74426	937-34-8;	2150	173.1
	120			p-cresol sulfate	LC/MS neg	36103	C01468	HMDB11635		4.26	3.82	1.73	0.9	1.19	0.62		1.2599e-05	0.0001	0.0183	0.0148	0.2988	0.4431	0.2942	0.8846	0.4137	0.3209	0.1986	0.2705		0.2722	0.975	1.1594	1.6838	1.041		17	100	100	100	63		Amino Acid	Phenylalanine and Tyrosine Metabolism	100001315	4615423	3233-57-7;	2896	187.1
	174		Tryptophan Metabolism	tryptophan	LC/MS pos	54	C00078	HMDB00929		0.8	0.73	1.08	0.92	0.94	0.8		0.0658	0.0518	0.059	0.0327	0.701	0.5479	0.4381	0.9523	0.5172	0.3509	0.2014	0.2705		1.2404	1.0528	0.9889	1.134	0.9049		100	100	100	100	100		Amino Acid	Tryptophan Metabolism	565	6305	73-22-3;	2445	205.1
	183			3-indoxyl sulfate	LC/MS neg	27672		HMDB00682		0.95	0.83	1.21	0.87	1.52	1.09		0.8875	0.306	0.3776	0.1258	0.5051	0.5059	0.3041	0.8846	0.0331	0.0921	0.477	0.3961		1.2108	0.7573	1.1509	0.9175	1.0036		100	100	100	100	100		Amino Acid	Tryptophan Metabolism	100000467	10258	2642-37-7;	2258	212
	184			kynurenine	LC/MS pos	15140	C00328	HMDB00684		0.55	0.48	1.33	0.88	0.92	0.61		0.0286	0.0306	0.0097	0.0099	0.1779	0.3627	0.6116	0.9953	0.4121	0.3209	0.0421	0.1957		1.5895	0.9497	0.8755	1.2658	0.7709		100	100	100	100	100		Amino Acid	Tryptophan Metabolism	100000265	161166	2922-83-0;	1902	209.1
	212			C-glycosyltryptophan*	LC/MS pos	32675				0.69	0.54	0.93	0.78	0.68	0.57		0.0072	0.0122	0.0008	0.0016	0.5235	0.5066	0.1279	0.8433	0.0109	0.0566	0.0184	0.1658		1.1977	1.2163	0.8304	1.1258	0.6462		100	100	100	100	100		Amino Acid	Tryptophan Metabolism	100001949			1912	367.1
	215		Leucine, Isoleucine and Valine Metabolism	leucine	LC/MS pos	60	C00123	HMDB00687		0.68	0.68	1.02	0.99	0.83	0.81		0.0005	0.0016	0.0114	0.0107	0.9899	0.6191	0.7912	0.9953	0.0432	0.1043	0.2021	0.2705		1.2683	1.0388	0.8637	1.0592	0.8593		100	100	100	100	100		Amino Acid	Leucine, Isoleucine and Valine Metabolism	397	6106	61-90-5;	1674	132.2
	216			N-acetylleucine	LC/MS pos	1587	C02710	HMDB11756		0.68	0.97	1.17	1.43	0.96	1.17		0.0696	0.0538	0.709	0.2019	0.741	0.5518	0.1423	0.8433	0.5129	0.3506	0.5517	0.4312		1.0495	0.7448	0.7136	0.8709	1.0192		100	100	75	100	100		Amino Acid	Leucine, Isoleucine and Valine Metabolism	1082	70912	1188-21-2;	3444	174.1
	222			isovalerylglycine	LC/MS neg	35107		HMDB00678		1.43	1.02	0.93	0.71	1.09	0.84		0.1845	0.108	0.9162	0.2416	0.7071	0.5479	0.1827	0.8704	0.8367	0.4473	0.4917	0.4015		0.6082	0.7952	0.8698	0.7387	0.6194		33	50	63	33	13		Amino Acid	Leucine, Isoleucine and Valine Metabolism	100001452	546304	16284-60-9;	1961	158.1
	227			beta-hydroxyisovaleroylcarnitine	LC/MS pos	35433				0.68	0.68	1.09	1	0.67	0.62		0.1433	0.0884	0.1448	0.0653	0.5991	0.5176	0.9727	0.9953	0.0464	0.1057	0.0133	0.153		1.1266	1.1351	0.7661	1.2368	0.7678		83	100	88	100	88		Amino Acid	Leucine, Isoleucine and Valine Metabolism	100001594		99159-87-2;	1683	262.1
	228			3-methylglutarylcarnitine (C6)	LC/MS pos	37060		HMDB00552		0.71	0.38	1.26	0.54	0.59	0.25		0.0414	0.0374	3.4603e-06	4.3076e-05	0.401	0.4788	0.0149	0.4445	0.0197	0.0779	0.0004	0.0982		1.2286	1.4737	0.8683	1.8544	0.4697		100	100	100	100	100		Amino Acid	Leucine, Isoleucine and Valine Metabolism	100001742	128145	102673-95-0;	1900	290.1
	233			alpha-hydroxyisovalerate	GC/MS	33937		HMDB00407		1.86	1.56	0.74	0.84	0.82	0.92		0.0726	0.0555	0.1049	0.0506	0.1593	0.3593	0.6692	0.9953	0.1896	0.201	0.8913	0.5393		0.521	1.1812	0.9702	0.8795	0.8128		67	100	88	83	88		Amino Acid	Leucine, Isoleucine and Valine Metabolism	100001300	99823	600-37-3;	1208	145.1
	243			isoleucine	LC/MS pos	1125	C00407	HMDB00172		0.79	0.69	1.24	0.88	1.11	0.79		0.0799	0.058	0.0399	0.0244	0.2352	0.3988	0.3284	0.8846	0.3	0.2665	0.2212	0.2782		1.3518	0.9536	1.0625	1.1822	0.9352		100	100	100	100	100		Amino Acid	Leucine, Isoleucine and Valine Metabolism	376	6306	73-32-5;	1614	132.1
	254			valine	LC/MS pos	1649	C00183	HMDB00883		0.72	0.67	1.14	0.94	0.93	0.77		0.005	0.01	0.0328	0.021	0.5221	0.5066	0.5449	0.9838	0.3615	0.2984	0.1912	0.2705		1.3199	1.0164	0.945	1.1609	0.8902		100	100	100	100	100		Amino Acid	Leucine, Isoleucine and Valine Metabolism	566	6287	72-18-4;	1040	118.1
	258			isobutyrylcarnitine	LC/MS pos	33441		HMDB00736		0.96	1.11	1.55	1.16	1.28	0.95		0.6169	0.2387	0.9082	0.2407	0.2925	0.4428	0.7591	0.9953	0.4082	0.3209	0.8888	0.5393		1.0524	0.7911	1.0092	1.2278	1.1673		100	50	75	83	88		Amino Acid	Leucine, Isoleucine and Valine Metabolism	100001055	168379	25518-49-4;	1941	232.2
	260			3-hydroxyisobutyrate	GC/MS	1549	C06001	HMDB00336		1.13	0.84	1.62	0.74	1.55	0.71		0.6538	0.2459	0.1598	0.0693	0.0016	0.03	0.1371	0.8433	0.0336	0.0923	0.0118	0.1453		0.996	0.7235	1.1216	1.1718	0.8327		100	83	75	100	75		Amino Acid	Leucine, Isoleucine and Valine Metabolism	111	11966314	2068-83-9;	1205	177.11
	264		Methionine, Cysteine, SAM and Taurine Metabolism	methionine	LC/MS pos	1302	C00073	HMDB00696		0.62	0.59	1.11	0.96	0.86	0.74		0.0005	0.0016	0.0051	0.0068	0.5032	0.5059	0.6689	0.9953	0.1119	0.1605	0.0957	0.2193		1.4331	1.0259	0.8838	1.1395	0.8471		100	100	100	100	100		Amino Acid	Methionine, Cysteine, SAM and Taurine Metabolism	415	6137	63-68-3;	1252	150.1
	265			N-acetylmethionine	LC/MS neg	1589	C02712	HMDB11745		0.85	0.82	1.1	0.97	1.3	1.15		0.1948	0.1115	0.1816	0.0755	0.5245	0.5066	0.7907	0.9953	0.54	0.3585	0.5386	0.4287		1.4252	0.9294	1.2097	1.02	1.1735		100	100	100	100	100		Amino Acid	Methionine, Cysteine, SAM and Taurine Metabolism	1083	448580	65-82-7;	1805	190.1
	267			S-methylmethionine	LC/MS pos	38127	C05319			1.05	0.93	0.87	0.88	0.86	0.87		0.6861	0.2543	0.4333	0.139	0.7751	0.5598	0.7814	0.9953	0.9359	0.4745	0.364	0.3424		0.9006	1.1054	0.9484	0.9614	0.8393		100	83	100	100	88		Amino Acid	Methionine, Cysteine, SAM and Taurine Metabolism	100002183	458	3493-12-7;	603	164.1
	271			S-adenosylmethionine (SAM)	LC/MS pos	15915	C00019	HMDB01185		1.33	1.52	1.12	1.15	1.16	1.18		0.4635	0.1976	0.3656	0.1228	0.3196	0.4555	0.7954	0.9953	0.8244	0.4471	0.9847	0.5651		0.7918	0.9086	1.0498	1.0199	1.2047		100	100	100	100	100		Amino Acid	Methionine, Cysteine, SAM and Taurine Metabolism	1263	34755	24346-00-7;86867-01-8;	676	399.1
	272			S-adenosylhomocysteine (SAH)	LC/MS neg	15948	C00021	HMDB00939		0.54	0.42	0.81	0.79	0.8	0.78		0.0053	0.0101	0.0007	0.0015	0.1255	0.3352	0.4416	0.9523	0.1532	0.1821	0.1469	0.2492		1.7133	1.1531	0.9182	0.9302	0.7274		100	100	100	100	100		Amino Acid	Methionine, Cysteine, SAM and Taurine Metabolism	197	439155	979-92-0;	1821	383.1
	276			cystathionine	GC/MS	15705	C02291	HMDB00099		0.77	0.61	0.98	0.79	0.97	0.78		0.14	0.0872	0.0204	0.0159	0.7106	0.5479	0.1343	0.8433	0.7817	0.4341	0.329	0.3318		1.3079	1.0351	1.0019	1.0134	0.7955		100	100	100	100	88		Amino Acid	Methionine, Cysteine, SAM and Taurine Metabolism	310	439258	535-34-2;	1979.6	218.1
	279			2-aminobutyrate	GC/MS	1577	C02261	HMDB00650		0.6	0.48	1.13	0.8	0.66	0.46		0.1086	0.0718	0.0271	0.0189	0.6382	0.5318	0.6119	0.9953	0.0848	0.14	0.0087	0.1246		1.3167	1.2044	0.7937	1.3654	0.6337		100	100	100	100	88		Amino Acid	Methionine, Cysteine, SAM and Taurine Metabolism	1128	439691;6971251	1492-24-6;	1215.7	130
	280			2-hydroxybutyrate (AHB)	GC/MS	21044	C05984	HMDB00008		0.84	0.63	0.93	0.75	1.11	0.9		0.3086	0.1495	0.0268	0.0189	0.6386	0.5318	0.2059	0.8831	0.7504	0.4299	0.5985	0.444		1.3308	1.003	1.1142	0.9362	0.8381		100	100	100	100	100		Amino Acid	Methionine, Cysteine, SAM and Taurine Metabolism	100000933	440864	3347-90-8;	1169.4	131
	281			cysteine	GC/MS	31453	C00097	HMDB00574		1.55	1.27	1.47	0.82	1.16	0.65		0.4114	0.1801	0.7615	0.21	0.3418	0.4644	0.6484	0.9953	0.8339	0.4471	0.2046	0.2705		0.8302	1.1035	1.2833	1.6176	1.0563		100	100	100	100	100		Amino Acid	Methionine, Cysteine, SAM and Taurine Metabolism	800	5862	52-90-4;56-89-3;	1560.1	218
	290			hypotaurine	GC/MS	590	C00519	HMDB00965		0.23	0.21	0.65	0.9	0.74	1.04		0.0001	0.0006	3.1935e-05	0.0002	0.2093	0.3954	0.9983	0.9983	0.3615	0.2984	0.5486	0.4303		4.2908	1.3329	0.9895	0.861	0.8915		100	100	100	100	100		Amino Acid	Methionine, Cysteine, SAM and Taurine Metabolism	358	107812	300-84-5;	1598.5	188
	291			taurine	LC/MS pos	32975	C00245	HMDB00251		0.86	0.75	1.3	0.88	1.06	0.71		0.3556	0.1629	0.1986	0.081	0.2672	0.4282	0.8531	0.9953	0.9995	0.4933	0.1456	0.2491		1.0566	0.8597	0.9097	1.1201	0.7964		100	100	100	100	100		Amino Acid	Methionine, Cysteine, SAM and Taurine Metabolism	512	1123	107-35-7;	687	126.1
	298		Urea cycle; Arginine and Proline Metabolism	urea	GC/MS	1670	C00086	HMDB00294		0.54	0.39	2.49	0.71	1.09	0.31		0.1487	0.0896	0.0518	0.0306	0.6994	0.5479	0.7031	0.9953	0.5904	0.3785	0.2698	0.2982		1.8884	0.9374	1.0249	2.337	0.7317		100	100	100	100	88		Amino Acid	Urea cycle; Arginine and Proline Metabolism	533	1176	57-13-6;	1223.9	171
	299			ornithine	GC/MS	1493	C00077	HMDB03374		0.73	0.69	1.28	0.94	1.08	0.79		0.0458	0.04	0.0256	0.0182	0.1655	0.3593	0.5844	0.9953	0.5522	0.3615	0.1925	0.2705		1.3872	0.9418	1.0135	1.2027	0.953		100	100	100	100	100		Amino Acid	Urea cycle; Arginine and Proline Metabolism	444	6262	3184-13-2;	1763.8	142
	300			proline	LC/MS pos	1898	C00148	HMDB00162		0.84	0.77	0.98	0.92	0.93	0.87		0.1454	0.0884	0.1386	0.0627	0.796	0.5598	0.5018	0.9755	0.4619	0.3315	0.3274	0.3317		1.184	1.0643	0.9934	1.044	0.9094		100	100	100	100	100		Amino Acid	Urea cycle; Arginine and Proline Metabolism	480	145742	147-85-3;	796	116.1
	301			citrulline	LC/MS pos	2132	C00327	HMDB00904		1.5	1.23	1	0.82	0.83	0.69		0.078	0.0578	0.3887	0.1283	0.7775	0.5598	0.3761	0.8846	0.3406	0.2942	0.2546	0.2867		0.8492	1.534	1.2778	1.5273	1.0478		100	100	100	100	100		Amino Acid	Urea cycle; Arginine and Proline Metabolism	391	9750	372-75-8;	715	176.1
	304			homocitrulline	LC/MS pos	22138	C02427	HMDB00679		0.99	0.88	1.4	0.89	1.22	0.77		0.9695	0.3263	0.3808	0.1261	0.1393	0.3442	0.3177	0.8846	0.1076	0.1605	0.2492	0.2867		1.1056	0.8977	1.0926	1.2612	0.9706		100	100	100	100	100		Amino Acid	Urea cycle; Arginine and Proline Metabolism	100000963	65072	1190-49-4;	832	190.1
	308			dimethylarginine (SDMA + ADMA)	LC/MS pos	36808	C03626	HMDB01539		0.64	0.44	0.94	0.69	0.71	0.52		0.0385	0.0355	0.0044	0.0063	0.4857	0.5035	0.2759	0.8846	0.0806	0.139	0.0367	0.1957		1.431	1.2925	0.9185	1.2179	0.6318		100	100	100	100	100		Amino Acid	Urea cycle; Arginine and Proline Metabolism	100001810	123831	102783-24-4;	812	203.2
	318			trans-4-hydroxyproline	LC/MS pos	32306	C01157	HMDB00725		0.41	0.49	0.89	1.21	0.47	0.64		0.0005	0.0016	0.0002	0.0006	0.3784	0.4749	0.2015	0.8831	0.002	0.0219	0.4944	0.4023		1.5955	1.3722	0.6506	1.2197	0.7867		100	100	88	83	100		Amino Acid	Urea cycle; Arginine and Proline Metabolism	1001	5810	51-35-4;	705	132.1
	324		Creatine Metabolism	creatine	LC/MS pos	27718	C00300	HMDB00064		1	0.79	0.57	0.8	0.75	1.06		0.8871	0.306	0.1102	0.0522	0.0129	0.1066	0.1684	0.8704	0.1182	0.1634	0.6878	0.4754		1.0999	1.4536	1.0954	0.8256	0.8741		100	100	100	100	100		Amino Acid	Creatine Metabolism	1221	586	57-00-1;	758	132.1
	325			creatinine	LC/MS pos	513	C00791	HMDB00562		0.92	0.61	1.1	0.67	1.13	0.69		0.4687	0.1976	0.0073	0.0088	0.6143	0.5208	0.1442	0.8433	0.8752	0.4587	0.0395	0.1957		1.2471	1.011	1.1454	1.113	0.7658		100	100	100	100	88		Amino Acid	Creatine Metabolism	275	588	60-27-5;	730	114.1
	334		Polyamine Metabolism	putrescine	GC/MS	1408	C00134	HMDB01414		3.2	2.15	1.41	0.67	2.21	1.06		0.0036	0.0081	0.0112	0.0106	0.6922	0.5479	0.3467	0.8846	0.0441	0.1043	0.5543	0.4317		0.5694	0.8241	1.82	1.1595	1.2264		67	83	100	67	88		Amino Acid	Polyamine Metabolism	49	1045	110-60-1;	1705.8	174
	335			spermine	LC/MS pos	603	C00750	HMDB01256		1.05	1	1	0.95	1.05	1		0.3506	0.1618					0.3506	0.8846	0.3506	0.296				0.8323	0.8323	0.8743	0.8323	0.8323		0	0	13	0	13		Amino Acid	Polyamine Metabolism	507	1103	71-44-3;	506	203.2
	336			spermidine	LC/MS pos	485	C00315	HMDB01257		3.19	3.25	1.04	1.02	2.3	2.25		0.2568	0.1318	0.0859	0.0426	0.7225	0.5518	0.6482	0.9953	0.6664	0.4024	0.3792	0.3424		0.8809	1.2206	2.8069	1.2724	2.8652		100	100	100	100	100		Amino Acid	Polyamine Metabolism	50	1102	124-20-9;	533	146.2
	337			5-methylthioadenosine (MTA)	LC/MS pos	1419	C00170	HMDB01173		1.55	1.42	1.03	0.92	1.12	0.99		0.0046	0.0096	0.0703	0.0361	0.8018	0.5598	0.4401	0.9523	0.3195	0.2825	0.7894	0.5127		0.7346	1.0177	1.137	1.0473	1.042		100	100	100	100	100		Amino Acid	Polyamine Metabolism	212	439176	2457-80-9;	2427	298.1
	346		Guanidino and Acetamido Metabolism	4-guanidinobutanoate	LC/MS pos	15681	C01035	HMDB03464		0.33	0.28	0.26	0.86	0.28	0.92		0.0006	0.0016	0.0001	0.0005	0.001	0.0279	0.6917	0.9953	0.0007	0.0152	0.6869	0.4754		2.55	2.9866	0.837	0.7803	0.716		100	100	100	100	100		Amino Acid	Guanidino and Acetamido Metabolism	100000096	500	463-003;463-00-3;	1085	146.1
	348		Glutathione Metabolism	glutathione, reduced (GSH)	LC/MS pos	2127	C00051	HMDB00125		1.17	1.23	0.77	1.05	0.87	1.2		0.087	0.0606	0.2194	0.0874	0.2541	0.4157	0.8863	0.9953	0.0771	0.1383	0.4023	0.355		0.8441	1.1328	0.9908	0.8669	1.0385		100	100	100	100	100		Amino Acid	Glutathione Metabolism	496	124886	70-18-8;	1274	308.1
	349			glutathione, oxidized (GSSG)	LC/MS pos	27727	C00127	HMDB03337		0.88	0.76	1.21	0.86	1.09	0.78		0.3794	0.1706	0.0815	0.0409	0.0342	0.1657	0.3458	0.8846	0.6324	0.3946	0.0398	0.1957		1.1972	0.9647	1.0542	1.1661	0.9117		100	100	100	100	100		Amino Acid	Glutathione Metabolism	448	65359	103239-24-3;	1535	613.1
	351			cysteine-glutathione disulfide	LC/MS pos	35159		HMDB00656		1.43	1.11	2.16	0.78	1.14	0.41		0.0757	0.0565	0.7776	0.2133	0.4087	0.479	0.1958	0.8794	0.5694	0.3702	0.2554	0.2867		0.8169	1.0208	1.1646	2.2009	0.903		100	83	100	83	88		Amino Acid	Glutathione Metabolism	100001437	4247235	13081-14-6;	821	427.1
	352			S-methylglutathione	LC/MS pos	33944	C11347			1.49	1.62	1.14	1.08	1.21	1.15		0.0005	0.0016	0.004	0.006	0.1367	0.3415	0.6507	0.9953	0.0253	0.0873	0.3751	0.3424		0.725	0.8904	1.0806	1.0185	1.1721		100	100	100	100	100		Amino Acid	Glutathione Metabolism	100001259	3605667	2922-56-7;	1610	322.1
	354			cysteinylglycine	GC/MS	37642	C01419	HMDB00078		0.91	1.07	0.75	1.17	0.84	1.31		0.5872	0.231	0.754	0.2085	0.0468	0.2018	0.3542	0.8846	0.1109	0.1605	0.1498	0.2503		1.0712	1.1652	0.9746	0.8751	1.1442		100	100	100	100	100		Amino Acid	Glutathione Metabolism	278	439498	19246-18-5;	1763	240.9
	356			5-oxoproline	LC/MS neg	1494	C01879	HMDB00267		0.91	0.87	1.05	0.96	0.98	0.89		0.5693	0.2247	0.4279	0.139	0.5785	0.5157	0.8798	0.9953	0.653	0.4008	0.2136	0.2749		1.0824	1.0062	0.9821	1.0604	0.9404		100	100	100	100	100		Amino Acid	Glutathione Metabolism	1021	7405	98-79-3;	744	128.2
	357			ophthalmate	LC/MS pos	34592		HMDB05765		0.64	0.39	1.23	0.61	0.55	0.27		0.1252	0.0803	0.0089	0.0097	0.9534	0.6119	0.1277	0.8433	0.0201	0.0779	0.0566	0.203		1.5444	1.7857	0.9909	2.1956	0.602		100	100	100	100	100		Amino Acid	Glutathione Metabolism	100001311	7018721	495-27-2;	1457	290.1
	364	Peptide	Gamma-glutamyl Amino Acid	gamma-glutamylglutamate	LC/MS pos	36738	C05282	HMDB11737		0.74	0.67	1.14	0.91	0.9	0.72		0.0174	0.0221	0.0707	0.0362	0.0773	0.2531	0.4847	0.9755	0.262	0.2468	0.1066	0.2193		1.1588	0.9477	0.8555	1.0794	0.78		100	100	100	100	100		Peptide	Gamma-glutamyl Amino Acid	331	92865	1116-22-9;	1036	277.1
	366			gamma-glutamylglycine	GC/MS	33949		HMDB11667		0.56	0.48	0.96	0.86	0.5	0.44		0.2193	0.1177	0.174	0.0736	0.6719	0.5401	0.94	0.9953	0.0545	0.1157	0.1828	0.2705		0.9561	1.0832	0.537	1.045	0.4631		83	83	38	67	75		Peptide	Gamma-glutamyl Amino Acid	100001294	165527	1948-29-4;	1934	375.2
	368			gamma-glutamylisoleucine*	LC/MS pos	34456		HMDB11170		1.3	0.72	1.04	0.55	1	0.53		0.4441	0.1931	0.3428	0.1208	0.8503	0.581	0.0491	0.7136	0.5837	0.3769	0.0505	0.2003		0.8898	1.1571	1.1609	1.2036	0.6379		100	100	100	100	88		Peptide	Gamma-glutamyl Amino Acid	100001485	14253342		2644	261.2
	369			gamma-glutamylleucine	LC/MS pos	18369		HMDB11171		1.3	1.27	0.93	0.98	0.72	0.76		0.0215	0.0253	0.0845	0.0422	0.4547	0.4933	0.7401	0.9953	0.0009	0.0158	0.1921	0.2705		0.7385	1.3296	0.9584	1.2331	0.9361		100	100	100	100	100		Peptide	Gamma-glutamyl Amino Acid	1268	151023	2566-39-4;	2744	261.2
	372			gamma-glutamylphenylalanine	LC/MS pos	33422		HMDB00594		0.78	0.76	0.83	0.97	0.64	0.75		0.1136	0.0747	0.0537	0.0312	0.1575	0.3593	0.9919	0.997	0.0129	0.0633	0.0465	0.1957		1.0486	1.2761	0.8155	1.0638	0.7951		100	100	100	100	100		Peptide	Gamma-glutamyl Amino Acid	100000491	111299	7432-24-8;	2846	295.1
	374			gamma-glutamyltryptophan	LC/MS pos	33947				1.84	1.71	0.98	0.93	1.12	1.06		0.0672	0.0526	0.3944	0.1289	0.7482	0.5548	0.6504	0.9953	0.999	0.4933	0.7187	0.4808		0.6496	1.0703	1.197	1.0509	1.1139		100	100	100	100	100		Peptide	Gamma-glutamyl Amino Acid	100001295	3989307	66471-20-3;	3033	334.2
	375			gamma-glutamyltyrosine	LC/MS pos	2734		HMDB11741		1.09	0.49	1.24	0.45	1.68	0.62		0.6303	0.2413	0.3581	0.1213	0.4244	0.4846	0.0602	0.7152	0.276	0.2545	0.0792	0.2113		1.3645	0.8798	1.4821	1.0937	0.6728		67	100	100	100	75		Peptide	Gamma-glutamyl Amino Acid	1102	94340	7432-23-7;	2073	311.2
	376			gamma-glutamylvaline	LC/MS pos	32393		HMDB11172		0.89	0.64	1.28	0.72	0.73	0.41		0.4722	0.1979	0.0386	0.0241	0.5846	0.5157	0.2101	0.8846	0.0827	0.139	0.0149	0.16		1.1304	1.3876	1.0087	1.7731	0.7219		100	100	100	100	100		Peptide	Gamma-glutamyl Amino Acid	100001126	7015683	2746-34-1;	2040	247.2
	392		Dipeptide	alanylleucine	LC/MS pos	37093				2.27	2.33	0.93	1.03	3.95	4.35		0.765	0.2748	0.6093	0.1787	0.6377	0.5318	0.8863	0.9953	0.1912	0.2015	0.0815	0.2121		1.5802	0.9073	3.5812	0.8464	3.6812		100	100	63	83	100		Peptide	Dipeptide	100001890	259583	1638-60-4;	2150	203
	395			alanylphenylalanine	LC/MS pos	38679				1.7	2.12	0.86	1.25	1.89	2.76		0.8404	0.2953	0.9055	0.2407	0.6701	0.5401	0.8075	0.9953	0.8604	0.4553	0.4696	0.3938		0.9698	0.8714	1.6484	0.7454	2.06		83	50	38	50	63		Peptide	Dipeptide	100002700	2080	3061-90-3;	2422	237.2
	401			alanylvaline	LC/MS pos	37084				1.08	1.27	0.84	1.17	1.33	1.86		0.6526	0.2459	0.5682	0.1685	0.524	0.5066	0.3743	0.8846	0.8842	0.4608	0.054	0.2003		1.0818	0.8748	1.1669	0.7344	1.3689		83	67	88	83	100		Peptide	Dipeptide	100001884	137276	3303-45-5;	1513	189
	429			asparagylleucine	LC/MS pos	42980				2.72	4.07	1.26	1.49	2.6	3.08		0.1891	0.1098	0.1229	0.0574	0.3057	0.4468	0.7271	0.9953	0.2275	0.2246	0.2999	0.3171		0.4598	0.4815	1.2521	0.607	1.8701		0	17	25	33	63		Peptide	Dipeptide	100003156			2170	246.2
	461			glutamine-leucine	LC/MS pos	42994				2	2.9	1.09	1.45	2.22	2.96		0.2809	0.1391	0.3279	0.119	0.1771	0.3627	0.9373	0.9953	0.1781	0.192	0.3136	0.3223		0.5389	0.4854	1.0785	0.5278	1.5619		17	0	38	33	25		Peptide	Dipeptide	100003160			2180	260.2
	471			glycylglycine	GC/MS	21030	C02037	HMDB11733		0.52	0.46	1.58	0.89	0.95	0.54		0.2556	0.1317	0.135	0.0614	0.2578	0.4188	0.4914	0.9755	0.7799	0.4341	0.0724	0.2111		1.4971	0.8216	0.7773	1.2942	0.6933		83	67	63	83	38		Peptide	Dipeptide	100000898	11163	556-50-3;	1447.3	258.1
	473			glycylisoleucine	LC/MS pos	36659				0.88	0.93	1.25	1.06	1.44	1.22		0.2718	0.1362	0.4709	0.1478	0.253	0.4157	0.6189	0.9953	0.0801	0.139	0.2292	0.2787		1.1535	0.7065	1.019	0.8845	1.0774		100	83	100	83	100		Peptide	Dipeptide	100001790		19461-38-2;	2080	189.1
	474			glycylleucine	LC/MS pos	34398	C02155	HMDB00759		0.65	0.83	1.13	1.27	0.99	1.11		0.0319	0.0325	0.1706	0.0729	0.7884	0.5598	0.1187	0.8433	0.6596	0.4009	0.4423	0.3781		1.2988	0.8577	0.8487	0.9704	1.0746		100	100	100	100	100		Peptide	Dipeptide	100001258	92843	869-19-2;	2236	189.1
	476			glycylmethionine	LC/MS pos	42012				0.71	0.83	0.97	1.17	0.79	0.96		0.0575	0.047	0.2339	0.092	0.7956	0.5598	0.3865	0.8847	0.127	0.1716	0.659	0.4665		1.2221	1.0923	0.8679	1.0567	1.0186		100	100	88	100	100		Peptide	Dipeptide	100003510	96757	554-94-9;	1593	207.1
	478			glycylproline	LC/MS pos	22171		HMDB00721		0.65	0.61	1.05	0.94	0.83	0.75		0.017	0.022	0.0064	0.0079	0.8985	0.5982	0.8587	0.9953	0.1427	0.1777	0.1072	0.2193		1.3588	1.0605	0.8822	1.1125	0.8321		100	100	100	100	100		Peptide	Dipeptide	100000976	3013625	704-15-4;	1115	173.1
	483			glycyltyrosine	LC/MS pos	33958		HMDB28853		0.69	0.75	0.93	1.09	0.62	0.72		0.1327	0.0843	0.2463	0.0958	0.3937	0.4788	0.6313	0.9953	0.0156	0.0711	0.0757	0.2111		1.0752	1.2023	0.7458	1.1185	0.8104		100	100	100	100	88		Peptide	Dipeptide	100001265	92829	658-79-7;	1728	239.1
	484			glycylvaline	LC/MS pos	18357		HMDB28854		0.54	0.76	0.89	1.42	0.67	1.08		0.0067	0.0116	0.0109	0.0105	0.4944	0.5038	0.064	0.7224	0.0599	0.1215	0.5643	0.4364		1.3138	1.0451	0.7053	0.9303	1.0046		100	100	100	100	100		Peptide	Dipeptide	100000487	97417	1963-21-9;	1572	175.1
	493			histidylleucine	LC/MS pos	40061				1	1.02	1	1.02	1	1.02				0.3506	0.1208			0.3506	0.8846			0.3506	0.3342		0.9424	0.9424	0.9424	0.9424	0.9568		0	0	13	0	13		Peptide	Dipeptide	100003162	189008;6992010	7763-65-7;	1482	269.2
	502			isoleucylalanine	LC/MS pos	40046				1.01	1	1	0.99	1.01	1		0.3506	0.1618					0.3506	0.8846	0.3506	0.296				0.9729	0.9729	0.9797	0.9729	0.9729		0	0	13	0	13		Peptide	Dipeptide	100003163	5246009;5246010	24787-73-3;	1686	203.2
	505			isoleucylaspartate	LC/MS pos	42982				1.03	0.76	1.08	0.74	1.7	1.17		0.6854	0.2543	0.0173	0.0142	0.2995	0.4431	0.2766	0.8846	0.0438	0.1043	0.2578	0.2878		1.2188	0.7383	1.2539	0.7948	0.9295		100	67	63	50	63		Peptide	Dipeptide	100003166		510-791-9560;	1552	247.2
	508			isoleucylglycine	LC/MS pos	40008				0.79	0.81	0.84	1.02	1.1	1.33		0.1623	0.0964	0.1501	0.0668	0.3923	0.4788	0.6757	0.9953	0.6319	0.3946	0.0369	0.1957		1.2633	0.9121	1.0018	0.7686	1.0188		100	100	100	100	100		Peptide	Dipeptide	100003169	342532	868-28-0;	1732	189.2
	511			isoleucylisoleucine	LC/MS pos	36761				1	1	1	1	1	1															1	1	1	1	1		0	0	0	0	13		Peptide	Dipeptide	100001707		42537-99-5;	2678	245.1
	512			isoleucylleucine	LC/MS pos	36760				1	1.07	1	1.07	1	1.07				0.3506	0.1208			0.3506	0.8846			0.3506	0.3342		0.7932	0.7932	0.7932	0.7932	0.8449		0	0	13	0	13		Peptide	Dipeptide	100001708	11644431	26462-22-6;	2856	245.1
	521			leucylalanine	LC/MS pos	40010				3	2.77	1.86	0.92	3.01	1.5		0.1184	0.0774	0.1771	0.0744	0.027	0.1423	0.8754	0.9953	0.1087	0.1605	0.8617	0.5357		0.5674	0.5659	1.7015	1.0498	1.5726		33	33	88	83	100		Peptide	Dipeptide	100003179	259321	7298-84-2;	1760	203.2
	524			leucylaspartate	LC/MS pos	40053				1.48	1.11	0.77	0.75	1.94	1.89		0.5362	0.2163	0.8986	0.2407	0.1275	0.3357	0.6282	0.9953	0.1402	0.1777	0.022	0.1658		0.9703	0.742	1.4369	0.5691	1.077		83	67	88	17	75		Peptide	Dipeptide	100003182	3328705	32949-40-9;	1589.6	247.2
	526			leucylglycine	LC/MS pos	40045				1.81	1.7	0.86	0.94	1.8	1.97		0.3168	0.1522	0.3253	0.1189	0.3453	0.4664	0.9321	0.9953	0.3643	0.2985	0.1716	0.2665		0.9901	0.9921	1.7881	0.8562	1.6836		100	67	88	50	75		Peptide	Dipeptide	100003185	79070	686-50-0;	1800	189.2
	529			leucylleucine	LC/MS pos	36756	C11332	HMDB28933		1	1	1	1	1	1															1	1	1	1	1		0	0	13	0	0		Peptide	Dipeptide	100001710	76807	3303-31-9;	3012	245.1
	531			leucylphenylalanine	LC/MS pos	40026				1	1.39	1	1.39	1	1.39				0.3506	0.1208			0.3506	0.8846			0.3506	0.3342		0.3905	0.3905	0.3905	0.3905	0.5428		0	0	13	0	13		Peptide	Dipeptide	100003189	259325	3063-05-6;	3308	279.2
	533			leucylserine	LC/MS pos	40048				1	1.02	1	1.02	1	1.02				0.3506	0.1208			0.3506	0.8846			0.3506	0.3342		0.9205	0.9205	0.9205	0.9205	0.9404		0	0	13	0	13		Peptide	Dipeptide	100003190	3621685	6209-12-7;	1519.7	219.2
	534			leucylthreonine	LC/MS neg	42969				4.59	3.82	1	0.83	6.64	5.52		0.3502	0.1618	0.4971	0.1534			0.807	0.9953	0.1245	0.1695	0.174	0.2665		0.7945	0.5494	3.6473	0.5494	3.0328		67	0	50	17	50		Peptide	Dipeptide	100003191			2296	231.3
	563			methionylleucine	LC/MS pos	40023				1	1.19	1	1.19	1	1.19				0.3506	0.1208			0.3506	0.8846			0.3506	0.3342		0.5622	0.5622	0.5622	0.5622	0.6717		0	0	13	0	13		Peptide	Dipeptide	100003198	3425788	14486-16-9;	2698	263.2
	574			phenylalanylalanine	LC/MS pos	41374				2.03	2.18	0.91	1.07	2.67	3.15		0.4747	0.1983	0.4315	0.139	0.3713	0.4749	0.9565	0.9953	0.1659	0.1874	0.1004	0.2193		0.941	0.7163	1.9128	0.6526	2.054		67	33	63	33	63		Peptide	Dipeptide	100003589	6993123;5488196	3918-87-4;	2047.6	237.1
	581			phenylalanylleucine	LC/MS pos	40192				1	1.3	1	1.3	1	1.3				0.3506	0.1208			0.3506	0.8846			0.3506	0.3342		0.4506	0.4506	0.4506	0.4506	0.5879		0	0	13	0	13		Peptide	Dipeptide	100003200	4078229	3303-55-7;	3252	279.2
	585			phenylalanylserine	LC/MS pos	40016				1.86	2.15	1.2	1.15	2.2	2.11		0.5625	0.2227	0.0392	0.0243	0.3788	0.4749	0.3488	0.8846	0.2925	0.2612	0.0456	0.1957		0.9504	0.8039	1.7724	0.9646	2.0399		100	100	63	83	100		Peptide	Dipeptide	100003252	9859812	16053-39-7;	1808	253.1
	618			serylleucine	LC/MS pos	40066				3.92	3.29	1.14	0.84	7.33	5.42		0.7036	0.2593	0.2783	0.1054	0.5653	0.5111	0.6752	0.9953	0.1345	0.1764	0.0393	0.1957		1.3112	0.7007	5.1392	0.7964	4.3128		100	100	88	100	100		Peptide	Dipeptide	100003202		6665-16-3;	2106	219.2
	623			seryltyrosine	LC/MS pos	42077				3.63	3.86	1.28	1.06	4.81	4		0.3519	0.1618	0.1542	0.0677	0.2761	0.4334	0.711	0.9953	0.1628	0.1863	0.1408	0.2482		0.7129	0.5384	2.5882	0.6872	2.7503		50	50	75	50	75		Peptide	Dipeptide	100003525	4575735	21435-27-8;	1714	269.2
	633			threonylleucine	LC/MS neg	40051				5.95	7.15	1.2	1.2	8.08	8.11		0.4481	0.1942	0.1156	0.0545	0.4018	0.4788	0.5531	0.9839	0.2064	0.2133	0.0735	0.2111		0.8536	0.6285	5.0763	0.7521	6.0996		100	50	63	50	88		Peptide	Dipeptide	100003204	4420322	50299-12-2;	1952	231.2
	635			threonylphenylalanine	LC/MS pos	31530				3.4	5.68	1.13	1.67	3.46	5.11		0.0843	0.0597	0.0256	0.0182	0.4871	0.5035	0.5015	0.9755	0.0789	0.139	0.0382	0.1957		0.5123	0.503	1.7403	0.5688	2.9088		17	33	63	33	88		Peptide	Dipeptide	100001125	4099799;4099798	16875-27-7;	2500	267.2
	659			tyrosylglycine	LC/MS pos	41375				1.08	1.27	1.05	1.18	1.05	1.18		0.9917	0.3295	0.1536	0.0677	0.9947	0.6191	0.2199	0.8846	0.6971	0.4141	0.2959	0.3168		0.9233	0.9503	0.9944	0.9976	1.176		100	100	100	100	100		Peptide	Dipeptide	100003598	259323	673-05-5;	1596.8	239.1
	674			valylglycine	LC/MS neg	40475				0.82	0.79	1.24	0.97	1.88	1.46		0.2614	0.1336	0.2514	0.0971	0.2318	0.3988	0.6745	0.9953	0.0367	0.0978	0.0214	0.1658		1.2559	0.5453	1.0253	0.6775	0.9918		100	67	75	67	100		Peptide	Dipeptide	100003641	136487	686-43-1;	1491	173.1
	677			valylleucine	LC/MS neg	39994				1	1.05	1	1.05	1	1.05				0.3506	0.1208			0.3506	0.8846			0.3506	0.3342		0.8395	0.8395	0.8395	0.8395	0.8796		0	0	13	0	13		Peptide	Dipeptide	100003210	352039	22906-55-4;	3301	229.3
	680			valylphenylalanine	LC/MS neg	40688				1	1.1	1	1.1	1	1.1				0.3506	0.1208			0.3506	0.8846			0.3506	0.3342		0.705	0.705	0.705	0.705	0.7788		0	0	13	0	13		Peptide	Dipeptide	100003645	6993119;6993120	3918-92-1;	3560	263.2
	682			valylserine	LC/MS neg	40716				1.28	1.12	1	0.88	1.28	1.12		0.3506	0.1618	0.3506	0.1208			0.7257	0.9953	0.3506	0.296	0.3506	0.3342		0.5072	0.5072	0.6467	0.5072	0.5688		0	0	25	0	13		Peptide	Dipeptide	100003647	139506	15388-94-8;	1332	203.2
	683			valylthreonine	LC/MS pos	44543				1.58	1.31	1.18	0.83	3.33	2.34		0.8643	0.2996	0.9218	0.2425	0.3761	0.4749	0.9339	0.9953	0.0987	0.1522	0.1307	0.2383		1.4803	0.7013	2.3383	0.8275	1.9361		100	83	88	83	88		Peptide	Dipeptide	100004584	4046492	72636-02-3 ;	1094	219.1
	731	Carbohydrate	Glycolysis, Gluconeogenesis, and Pyruvate Metabolism	1,5-anhydroglucitol (1,5-AG)	GC/MS	20675	C07326	HMDB02712		2.18	1.72	1.05	0.79	1.11	0.83		0.0238	0.0273	0.0096	0.0099	0.6446	0.533	0.6213	0.9953	0.8679	0.4574	0.1457	0.2491		0.5793	1.1414	1.2641	1.1997	0.9956		100	100	88	100	100		Carbohydrate	Glycolysis, Gluconeogenesis, and Pyruvate Metabolism	100000580		154-58-5;	1788.7	217.1
	734			glucose	GC/MS	20488	C00031	HMDB00122		0.9	0.98	0.83	1.09	0.78	1.02		0.4811	0.1997	0.7357	0.2057	0.0147	0.1066	0.9059	0.9953	0.0089	0.0537	0.7641	0.5022		0.9588	1.1132	0.8665	0.9269	0.941		100	100	100	100	100		Carbohydrate	Glycolysis, Gluconeogenesis, and Pyruvate Metabolism	572	79025	50-99-7;	1866.8	217.1
	735			glucose-6-phosphate (G6P)	GC/MS	31260	C00668	HMDB01401		0.55	0.65	0.85	1.17	0.72	0.99		0.0322	0.0325	0.1077	0.0512	0.4801	0.5035	0.6538	0.9953	0.1417	0.1777	0.7592	0.5015		1.2486	0.9647	0.6912	0.8172	0.8092		100	100	100	100	100		Carbohydrate	Glycolysis, Gluconeogenesis, and Pyruvate Metabolism	291	5958	103192-55-8;	2042.7	387.2
	738			fructose-6-phosphate	GC/MS	12021	C05345	HMDB00124		0.72	0.59	0.92	0.82	0.95	0.85		0.1357	0.0853	0.0625	0.0336	0.5512	0.5111	0.8811	0.9953	0.4158	0.3209	0.7329	0.4876		1.2601	0.9516	0.9044	0.8768	0.746		100	100	100	100	100		Carbohydrate	Glycolysis, Gluconeogenesis, and Pyruvate Metabolism	1232	69507	103213-47-4;	1994.9	315.1
	741			Isobar: fructose 1,6-diphosphate, glucose 1,6-diphosphate, myo-inositol 1,4 or 1,3-diphosphate	LC/MS neg	36984				0.59	0.85	0.5	1.44	0.34	0.99		0.0265	0.029	0.2372	0.0926	0.0581	0.212	0.425	0.9412	0.0017	0.0202	0.9691	0.5626		1.0912	1.8721	0.6411	0.94	0.9261		100	100	100	83	88		Carbohydrate	Glycolysis, Gluconeogenesis, and Pyruvate Metabolism	100002180			572	339
	743			dihydroxyacetone phosphate (DHAP)	GC/MS	15522	C00111	HMDB01473		0.69	0.4	1.07	0.58	1.02	0.56		0.1357	0.0853	0.0031	0.0049	0.9915	0.6191	0.175	0.8704	0.6081	0.3872	0.0564	0.203		1.5223	1.0282	1.0467	1.0976	0.6113		100	100	75	83	88		Carbohydrate	Glycolysis, Gluconeogenesis, and Pyruvate Metabolism	309	668	102783-56-2;	1737	315.1
	745			1,3-dihydroxyacetone	GC/MS	35963	C00184	HMDB01882		1.43	1.05	0.69	0.73	0.99	1.05		0.2515	0.1306	0.8837	0.238	0.091	0.271	0.3182	0.8846	0.7371	0.4244	0.9297	0.5549		0.8941	1.2917	1.2759	0.8942	0.9374		100	100	100	100	100		Carbohydrate	Glycolysis, Gluconeogenesis, and Pyruvate Metabolism	100000143	670	96-26-4;62147-49-3;	1263	103
	748			3-phosphoglycerate	GC/MS	40264	C00597	HMDB00807		0.59	0.43	0.86	0.72	1.22	1.03		0.0745	0.0562	0.0077	0.009	0.5973	0.5176	0.0545	0.7152	0.2429	0.2348	0.9773	0.5651		2.1033	1.018	1.2425	0.8713	0.898		100	100	100	100	100		Carbohydrate	Glycolysis, Gluconeogenesis, and Pyruvate Metabolism	132		80731-10-8;	1754	357.1
	749			phosphoenolpyruvate (PEP)	GC/MS	597	C00074	HMDB00263		0.47	0.25	0.8	0.54	1.19	0.81		0.0312	0.0321	0.001	0.0018	0.4353	0.4933	0.1515	0.8474	0.873	0.4587	0.2973	0.3168		2.3229	0.9082	1.0851	0.7262	0.5908		100	100	88	100	88		Carbohydrate	Glycolysis, Gluconeogenesis, and Pyruvate Metabolism	463	1005	10526-80-4;	1595.4	369
	750			pyruvate	GC/MS	599	C00022	HMDB00243		1.3	1.04	1.15	0.79	1.52	1.05		0.2806	0.1391	0.8772	0.2368	0.5333	0.5066	0.2766	0.8846	0.0794	0.139	0.9863	0.5651		0.8855	0.7609	1.1542	0.8756	0.917		83	83	88	50	63		Carbohydrate	Glycolysis, Gluconeogenesis, and Pyruvate Metabolism	823	1060	127-17-3;	1130.6	217
	751			lactate	GC/MS	527	C00186	HMDB00190		1.76	1.33	0.81	0.76	1.12	1.04		0.0032	0.0076	0.1637	0.0704	0.1286	0.3357	0.0484	0.7136	0.1367	0.1772	0.8825	0.5393		0.6938	1.0849	1.2193	0.8821	0.9215		100	100	100	100	100		Carbohydrate	Glycolysis, Gluconeogenesis, and Pyruvate Metabolism	482	612	79-33-4;	1102.8	116.9
	754			glycerate	GC/MS	1572	C00258	HMDB00139		0.64	0.6	0.83	0.93	0.96	1.08		0.0843	0.0597	0.0531	0.031	0.5564	0.5111	0.9176	0.9953	0.7139	0.4162	0.9931	0.566		1.4809	0.9957	0.9545	0.8252	0.8916		100	100	100	100	88		Carbohydrate	Glycolysis, Gluconeogenesis, and Pyruvate Metabolism	1052	752	600-19-1;	1360.7	189
	757		Pentose Phosphate Pathway	6-phosphogluconate	LC/MS neg	15442	C00345	HMDB01316		0.89	0.85	1.14	0.96	0.93	0.79		0.3411	0.1611	0.2634	0.1013	0.2733	0.4334	0.9039	0.9953	0.4428	0.3312	0.1797	0.2705		1.0322	0.9856	0.9165	1.119	0.8807		100	100	100	100	88		Carbohydrate	Pentose Phosphate Pathway	100000341	91493	921-62-0;53411-70-4;	588	275.1
	759			ribose 5-phosphate	GC/MS	561	C00117	HMDB00618		0.58	0.6	0.99	1.02	0.71	0.74		0.0508	0.0429	0.0527	0.031	0.8765	0.5902	0.7104	0.9953	0.1625	0.1863	0.2662	0.2958		1.4443	1.182	0.844	1.1662	0.8636		100	100	100	100	100		Carbohydrate	Pentose Phosphate Pathway	19	447634	18265-46-8;108321-05-7;	1928.4	315.1
	762			sedoheptulose-7-phosphate	GC/MS	35649	C05382	HMDB01068		0.54	0.74	1	1.37	0.56	0.78		0.0061	0.011	0.0646	0.0342	0.8064	0.5598	0.0899	0.7612	0.0063	0.0451	0.2264	0.2787		1.2694	1.2187	0.6884	1.2148	0.9457		100	100	100	100	100		Carbohydrate	Pentose Phosphate Pathway	100001628	616	2646-35-7;	2070	691.35
	764			Isobar: pentulose 5-phosphates	GC/MS	37288	C00199			0.78	0.59	0.56	0.76	0.59	0.79		0.2666	0.1352	0.0621	0.0336	0.0219	0.1274	0.4553	0.9611	0.0186	0.0779	0.4199	0.3676		1.3195	1.7484	1.025	0.9855	0.7791		100	100	100	100	100		Carbohydrate	Pentose Phosphate Pathway	100002179			1935	357.2
	766		Pentose Metabolism	ribulose	GC/MS	35855	C00309	HMDB00621		1.33	0.96	0.75	0.72	0.72	0.69		0.8204	0.2907	0.5818	0.1716	0.1056	0.303	0.5637	0.989	0.1116	0.1605	0.153	0.2503		0.7994	1.4854	1.0624	1.1077	0.7672		100	100	100	100	88		Carbohydrate	Pentose Metabolism	100000147	151261	488-84-6;	1662	306.1
	768			ribose	GC/MS	12080	C00121	HMDB00283		1.12	1.01	1.01	0.9	0.73	0.66		0.8346	0.2949	0.5473	0.1637	0.8862	0.5934	0.6734	0.9953	0.0929	0.1508	0.1534	0.2503		0.8539	1.3047	0.9578	1.3133	0.8606		100	100	100	100	100		Carbohydrate	Pentose Metabolism	914	5779	50-69-1;	1639.2	204
	769			ribitol	GC/MS	15772	C00474	HMDB00508		1.37	1.62	1.35	1.19	1.23	1.08		0.5467	0.2184	0.2953	0.1111	0.0644	0.228	0.6732	0.9953	0.8971	0.465	0.776	0.507		0.8575	0.955	1.1709	1.2866	1.389		100	100	100	100	100		Carbohydrate	Pentose Metabolism	100000406	6912	488-81-3;	1692.4	217
	771			xylulose	GC/MS	18344	C00310	HMDB00654		1.9	1.47	0.69	0.78	0.93	1.05		0.1188	0.0774	0.211	0.085	0.1347	0.3415	0.6126	0.9953	0.4584	0.3315	0.9471	0.5549		0.5753	1.1723	1.0924	0.8041	0.8481		67	100	88	83	75		Carbohydrate	Pentose Metabolism	100000421	5289590	551-84-8;	1668	306.1
	773			xylonate	GC/MS	35638	C05411			0.54	0.43	1.43	0.81	1.31	0.74		0.0333	0.0326	0.0063	0.0078	0.0707	0.2382	0.5206	0.9755	0.552	0.3615	0.1203	0.2307		2.1173	0.869	1.142	1.241	0.9198		100	100	100	100	100		Carbohydrate	Pentose Metabolism	100001627	6602431	73686-31-7;	1722	292
	775			xylitol	GC/MS	4966	C00379	HMDB02917		0.8	0.89	0.89	1.11	0.84	1.06		0.2077	0.1148	0.5007	0.1538	0.5631	0.5111	0.5301	0.9829	0.3598	0.2984	0.8287	0.5242		1.1411	1.0845	0.9156	0.9627	1.0201		100	100	100	100	100		Carbohydrate	Pentose Metabolism	543	6912	87-99-0;	1677.6	307.2
	791		Glycogen Metabolism	maltohexaose	LC/MS neg	35170	C01936	HMDB12253		0.57	0.58	0.86	1.02	0.8	0.94		0.0274	0.0298	0.033	0.021	0.381	0.4749	0.9787	0.9953	0.1754	0.1911	0.9275	0.5549		1.3886	0.9992	0.7948	0.8637	0.8111		100	100	88	100	88		Carbohydrate	Glycogen Metabolism	100001448	439606	34620-77-4;	1224	989.1
	793			maltopentaose	LC/MS neg	35163	C06218	HMDB12254		0.63	0.61	0.91	0.98	0.91	0.98		0.0038	0.0083	0.005	0.0068	0.4508	0.4933	0.8389	0.9953	0.247	0.2363	0.8578	0.5357		1.3848	0.9604	0.8695	0.8709	0.8513		100	100	100	100	100		Carbohydrate	Glycogen Metabolism	100001447	13489094	34620-76-3;	1100	827.1
	794			maltotetraose	LC/MS neg	15910	C02052	HMDB01296		0.78	0.63	1.08	0.81	1.11	0.83		0.0985	0.0665	0.0341	0.0215	0.9396	0.6081	0.2876	0.8846	0.7562	0.4314	0.4791	0.3961		1.3681	0.9671	1.0718	1.0419	0.8642		100	100	100	100	100		Carbohydrate	Glycogen Metabolism	100000275	446495	34612-38-9;	965	665.1
	796			maltotriose	GC/MS	15877	C01835	HMDB01262		1	0.72	0.98	0.71	1.83	1.33		0.7801	0.2795	0.3788	0.1258	0.792	0.5598	0.6016	0.9953	0.3494	0.296	0.5575	0.4327		1.6272	0.891	1.6343	0.8757	1.1668		100	100	100	100	100		Carbohydrate	Glycogen Metabolism	100000276	439586	1109-28-0;	2419	204
	799			maltose	GC/MS	15806	C00208	HMDB00163		0.81	1.4	1.46	1.74	1.36	1.62		0.222	0.1187	0.4849	0.1512	0.0564	0.2115	0.9566	0.9953	0.7014	0.4141	0.6524	0.4662		1.5344	0.9118	1.2404	1.3291	2.1554		100	100	100	100	100		Carbohydrate	Glycogen Metabolism	913	10991489	6363-53-7;	2142.1	204.1
	835		Fructose, Mannose and Galactose Metabolism	fructose	GC/MS	577	C00095	HMDB00660		1.05	1.02	0.9	0.98	0.8	0.86		0.6909	0.2554	0.5411	0.1624	0.3857	0.4766	0.7382	0.9953	0.1451	0.1777	0.388	0.3481		0.8211	1.0787	0.8581	0.9699	0.8383		100	100	100	100	100		Carbohydrate	Fructose, Mannose and Galactose Metabolism	878	5984	57-48-7;	1758	217
	838			sorbitol	GC/MS	15053	C00794	HMDB00247		1.02	1.28	1.33	1.26	1.59	1.5		0.9415	0.3212	0.3189	0.1174	0.3353	0.4582	0.3299	0.8846	0.0161	0.0714	0.1108	0.2232		1.1068	0.71	1.1307	0.9461	1.422		100	100	100	100	100		Carbohydrate	Fructose, Mannose and Galactose Metabolism	506	5780	6706-59-8;	1843	319.1
	841			mannose	GC/MS	584	C00159	HMDB00169		0.73	0.64	0.9	0.88	0.76	0.75		0.1376	0.0861	0.1058	0.0508	0.2386	0.4017	0.7765	0.9953	0.1473	0.1777	0.2003	0.2705		1.1181	1.0638	0.8127	0.9531	0.7189		100	100	100	100	100		Carbohydrate	Fructose, Mannose and Galactose Metabolism	803	18950	3458-28-4;	1753.5	204
	842			mannose-6-phosphate	GC/MS	1470	C00275	HMDB01078		0.61	0.59	0.89	0.97	0.8	0.88		0.0413	0.0374	0.0276	0.0189	0.52	0.5066	0.9839	0.9953	0.2264	0.2246	0.3635	0.3424		1.4466	1.1032	0.8849	0.9821	0.8604		100	100	100	100	88		Carbohydrate	Fructose, Mannose and Galactose Metabolism	294	439198	70442-25-0;104872-94-8;	2035.9	387.2
	848			tagatose	GC/MS	35864				2.16	1.68	1.32	0.78	1.7	1		0.0331	0.0326	0.0996	0.0485	0.7953	0.5598	0.4873	0.9755	0.1476	0.1777	0.7608	0.5015		0.682	0.8659	1.4707	1.1468	1.1441		100	100	88	100	88		Carbohydrate	Fructose, Mannose and Galactose Metabolism	100000893		87-81-0;	1770	217.1
	860			methyl-beta-glucopyranoside	LC/MS pos	40480				0.12	0.09	1.03	0.78	2.03	1.54		4.7275e-06	5.053e-05	4.9175e-06	5.0316e-05	0.8056	0.5598	0.3183	0.8846	0.0207	0.0779	0.3067	0.3203		5.3066	0.3117	0.6326	0.322	0.4965		100	17	75	17	38		Carbohydrate	Fructose, Mannose and Galactose Metabolism	100003693	2108	709-50-2;	1094.3	212.1
	865		Nucleotide Sugar	UDP-galactose	GC/MS	15860	C00052	HMDB00302		2.88	2.31	0.85	0.8	1.07	1.02		0.0013	0.0034	0.0004	0.0011	0.6493	0.5349	0.5101	0.9755	0.7158	0.4162	0.6489	0.4662		0.3946	1.0588	1.1346	0.8954	0.9105		33	83	88	83	88		Carbohydrate	Nucleotide Sugar	100000298	18068	2956-16-3;91183-98-1;137868-52-1;	1973	243.1
	866			UDP-glucuronate	LC/MS neg	2763	C00167	HMDB00935		0.69	0.93	1.47	1.35	0.65	0.6		0.2886	0.1418	0.8095	0.2215	0.5993	0.5176	0.3873	0.8847	0.0942	0.1516	0.3351	0.3342		1.062	1.1247	0.7351	1.6512	0.9897		100	100	75	83	100		Carbohydrate	Nucleotide Sugar	1097	17473	28053-08-9;63700-19-6;	594	579.1
	872			Isobar: UDP-acetylglucosamine, UDP-acetylgalactosamine	LC/MS neg	38673				0.83	0.82	0.83	0.99	0.94	1.11		0.0355	0.0337	0.0224	0.0166	0.1595	0.3593	0.9054	0.9953	0.3425	0.2945	0.4118	0.3619		1.1251	1.0015	0.9393	0.8344	0.9269		100	100	100	100	100		Carbohydrate	Nucleotide Sugar	100002957			661	606.1
	876		Aminosugar Metabolism	glucosamine	GC/MS	18534	C00329	HMDB01514		1.18	1.73	3.08	1.47	1.19	0.57		0.8594	0.2995	0.6504	0.1896	0.0007	0.0279	0.7624	0.9953	0.8584	0.4553	0.0348	0.1957		0.7796	0.7759	0.9226	2.3887	1.3521		83	83	75	100	75		Carbohydrate	Aminosugar Metabolism	289	441477	66-84-2;	1833	203
	882			glucuronate	GC/MS	15443	C00191	HMDB00127		0.69	0.57	1.25	0.82	1.08	0.7		0.0119	0.017	0.0091	0.0097	0.0173	0.1182	0.3018	0.8846	0.8237	0.4471	0.054	0.2003		1.3884	0.8911	0.9603	1.1158	0.7845		100	100	100	100	100		Carbohydrate	Aminosugar Metabolism	100000257	444791	207300-70-7;	1888	217
	885			N-acetylglucosamine	GC/MS	15095	C00140	HMDB00215		1.07	0.89	1.53	0.82	1.02	0.55		0.837	0.2949	0.3472	0.1208	0.1878	0.3753	0.3214	0.8846	0.9448	0.4764	0.0677	0.2111		0.9355	0.9865	1.0053	1.5121	0.8291		100	100	100	100	100		Carbohydrate	Aminosugar Metabolism	100000281	24139	7512-17-6;	1903.3	245
	886			N-acetylglucosamine 6-phosphate	LC/MS neg	15107	C00357	HMDB02817		0.77	0.65	1.37	0.85	0.66	0.41		0.0966	0.0656	0.0152	0.0133	0.8144	0.5631	0.5181	0.9755	0.0301	0.0878	0.0679	0.2111		1.131	1.3199	0.8673	1.8094	0.7341		100	100	88	100	88		Carbohydrate	Aminosugar Metabolism	1213	439219	102029-88-9;	628	300.1
	905			erythronate*	GC/MS	33477		HMDB00613		2	1.7	1.18	0.85	1.37	0.98		0.006	0.0109	0.0236	0.0172	0.5652	0.5111	0.372	0.8846	0.0742	0.1357	0.9849	0.5651		0.6581	0.9615	1.3146	1.1392	1.1168		100	100	100	100	100		Carbohydrate	Aminosugar Metabolism	100001320	2781043	88759-55-1;	1546.9	292.1
	911	Energy	TCA Cycle	citrate	GC/MS	1564	C00158	HMDB00094		21.93	48	1.11	2.19	15.13	29.88		0.204	0.1133	0.279	0.1054	0.9761	0.6163	0.9618	0.9953	0.4582	0.3315	0.5221	0.4186		0.7896	1.1447	17.3176	1.2684	37.8974		100	100	100	100	100		Energy	TCA Cycle	1124	311	77-92-9;	1763.4	273.1
	916			alpha-ketoglutarate	GC/MS	33453	C00026	HMDB00208		1.38	0.33	1.64	0.24	3.29	0.48		0.5355	0.2163	0.0569	0.0322	0.4159	0.4807	0.0071	0.3908	0.0209	0.0779	0.1911	0.2705		0.8451	0.3559	1.1698	0.5846	0.2816		67	50	75	50	25		Energy	TCA Cycle	93	51	305-72-6;328-50-7;22202-68-2;	1779	419.1
	918			succinylcarnitine	LC/MS pos	37058				1.48	1.42	1.08	0.96	1.43	1.27		0.1674	0.099	0.0039	0.0059	0.8849	0.5934	0.7885	0.9953	0.2276	0.2246	0.2112	0.2735		0.866	0.9009	1.2857	0.9735	1.2334		100	100	100	100	100		Energy	TCA Cycle	100001948			1401	262.1
	919			succinate	LC/MS neg	1437	C00042	HMDB00254		1.12	1.15	0.94	1.02	1.1	1.2		0.401	0.1761	0.4702	0.1478	0.4587	0.4933	0.9917	0.997	0.4402	0.3312	0.2982	0.3168		0.941	0.9569	1.0559	0.8984	1.0792		100	100	88	100	88		Energy	TCA Cycle	252	1110	110-15-6;	618	117.1
	920			fumarate	GC/MS	1643	C00122	HMDB00134		1.15	0.76	0.9	0.66	1.06	0.78		0.5974	0.2343	0.1572	0.0687	0.4438	0.4933	0.1172	0.8433	0.9386	0.4746	0.183	0.2705		1.0138	1.1	1.1657	0.9943	0.7728		100	100	100	100	100		Energy	TCA Cycle	330		100-17-8;	1382.1	245
	921			malate	GC/MS	1303	C00149	HMDB00156		1.1	0.86	0.91	0.78	0.95	0.82		0.4787	0.1993	0.299	0.1121	0.3179	0.4555	0.1819	0.8704	0.5314	0.3554	0.2317	0.2787		0.9873	1.1413	1.087	1.0369	0.8518		100	100	100	100	100		Energy	TCA Cycle	409	525	6915-15-7;	1502	233
	931		Oxidative Phosphorylation	pyrophosphate (PPi)	GC/MS	2078	C00013	HMDB00250		1.72	2.21	1.26	1.29	1.95	1.99		0.9882	0.3292	0.7244	0.2044	0.5141	0.5066	0.7732	0.9953	0.7363	0.4244	0.8622	0.5357		1.0116	0.8902	1.7367	1.1245	2.2384		100	100	100	100	100		Energy	Oxidative Phosphorylation	495	644102	1466-09-3;2466-09-3;	1642.3	451
	932			phosphate	GC/MS	11438	C00009	HMDB01429		1.05	1.14	1.04	1.09	1.06	1.1		0.7067	0.2597	0.339	0.1208	0.6869	0.5479	0.4503	0.9611	0.7218	0.4182	0.3964	0.3512		0.9466	0.9425	0.9957	0.9814	1.0809		100	100	100	100	100		Energy	Oxidative Phosphorylation	461	1061	7664-38-2 ;	1307.7	298.9
	934	Lipid	Medium Chain Fatty Acid	caproate (6:0)	LC/MS neg	32489	C01585	HMDB00535		0.32	0.3	1.06	0.94	1.03	0.92		1.4797e-05	0.0001	7.1667e-06	6.1109e-05	0.7344	0.5518	0.4836	0.9755	0.7511	0.4299	0.4967	0.4026		3.0536	0.9424	0.9665	0.9948	0.9106		100	100	100	100	100		Lipid	Medium Chain Fatty Acid	926	8892	142-62-1;	2766	115.2
	936			caprylate (8:0)	LC/MS neg	32492	C06423	HMDB00482		2.84	1.42	0.74	0.5	1.9	1.29		0.0307	0.0319	0.0398	0.0244	0.0563	0.2115	0.1982	0.8794	0.2783	0.2545	0.1212	0.2307		0.6792	1.0135	1.9301	0.7482	0.9621		33	100	88	83	100		Lipid	Medium Chain Fatty Acid	932	379	124-07-2;	4367	143.2
	938			caprate (10:0)	LC/MS neg	1642	C01571	HMDB00511		10.54	3.06	0.54	0.29	3.83	2.08		0.0082	0.0135	0.0554	0.0317	0.0277	0.1429	0.1382	0.8433	0.2703	0.2511	0.2937	0.3168		0.588	1.6179	6.1983	0.8664	1.8008		100	100	100	100	100		Lipid	Medium Chain Fatty Acid	888	2969	112-37-8;	5092	171.2
	941			laurate (12:0)	LC/MS neg	1645	C02679	HMDB00638		55.68	19.98	0.7	0.36	3.35	1.72		3.6873e-05	0.0002	0.0003	0.0008	0.1358	0.3415	0.0817	0.7504	0.1697	0.1874	0.7046	0.4789		0.0863	1.4336	4.8053	1.0027	1.7245		100	100	100	100	100		Lipid	Medium Chain Fatty Acid	181	3893	143-07-7;	5288	199.3
	942			5-dodecenoate (12:1n7)	LC/MS neg	33968		HMDB00529		27.7	5.53	0.7	0.2	4.66	1.34		0.0004	0.0015	0.0205	0.0159	0.1624	0.3593	0.0247	0.5292	0.1378	0.1773	0.8708	0.5357		0.2516	1.4963	6.97	1.0411	1.3922		83	100	100	100	100		Lipid	Medium Chain Fatty Acid	100001232	5312378	2430-94-6;	5206	197.2
	944		Long Chain Fatty Acid	myristate (14:0)	LC/MS neg	1365	C06424	HMDB00806		13.57	6.58	0.82	0.48	1.85	1.09		7.614e-06	7.5123e-05	2.3332e-05	0.0001	0.2906	0.4428	0.0413	0.7136	0.0824	0.139	0.5717	0.439		0.1603	1.1738	2.1757	0.9651	1.0548		100	100	100	100	100		Lipid	Long Chain Fatty Acid	519	11005	544-63-8;	5439	227.3
	945			myristoleate (14:1n5)	LC/MS neg	32418	C08322	HMDB02000		43.63	10.23	0.53	0.23	2.89	1.28		3.1646e-05	0.0002	0.0007	0.0015	0.088	0.2691	0.0183	0.5033	0.169	0.1874	0.6561	0.4662		0.1224	1.8455	5.3404	0.9817	1.2518		100	100	100	100	100		Lipid	Long Chain Fatty Acid	100001198	5281119	544-64-9 ;	5338	225.3
	946			pentadecanoate (15:0)	GC/MS	1361	C16537	HMDB00826		1.42	1.75	1.26	1.23	2.43	2.37		0.6788	0.2531	0.732	0.2052	0.1322	0.3412	0.9797	0.9953	0.0298	0.0878	0.23	0.2787		1.2398	0.7256	1.7611	0.9131	2.1652		100	83	100	100	88		Lipid	Long Chain Fatty Acid	980	13849	1002-84-2;10002-84-2;	1853.5	299.2
	947			palmitate (16:0)	LC/MS neg	1336	C00249	HMDB00220		1.8	1.65	1.3	0.92	1.62	1.15		9.036e-07	1.4487e-05	0.0041	0.0061	0.3556	0.4671	0.3718	0.8846	0.0041	0.032	0.4313	0.3717		0.6392	0.7084	1.1493	0.9191	1.0561		100	100	100	100	100		Lipid	Long Chain Fatty Acid	424	985	57-10-3;	5619	255.3
	948			palmitoleate (16:1n7)	LC/MS neg	33447	C08362	HMDB03229		5.26	3.53	1.05	0.67	2.18	1.4		1.1345e-07	2.0788e-06	3.4498e-05	0.0002	0.6139	0.5208	0.0477	0.7136	0.0039	0.0316	0.2064	0.2705		0.3096	0.7454	1.6282	0.7837	1.0942		100	100	100	100	100		Lipid	Long Chain Fatty Acid	452	445638	373-49-9;	5477	253.3
	950			margarate (17:0)	LC/MS neg	1121		HMDB02259		0.73	0.92	1.6	1.27	1.2	0.95		0.0133	0.018	0.3639	0.1228	0.0154	0.1083	0.3422	0.8846	0.2393	0.2326	0.6541	0.4662		1.1897	0.7207	0.8668	1.1514	1.0981		100	100	100	100	100		Lipid	Long Chain Fatty Acid	891	10465	506-12-7;	5733	269.3
	951			10-heptadecenoate (17:1n7)	LC/MS neg	33971				2.09	1.77	1.32	0.85	1.95	1.25		0.0004	0.0014	0.0159	0.0134	0.9634	0.6149	0.3471	0.8846	0.003	0.0281	0.3021	0.3179		0.6743	0.7212	1.4062	0.9506	1.1908		100	100	100	100	100		Lipid	Long Chain Fatty Acid	100001278	5312435	29743-97-3;	5558	267.3
	952			stearate (18:0)	LC/MS neg	1358	C01530	HMDB00827		1.15	1.14	1.19	0.99	1.12	0.94		0.3237	0.1543	0.7089	0.2019	0.0486	0.2055	0.8182	0.9953	0.4215	0.3235	0.4795	0.3961		0.9464	0.9648	1.0841	1.1479	1.0748		100	100	100	100	100		Lipid	Long Chain Fatty Acid	439	5281	57-11-4;	5886	283.4
	954			oleate (18:1n9)	GC/MS	1359	C00712	HMDB00207		6.4	7.88	1.78	1.23	5.46	3.77		0.0008	0.0021	0.0073	0.0088	0.4209	0.4841	0.7957	0.9953	0.0011	0.0169	0.1002	0.2193		0.3708	0.4348	2.3749	0.7746	2.9208		100	100	100	100	100		Lipid	Long Chain Fatty Acid	442	445639	112-80-1;	1984.4	339.2
	956			cis-vaccenate (18:1n7)	GC/MS	33970	C08367	HMDB03231		8.77	6.77	0.94	0.77	4.22	3.46		1.9446e-05	0.0001	0.0085	0.0096	0.5364	0.5066	0.1598	0.8567	0.0013	0.0184	0.1111	0.2232		0.3677	0.764	3.225	0.7189	2.4892		100	100	100	100	100		Lipid	Long Chain Fatty Acid	100001228	5282761	506-17-2;	1987	339.3
	960			nonadecanoate (19:0)	LC/MS neg	1356	C16535	HMDB00772		0.63	0.64	1.52	1	0.88	0.58		0.0185	0.023	0.0106	0.0105	0.0503	0.2086	0.8917	0.9953	0.2533	0.2399	0.0192	0.1658		1.2487	0.8951	0.7905	1.3576	0.7933		100	100	100	100	100		Lipid	Long Chain Fatty Acid	892	12591	646-30-0;	6073	297.3
	961			10-nonadecenoate (19:1n9)	LC/MS neg	33972				3.06	1.99	1.08	0.65	1.88	1.13		1.329e-05	0.0001	0.0296	0.0197	0.7039	0.5479	0.0594	0.7152	0.0035	0.0308	0.5426	0.4303		0.5696	0.9282	1.7429	1.0048	1.1317		100	100	100	100	100		Lipid	Long Chain Fatty Acid	100001277	5312513	73033-09-7;	5775	295.4
	963			arachidate (20:0)	LC/MS neg	44679	C06425	HMDB02212		2.35	1.24	0.96	0.53	1.23	0.67		0.0938	0.065	0.3564	0.1213	0.5813	0.5157	0.2263	0.8846	0.7994	0.44	0.0855	0.2125		0.7386	1.4133	1.7329	1.3573	0.9141		100	100	100	100	100		Lipid	Long Chain Fatty Acid	893	10467	506-30-9;	6282	311.3
	966			eicosenoate (20:1n9 or 11)	LC/MS neg	33587				4.68	2.94	1.08	0.63	2.11	1.23		8.3305e-09	4.4618e-07	0.0011	0.0019	0.6982	0.5479	0.0226	0.5286	0.0007	0.0152	0.3781	0.3424		0.3757	0.8314	1.757	0.9014	1.1051		100	100	100	100	100		Lipid	Long Chain Fatty Acid	100001335	5282768		5955	309.4
	970			erucate (22:1n9)	LC/MS neg	1552	C08316	HMDB02068		2.48	0.96	0.54	0.39	1.06	0.76		0.0114	0.0165	0.502	0.1538	0.0145	0.1066	0.0084	0.3938	0.7104	0.4162	0.2958	0.3168		0.8006	1.8777	1.9829	1.0116	0.7694		100	100	100	100	100		Lipid	Long Chain Fatty Acid	1087	5281116	112-86-7;	6273.3	337.4
	978		Polyunsaturated Fatty Acid (n3 and n6)	stearidonate (18:4n3)	LC/MS neg	33969	C16300	HMDB06547		0.73	1.9	5.37	2.59	1.33	0.64		0.0948	0.0652	0.3671	0.1228	0.0091	0.0935	0.0578	0.7152	0.9278	0.473	0.3206	0.3263		1.0803	0.5975	0.792	3.2105	2.0538		100	100	100	100	100		Lipid	Polyunsaturated Fatty Acid (n3 and n6)	100001229	5312508	111174-40-4 ;	5381	275.3
	979			eicosapentaenoate (EPA; 20:5n3)	LC/MS neg	18467	C06428	HMDB01999		0.39	0.92	3.48	2.37	1.3	0.88		0.0014	0.0036	0.3373	0.1208	0.0041	0.0596	0.0108	0.4188	0.6943	0.4139	0.6914	0.4755		1.6228	0.4839	0.6271	1.6846	1.4871		100	100	100	100	100		Lipid	Polyunsaturated Fatty Acid (n3 and n6)	2050	446284	10-2005-9;10417-94-4;	5442	301.3
	980			docosapentaenoate (n3 DPA; 22:5n3)	LC/MS neg	32504	C16513	HMDB01976		0.57	1.65	4.33	2.89	1.66	1.11		0.0046	0.0096	0.174	0.0736	0.0015	0.03	0.0039	0.3	0.0293	0.0878	0.8071	0.5155		1.2727	0.4368	0.7267	1.8896	2.1001		100	100	100	100	100		Lipid	Polyunsaturated Fatty Acid (n3 and n6)	100001181	6441454	2234-74-4 ;	5574	329.4
	981			docosahexaenoate (DHA; 22:6n3)	LC/MS neg	19323	C06429	HMDB02183		0.94	1.47	2.21	1.57	1.84	1.31		0.4209	0.1836	0.2483	0.0963	7.5895e-05	0.0058	0.1513	0.8474	0.0226	0.0826	0.4851	0.3981		1.0067	0.5134	0.9457	1.1321	1.4822		100	100	100	100	100		Lipid	Polyunsaturated Fatty Acid (n3 and n6)	100000665	445580	6217-54-5;	5518	327.3
	982			docosatrienoate (22:3n3)	LC/MS neg	32417	C16534	HMDB02823		16.56	7.43	0.57	0.45	3.35	2.64		1.0436e-08	4.4618e-07	0.0059	0.0076	0.0684	0.2374	0.015	0.4445	3.3143e-06	0.0006	0.193	0.2705		0.1889	0.934	3.1287	0.5309	1.4041		83	100	100	83	88		Lipid	Polyunsaturated Fatty Acid (n3 and n6)	100001195	5312556	59708-86-0 ;	5825	333.4
	985			linoleate (18:2n6)	LC/MS neg	1105	C01595	HMDB00673		0.97	1.74	3	1.79	1.54	0.92		0.5489	0.2187	0.0235	0.0172	0.0009	0.0279	0.0208	0.5286	0.0317	0.0897	0.6642	0.4665		0.9981	0.6289	0.9697	1.8896	1.733		100	100	100	100	100		Lipid	Polyunsaturated Fatty Acid (n3 and n6)	180	5280450	60-33-3;	5533	279.3
	987			linolenate [alpha or gamma; (18:3n3 or 6)]	LC/MS neg	34035	C06427			0.95	2.91	5.5	3.06	1.37	0.76		0.3947	0.1741	0.0145	0.0129	0.0014	0.03	0.0092	0.3938	0.505	0.3469	0.4243	0.3685		0.9831	0.6804	0.9353	3.7396	2.8595		100	100	100	100	100		Lipid	Polyunsaturated Fatty Acid (n3 and n6)	100001337	5280934		5450	277.3
	989			dihomo-linolenate (20:3n3 or n6)	LC/MS neg	35718	C03242	HMDB02925		1	2.23	2.69	2.23	1.27	1.05		0.712	0.2609	0.0042	0.0061	0.0015	0.03	0.0033	0.3	0.1558	0.1839	0.945	0.5549		0.9391	0.7398	0.9374	1.9927	2.0919		100	100	100	100	100		Lipid	Polyunsaturated Fatty Acid (n3 and n6)	100001739	5280581	17046-59-2 ;	5600	305.4
	990			arachidonate (20:4n6)	LC/MS neg	1110	C00219	HMDB01043		1.33	1.5	1.79	1.13	1.53	0.97		0.2418	0.1281	0.1272	0.0591	0.0029	0.0444	0.6512	0.9953	0.0668	0.1271	0.656	0.4662		0.9012	0.7831	1.2006	1.3982	1.3541		100	100	100	100	100		Lipid	Polyunsaturated Fatty Acid (n3 and n6)	229	444899	506-32-1;	5525	303.4
	991			adrenate (22:4n6)	LC/MS neg	32980	C16527	HMDB02226		1.24	2.03	2.09	1.63	1.48	1.16		0.1961	0.1118	0.0076	0.009	0.0058	0.0745	0.0499	0.7136	0.0139	0.0664	0.6275	0.4593		0.7901	0.6636	0.9823	1.3874	1.6048		100	100	100	100	100		Lipid	Polyunsaturated Fatty Acid (n3 and n6)	100001193	5497181	2091-25-0;	5684	331.3
	992			docosapentaenoate (n6 DPA; 22:5n6)	LC/MS neg	37478	C16513	HMDB13123		2.81	1.94	0.98	0.69	1.65	1.16		0.003	0.0071	0.0514	0.0306	0.7659	0.5589	0.2276	0.8846	0.1166	0.1634	0.884	0.5393		0.5969	1.0172	1.68	0.9976	1.1593		100	100	100	100	100		Lipid	Polyunsaturated Fatty Acid (n3 and n6)	100001580	6441454	25182-74-5;	5625	329.4
	993			docosadienoate (22:2n6)	LC/MS neg	32415	C16533			1.81	1.23	1.33	0.68	1.34	0.68		0.0027	0.0066	0.5731	0.1695	0.2444	0.4056	0.0713	0.7284	0.102	0.156	0.1191	0.2307		0.7641	1.0335	1.3809	1.3793	0.9435		100	100	100	100	100		Lipid	Polyunsaturated Fatty Acid (n3 and n6)	100001182	5282807	7370-49-2 ;	6017	335.4
	994			dihomo-linoleate (20:2n6)	LC/MS neg	17805	C16525	HMDB05060		2.49	2.79	1.85	1.12	1.87	1.14		3.1964e-06	3.7271e-05	0.0014	0.0025	0.0866	0.2691	0.8587	0.9953	0.0006	0.0152	0.591	0.443		0.5469	0.7281	1.3625	1.3464	1.5285		100	100	100	100	100		Lipid	Polyunsaturated Fatty Acid (n3 and n6)	1231	6439848	2091-39-6;	5722	307.3
	996			mead acid (20:3n9)	LC/MS neg	35174		HMDB10378		5.3	2.19	0.36	0.41	1.8	2.08		2.6421e-08	8.4723e-07	0.0578	0.0325	0.0009	0.0279	0.0019	0.2507	0.0053	0.0396	0.0881	0.2148		0.6234	1.8371	3.3059	0.6586	1.367		100	100	100	100	100		Lipid	Polyunsaturated Fatty Acid (n3 and n6)	100001472	5312531	20590-32-3;	5642	305.4
	1038		Fatty Acid, Branched	15-methylpalmitate (isobar with 2-methylpalmitate)	LC/MS neg	38768				1.22	1.04	1.25	0.85	1.39	0.95		0.2782	0.1389	0.9142	0.2416	0.2833	0.4418	0.3558	0.8846	0.0588	0.1205	0.7188	0.4808		1.022	0.8957	1.249	1.1162	1.0631		100	100	100	100	100		Lipid	Fatty Acid, Branched	100002945			5698	269.4
	1041			17-methylstearate	LC/MS neg	38296				0.93	0.7	1.03	0.75	0.96	0.7		0.4697	0.1976	0.062	0.0336	0.9966	0.6191	0.2949	0.8846	0.4585	0.3315	0.078	0.2113		1.0979	1.0605	1.0195	1.0956	0.765		100	100	100	100	100		Lipid	Fatty Acid, Branched	100002356	3083779	2724-59-6;	5987	297.4
	1050		Fatty Acid, Dicarboxylate	2-hydroxyglutarate	GC/MS	37253	C02630	HMDB00606		0.99	0.83	0.99	0.83	1.23	1.03		0.8986	0.309	0.3232	0.1185	0.9165	0.6025	0.2148	0.8846	0.2033	0.2119	0.7706	0.505		1.2788	1.0367	1.2711	1.03	1.0576		100	100	100	100	100		Lipid	Fatty Acid, Dicarboxylate	100002070	43	40951-21-1;	1576	247
	1067			tetradecanedioate	LC/MS neg	35669		HMDB00872		2.4	2.08	0.96	0.87	1.72	1.55		0.0085	0.0137	0.0222	0.0166	0.7302	0.5518	0.6321	0.9953	0.0986	0.1522	0.2004	0.2705		0.5919	0.8272	1.4204	0.7969	1.233		0	83	100	67	88		Lipid	Fatty Acid, Dicarboxylate	100001613	13185	821-38-5;	3970	257.2
	1068			hexadecanedioate	LC/MS neg	35678	C19615	HMDB00672		1.28	1.1	0.97	0.86	1.09	0.96		0.4516	0.195	0.7385	0.2059	0.9161	0.6025	0.6497	0.9953	0.9854	0.4924	0.5703	0.439		0.8437	0.9964	1.0829	0.9639	0.93		67	100	50	83	75		Lipid	Fatty Acid, Dicarboxylate	100001614	10459	505-54-4;	4650	285.2
	1077		Fatty Acid, Methyl Ester	palmitate, methyl ester	GC/MS	12091	C16995			1.7	2.67	0.86	1.58	1.73	3.17		0.5388	0.2166	0.9503	0.2493	0.5725	0.5155	0.7075	0.9953	0.5151	0.3508	0.6806	0.4744		0.8694	0.8521	1.4749	0.7317	2.3231		67	100	75	67	50		Lipid	Fatty Acid, Methyl Ester	939	8181	112-39-0;	1843.8	86.9
	1083			stearate, methyl ester	GC/MS	6097				1.17	1.11	1.3	0.95	1.71	1.25		0.9691	0.3263	0.6587	0.1915	0.603	0.5189	0.6705	0.9953	0.2351	0.2297	0.8944	0.5393		0.9858	0.6748	1.1569	0.8805	1.0979		83	50	75	50	50		Lipid	Fatty Acid, Methyl Ester	937	8201	112-61-8;	1946.4	73.9
	1099		Fatty Acid, Amide	stearamide	GC/MS	37487	C13846	HMDB34146		0.82	0.88	0.95	1.07	0.97	1.09		0.2972	0.1455	0.4294	0.139	0.4123	0.479	0.7422	0.9953	0.461	0.3315	0.8939	0.5393		1.2271	1.0434	1.0087	0.9898	1.0792		100	100	100	100	100		Lipid	Fatty Acid, Amide	100002105	31292	124-26-5;	2071	131
	1108		Fatty Acid, Amino	2-aminooctanoate	LC/MS pos	43343		HMDB00991		0.59	0.81	0.72	1.38	0.4	0.75		0.079	0.0579	0.5602	0.1669	0.2426	0.4055	0.0546	0.7152	0.0026	0.0258	0.2523	0.2867		1.1114	1.6472	0.6526	1.1913	0.8975		83	100	75	100	88		Lipid	Fatty Acid, Amino	100004227	69522	644-90-6;	3384	160.1
	1131		Fatty Acid Metabolism (also BCAA Metabolism)	butyrylglycine	LC/MS pos	31850		HMDB00808		0.88	0.43	0.86	0.49	1.31	0.75		0.3212	0.1537	0.0025	0.0042	0.3288	0.4582	0.0262	0.5326	0.4576	0.3315	0.2203	0.2782		1.6664	1.116	1.4624	0.956	0.7192		100	100	100	100	100		Lipid	Fatty Acid Metabolism (also BCAA Metabolism)	100001151	88412	20208-73-5 ;	2077	146.1
	1133			propionylcarnitine	LC/MS pos	32452	C03017	HMDB00824		0.47	0.62	2.87	1.33	1.33	0.62		0.0128	0.0176	0.0681	0.0357	0.1516	0.3593	0.8212	0.9953	0.227	0.2246	0.5838	0.4403		2.1109	0.7422	0.9889	2.1332	1.3153		100	83	100	100	100		Lipid	Fatty Acid Metabolism (also BCAA Metabolism)	100001162	107738	17298-37-2 ;	1589	218.2
	1138		Fatty Acid Metabolism(Acyl Glycine)	valerylglycine	LC/MS pos	36768		HMDB00927		0.51	0.42	1.03	0.82	0.98	0.78		0.0004	0.0014	1.2545e-05	9.1689e-05	0.8696	0.5873	0.2513	0.8846	0.8614	0.4553	0.1482	0.2495		1.8046	0.9375	0.9192	0.9649	0.7541		100	100	100	100	88		Lipid	Fatty Acid Metabolism(Acyl Glycine)	100001451	4737557	24003-66-5;	2824	160.1
	1139			hexanoylglycine	LC/MS neg	35436		HMDB00701		0.71	0.37	0.71	0.52	0.81	0.59		0.0647	0.0515	7.0131e-06	6.1109e-05	0.0537	0.2115	0.0655	0.7224	0.1482	0.1777	0.0213	0.1658		1.3282	1.1757	0.9475	0.8384	0.492		100	100	100	100	88		Lipid	Fatty Acid Metabolism(Acyl Glycine)	100001527	99463	24003-67-6;	2918	172.1
	1147		Fatty Acid Metabolism(Acyl Carnitine)	acetylcarnitine	LC/MS pos	32198	C02571	HMDB00201		1.65	4.69	2.48	2.84	3.3	3.78		0.8638	0.2996	0.4376	0.1395	0.1972	0.3849	0.4267	0.9412	0.1476	0.1777	0.394	0.3512		1.4209	0.7108	2.3439	1.7644	6.6674		100	100	100	100	100		Lipid	Fatty Acid Metabolism(Acyl Carnitine)	100000802	1	5080-50-2;	1203	204.2
	1148			hydroxybutyrylcarnitine*	LC/MS pos	43264		HMDB13127		0.74	0.81	1.71	1.1	1	0.64		0.0463	0.0401	0.0557	0.0317	0.0227	0.1287	0.4966	0.9755	0.7734	0.4341	0.0476	0.1966		1.2174	0.8937	0.8966	1.5268	0.9824		100	100	100	100	100		Lipid	Fatty Acid Metabolism(Acyl Carnitine)	100003926	53481617		1475	248.2
	1162		Carnitine Metabolism	deoxycarnitine	LC/MS pos	36747	C01181	HMDB01161		0.47	0.44	0.85	0.94	0.59	0.65		2.3945e-06	3.2784e-05	1.1724e-06	1.9993e-05	0.1556	0.3593	0.5178	0.9755	0.0001	0.0105	0.0038	0.1019		1.6585	1.3305	0.7834	1.1295	0.7338		100	100	100	100	100		Lipid	Carnitine Metabolism	100001662	134	6249-56-5;	759	146.1
	1163			carnitine	LC/MS pos	15500	C00318	HMDB00062		0.87	0.92	1.32	1.06	1.2	0.96		0.1207	0.0782	0.3574	0.1213	0.0146	0.1066	0.7012	0.9953	0.1486	0.1777	0.665	0.4665		1.1138	0.8068	0.9658	1.0626	1.0254		100	100	100	100	100		Lipid	Carnitine Metabolism	100000007	10917	461-05-2;	702	162.2
	1164			3-dehydrocarnitine*	LC/MS pos	32654	C02636	HMDB12154		0.17	0.2	1.94	1.16	1.11	0.67		8.8773e-08	1.8977e-06	1.1552e-06	1.9993e-05	0.0105	0.0935	0.4985	0.9755	0.6596	0.4009	0.0841	0.2121		5.073	0.7935	0.8845	1.5363	1.0246		100	100	100	100	100		Lipid	Carnitine Metabolism	100001508	6991982	10457-99-5;	1020	160.2
	1168		Ketone Bodies	3-hydroxybutyrate (BHBA)	GC/MS	542	C01089	HMDB00357		1.22	0.94	1.88	0.76	1.24	0.51		0.3818	0.1706	0.3371	0.1208	0.0258	0.1416	0.1582	0.8567	0.3327	0.2887	0.0154	0.16		0.9969	0.9815	1.2195	1.8463	0.9329		100	100	100	100	100		Lipid	Ketone Bodies	254	441	625-72-9;	1203.5	116.9
	1175		Fatty Acid, Monohydroxy	2-hydroxypalmitate	LC/MS neg	35675				0.26	0.19	0.8	0.74	1.2	1.11		0.0453	0.0398	0.0188	0.015	0.2272	0.3988	0.2038	0.8831	0.5549	0.362	0.6215	0.4564		4.0901	0.882	1.0622	0.7043	0.7811		83	83	88	33	75		Lipid	Fatty Acid, Monohydroxy	100001579	92836	764-67-0;	5508	271.3
	1176			2-hydroxystearate	LC/MS neg	17945	C03045			0.64	0.46	1.48	0.72	1.19	0.58		0.1027	0.0683	0.0138	0.0124	0.0143	0.1066	0.4727	0.9755	0.9559	0.4794	0.0055	0.1019		1.5924	0.8595	1.0188	1.2715	0.7333		100	100	75	100	88		Lipid	Fatty Acid, Monohydroxy	1239	69417	629-22-1;	5705	299.4
	1199			13-HODE + 9-HODE	LC/MS neg	37752				0.19	0.32	3.58	1.63	1.49	0.68		9.6888e-06	8.8766e-05	0.0006	0.0014	9.9851e-05	0.0058	0.154	0.8489	0.1681	0.1874	0.0841	0.2121		3.1566	0.4081	0.61	1.4595	0.9958		100	100	100	100	100		Lipid	Fatty Acid, Monohydroxy	100002196			5270	295.2
	1204		Fatty Acid, Dihydroxy	12,13-DiHOME	LC/MS neg	38395	C14829	HMDB04705		0.83	2.87	3.68	3.45	2.3	2.16		0.1243	0.0801	0.3006	0.1123	0.0065	0.079	0.0794	0.7504	0.0516	0.1119	0.5197	0.4182		1.161	0.4209	0.9674	1.5469	3.3366		100	100	88	100	100		Lipid	Fatty Acid, Dihydroxy	62	10236635	263399-35-5;	5137	313.4
	1274		Eicosanoid	12-HETE	LC/MS neg	37536		HMDB06111		0.67	0.47	3.25	0.7	3.24	0.69		0.147	0.0889	0.0491	0.0295	0.0017	0.0306	0.7955	0.9953	0.1143	0.1615	0.2032	0.2705		2.1119	0.4361	1.4125	1.4188	0.9842		100	100	100	100	100		Lipid	Eicosanoid	100002167		73837-14-6;	5295	319.3
	1285		Endocannabinoid	palmitoyl ethanolamide	LC/MS neg	38165	C16512	HMDB02100		0.37	0.38	0.98	1.05	0.95	1.02		2.1539e-05	0.0001	0.0002	0.0007	0.716	0.549	0.941	0.9953	0.4731	0.3365	0.8049	0.5155		2.3868	0.9234	0.8729	0.9009	0.9154		100	100	88	100	88		Lipid	Endocannabinoid	1489	4671	544-31-0;	6416	298.4
	1292			N-oleoyltaurine	LC/MS neg	39732				1.49	0.79	2.05	0.53	2.6	0.67		0.3732	0.1686	0.4174	0.136	0.7122	0.5479	0.0922	0.7612	0.0366	0.0978	0.7975	0.5148		0.9165	0.5253	1.3656	1.0778	0.7266		83	83	88	67	75		Lipid	Endocannabinoid	100003119	6437033	52514-04-2;	5599.9	388.3
	1294			N-palmitoyltaurine	LC/MS neg	39835				0.74	0.61	2.06	0.82	1.72	0.69		0.218	0.1177	0.1068	0.0511	0.0702	0.2382	0.8654	0.9953	0.287	0.2587	0.3103	0.3203		1.6073	0.6874	1.1836	1.4156	0.973		100	67	88	100	75		Lipid	Endocannabinoid	100003239		83982-06-3;	5556.8	362.4
	1296		Inositol Metabolism	myo-inositol	GC/MS	19934	C00137	HMDB00211		0.48	0.45	0.98	0.94	0.8	0.77		7.1222e-05	0.0004	0.0004	0.0011	0.7048	0.5479	0.5494	0.9838	0.0314	0.0897	0.0762	0.2111		1.7363	1.0512	0.842	1.0266	0.7893		100	100	100	100	100		Lipid	Inositol Metabolism	363	892	87-89-8;	1924.9	217
	1304			inositol 1-phosphate (I1P)	GC/MS	1481	C04006	HMDB00213		0.67	0.62	1.08	0.92	0.93	0.8		0.0206	0.0249	0.0215	0.0162	0.2952	0.4428	0.716	0.9953	0.3788	0.3059	0.1509	0.2503		1.3343	0.9617	0.8967	1.0361	0.8273		100	100	100	100	100		Lipid	Inositol Metabolism	370	440194	106032-59-1;	2057.8	318.1
	1323		Phospholipid Metabolism	choline	LC/MS pos	15506	C00114	HMDB00097		0.74	0.71	1.1	0.95	0.75	0.65		0.0754	0.0565	0.0684	0.0357	0.3635	0.4692	0.7957	0.9953	0.0701	0.1308	0.0341	0.1957		1.0631	1.0553	0.7875	1.1567	0.7506		100	100	100	100	100		Lipid	Phospholipid Metabolism	1256	305	67-48-1;	674	104.2
	1324			choline phosphate	LC/MS pos	34396	C00588	HMDB01565		0.9	1.03	1.23	1.15	0.94	0.89		0.3949	0.1741	0.8307	0.2267	0.7284	0.5518	0.3138	0.8846	0.4578	0.3315	0.9439	0.5549		1.0202	0.9719	0.9168	1.1912	1.0547		100	100	100	100	100		Lipid	Phospholipid Metabolism	267	1014	72556-74-2;	695	184.1
	1325			cytidine 5'-diphosphocholine	LC/MS pos	34418	C00307	HMDB01413		0.7	0.9	0.86	1.28	0.67	0.99		0.0584	0.0473	0.3182	0.1174	0.2229	0.3988	0.5194	0.9755	0.0279	0.0878	0.5793	0.4403		1.1448	1.2048	0.8041	1.0379	1.0263		100	100	88	100	100		Lipid	Phospholipid Metabolism	1220	13804	33818-15-4;	777	489.1
	1326			glycerophosphorylcholine (GPC)	LC/MS pos	15990	C00670	HMDB00086		2.83	3.55	1.03	1.25	0.81	0.99		0.0003	0.0011	3.7085e-05	0.0002	0.9854	0.6191	0.2443	0.8846	0.1949	0.2043	0.9396	0.5549		0.3479	1.2132	0.9851	1.2469	1.2353		100	100	100	100	100		Lipid	Phospholipid Metabolism	100000269	71920	28319-77-9;	694	258.1
	1329			ethanolamine	GC/MS	1497	C00189	HMDB00149		0.5	0.24	0.7	0.49	0.5	0.35		0.015	0.0198	6.5928e-05	0.0003	0.0836	0.2677	0.1082	0.8357	0.0107	0.0566	0.004	0.1019		1.4879	1.4877	0.7378	1.0485	0.3632		100	100	100	100	100		Lipid	Phospholipid Metabolism	420	700	141-43-5;	1304	174.1
	1330			phosphoethanolamine	GC/MS	1600	C00346	HMDB00224		0.59	0.7	0.99	1.19	0.62	0.75		0.0536	0.0446	0.1785	0.0746	0.7557	0.5552	0.3643	0.8846	0.0007	0.0152	0.1654	0.2623		1.3588	1.276	0.796	1.2606	0.9468		100	100	100	100	100		Lipid	Phospholipid Metabolism	1026	1015	1071-23-4;	1737.8	299.1
	1334		Lysolipid	1-myristoylglycerophosphocholine (14:0)	LC/MS pos	45453		HMDB10379		1.86	1.04	0.27	0.56	0.28	0.58		0.3915	0.1737	0.6785	0.1956	0.011	0.0946	0.3255	0.8846	0.0091	0.0537	0.0201	0.1658		0.6951	4.5858	1.2909	1.2555	0.7261		100	100	88	100	88		Lipid	Lysolipid	100001383	460604	20559-16-4;	5481	468.3
	1335			2-myristoylglycerophosphocholine*	LC/MS pos	35626				0.99	0.66	0.2	0.67	0.25	0.81		0.9726	0.3263	0.3668	0.1228	0.0024	0.0397	0.2501	0.8846	0.0039	0.0316	0.3793	0.3424		0.771	3.1038	0.7648	0.6325	0.5095		50	100	63	67	63		Lipid	Lysolipid	100001563			5450	468.3
	1339			1-palmitoylglycerophosphocholine (16:0)	LC/MS pos	33955				0.39	0.34	0.82	0.87	0.55	0.58		0.0336	0.0327	0.0109	0.0105	0.7263	0.5518	0.9148	0.9953	0.1352	0.1764	0.0963	0.2193		1.9649	1.3894	0.7627	1.1451	0.666		100	100	100	100	100		Lipid	Lysolipid	100001263	86554	17364-16-8;	5671	496.4
	1340			2-palmitoylglycerophosphocholine*	LC/MS pos	35253				0.37	0.36	0.51	0.96	0.33	0.61		0.0047	0.0096	0.0028	0.0046	0.262	0.4227	0.985	0.9953	0.0293	0.0878	0.0448	0.1957		1.8255	2.0807	0.6778	1.058	0.6503		100	100	88	100	88		Lipid	Lysolipid	100001562			5604	496.3
	1341			1-palmitoleoylglycerophosphocholine (16:1)*	LC/MS pos	33230				0.91	0.46	0.39	0.5	0.56	0.73		0.2995	0.1461	0.0156	0.0133	4.4755e-05	0.0058	0.2878	0.8846	0.0611	0.1221	0.133	0.2387		1.1328	1.8299	1.0324	0.7075	0.5186		100	100	88	100	88		Lipid	Lysolipid	100001511			5524	494.3
	1342			2-palmitoleoylglycerophosphocholine*	LC/MS pos	35819				1.03	0.28	0.11	0.27	0.27	0.69		0.3809	0.1706	0.0005	0.0012	7.5837e-05	0.0058	0.0611	0.7152	0.0068	0.0471	0.0703	0.2111		1.296	4.967	1.3312	0.524	0.364		100	100	88	100	88		Lipid	Lysolipid	100001561			5482	494.3
	1343			1-margaroylglycerophosphocholine (17:0)	LC/MS pos	33957		HMDB12108		0.17	0.16	0.3	0.97	0.16	0.5		0.0225	0.0262	0.0235	0.0172	0.6525	0.5357	0.956	0.9953	0.2779	0.2545	0.2506	0.2867		3.4371	3.6896	0.582	1.1253	0.5617		100	50	38	83	25		Lipid	Lysolipid	100001264		50930-23-9;	5750	510.4
	1345			1-stearoylglycerophosphocholine (18:0)	LC/MS pos	33961				0.36	0.25	0.74	0.72	0.4	0.39		0.0399	0.0366	0.0127	0.0116	0.96	0.6144	0.8146	0.9953	0.1329	0.1758	0.0322	0.1957		2.3245	2.0607	0.8278	1.5333	0.5919		100	100	100	100	100		Lipid	Lysolipid	100001271	497299	19420-57-6;	5844	524.4
	1346			2-stearoylglycerophosphocholine*	LC/MS pos	35255				0.38	0.19	0.29	0.5	0.32	0.55		0.1979	0.1119	0.0692	0.0359	0.4774	0.5035	0.3689	0.8846	0.4269	0.3244	0.3077	0.3203		3.7291	4.3759	1.4089	1.2894	0.7049		100	67	38	67	63		Lipid	Lysolipid	100001555	10208382		5780	524.4
	1347			1-oleoylglycerophosphocholine (18:1)	LC/MS pos	33960				0.46	0.2	0.37	0.43	0.43	0.51		0.0736	0.0558	0.0023	0.0039	0.168	0.3613	0.3865	0.8847	0.1443	0.1777	0.0496	0.2003		2.4352	2.5819	1.1202	0.9488	0.4792		100	100	88	100	100		Lipid	Lysolipid	100001272	16081932	19420-56-5;	5700	522.4
	1349			2-oleoylglycerophosphocholine*	LC/MS pos	35254				0.54	0.28	0.3	0.51	0.45	0.76		0.0543	0.045	0.0008	0.0016	0.0104	0.0935	0.2921	0.8846	0.0674	0.1271	0.2159	0.2764		1.6874	2.0066	0.9088	0.6109	0.4644		100	100	88	100	88		Lipid	Lysolipid	100001556			5640	522.4
	1350			1-linoleoylglycerophosphocholine (18:2n6)	LC/MS pos	34419	C04100			0.44	0.38	0.62	0.87	0.35	0.49		0.0309	0.0319	0.0187	0.015	0.1884	0.3753	0.9684	0.9953	0.0233	0.0837	0.0451	0.1957		1.4377	1.8195	0.6331	1.1328	0.5497		100	100	88	100	100		Lipid	Lysolipid	100001395	11988421		5574	520.4
	1351			2-linoleoylglycerophosphocholine*	LC/MS pos	35257				0.38	0.41	0.91	1.05	0.4	0.46		0.0232	0.0268	0.0278	0.0189	0.5957	0.5176	0.8199	0.9953	0.0273	0.0878	0.0446	0.1957		1.3585	1.3152	0.5228	1.2008	0.5513		100	100	88	100	100		Lipid	Lysolipid	100001557			5544	520.4
	1353			2-linolenoylglycerophosphocholine(18:3n3)*	LC/MS pos	45869				0.5	0.4	0.34	0.81	0.22	0.53		0.0248	0.0281	0.0081	0.0094	0.0469	0.2018	0.3612	0.8846	0.0078	0.0502	0.0884	0.2148		1.2662	2.8217	0.6273	0.9489	0.5059		100	100	63	83	63		Lipid	Lysolipid	100005357			5488.2	518.3
	1354			1-nonadecanoylglycerophosphocholine(19:0)*	LC/MS pos	44561				0.33	0.3	0.65	0.89	0.5	0.69		0.0055	0.0103	0.0029	0.0046	0.6436	0.533	0.9115	0.9953	0.3664	0.2985	0.5362	0.4283		2.4424	1.6303	0.8148	1.0518	0.7221		100	83	75	83	75		Lipid	Lysolipid	100005353		108273-88-7;	5917.4	538.5
	1356			1-arachidoylglycerophosphocholine (20:0)	LC/MS pos	45456		HMDB10390		0.2	0.14	0.49	0.67	0.23	0.31		0.001	0.0026	0.0004	0.0011	0.5282	0.5066	0.9689	0.9953	0.0441	0.1043	0.0326	0.1957		3.3179	2.9583	0.6696	1.4357	0.4503		100	100	50	100	63		Lipid	Lysolipid	100001384			6100	552.4
	1358			1-eicosenoylglycerophosphocholine (20:1n9)*	LC/MS pos	44560				0.49	0.24	0.33	0.48	0.34	0.49		0.0863	0.0605	0.0032	0.0049	0.5457	0.5111	0.0729	0.7284	0.4778	0.3377	0.0464	0.1957		1.865	2.7057	0.9084	0.8904	0.4405		100	83	75	83	13		Lipid	Lysolipid	100005352			5882.7	550.5
	1359			1-eicosatrienoylglycerophosphocholine (20:3)*	LC/MS pos	33821				0.79	0.7	0.63	0.88	0.86	1.21		0.2119	0.1166	0.1315	0.0606	0.7939	0.5598	0.9368	0.9953	0.7724	0.4341	0.7944	0.5144		1.1584	1.0688	0.9162	0.6709	0.8086		100	83	88	100	88		Lipid	Lysolipid	100001552			5600	546.4
	1360			2-eicosatrienoylglycerophosphocholine*	LC/MS pos	35884				0.71	0.58	0.45	0.82	0.47	0.85		0.0954	0.0652	0.0199	0.0157	0.0468	0.2018	0.7221	0.9953	0.0458	0.1056	0.2311	0.2787		1.2386	1.8679	0.8771	0.8408	0.7168		100	100	88	100	88		Lipid	Lysolipid	100001558			5565	546.3
	1361			1-arachidonoylglycerophosphocholine (20:4n6)*	LC/MS pos	33228	C05208			0.79	0.91	0.65	1.14	0.47	0.82		0.6603	0.2476	0.9071	0.2407	0.6919	0.5479	0.7036	0.9953	0.1279	0.1716	0.2291	0.2787		0.9811	1.6744	0.7798	1.0897	0.8896		83	100	100	100	100		Lipid	Lysolipid	100001551			5554	544.3
	1362			2-arachidonoylglycerophosphocholine*	LC/MS pos	35256				0.56	0.75	1.07	1.33	0.58	0.72		0.0852	0.06	0.1828	0.0757	0.6629	0.5385	0.5726	0.9953	0.095	0.1516	0.1741	0.2665		1.0923	1.0663	0.6137	1.1367	0.815		100	100	100	100	100		Lipid	Lysolipid	100001554			5524	544.3
	1366			2-docosapentaenoylglycerophosphocholine (22:5n3)*	LC/MS pos	37366				1.25	0.67	0.3	0.53	0.46	0.82		0.9743	0.3263	0.0695	0.0359	0.0056	0.0745	0.1973	0.8794	0.0477	0.1072	0.2058	0.2705		0.9327	2.527	1.1681	0.7591	0.621		100	100	75	100	88		Lipid	Lysolipid	100002066			5532	570.3
	1367			1-docosahexaenoylglycerophosphocholine (22:6n3)*	LC/MS pos	33822				0.58	0.61	0.82	1.04	0.74	0.95		0.0558	0.0459	0.0748	0.0379	0.8041	0.5598	0.9475	0.9953	0.6218	0.3922	0.3657	0.3424		1.4704	1.1516	0.8562	0.9398	0.8926		100	83	100	100	75		Lipid	Lysolipid	100001566			5518	568.4
	1368			2-docosahexaenoylglycerophosphocholine*	LC/MS pos	35883				0.32	0.34	0.92	1.07	0.46	0.53		0.0057	0.0105	0.006	0.0077	0.7498	0.5548	0.7853	0.9953	0.0284	0.0878	0.0533	0.2003		1.8227	1.2819	0.5884	1.1844	0.628		100	100	88	100	100		Lipid	Lysolipid	100001565			5507	568.3
	1371			1-palmitoylplasmenylethanolamine*	LC/MS neg	39270				1.18	0.72	2.3	0.61	2.95	0.78		0.9245	0.3171	0.2681	0.1028	0.0216	0.1274	0.2741	0.8846	0.0146	0.0679	0.4306	0.3717		1.1455	0.4575	1.3506	1.05	0.823		83	17	88	100	63		Lipid	Lysolipid	100003000			6153	436.4
	1376			1-palmitoylglycerophosphoethanolamine	LC/MS neg	35631		HMDB11503		0.52	0.25	0.96	0.47	1.03	0.51		0.0344	0.0332	0.0008	0.0016	0.5312	0.5066	0.0952	0.7654	0.4929	0.3419	0.0411	0.1957		2.2261	1.1276	1.1638	1.087	0.5511		100	100	100	100	100		Lipid	Lysolipid	100001567	9547069		5940	452.3
	1377			2-palmitoylglycerophosphoethanolamine*	LC/MS neg	35688				0.66	0.33	1.01	0.5	1.2	0.59		0.1003	0.0673	0.001	0.0018	0.7674	0.5589	0.1436	0.8433	0.8782	0.459	0.1281	0.2355		2.1659	1.1821	1.4199	1.1931	0.7081		100	100	100	100	75		Lipid	Lysolipid	100001652			5790	452.3
	1379			1-stearoylglycerophosphoethanolamine	LC/MS neg	34416		HMDB11130		1.02	0.53	1.79	0.53	1.75	0.52		0.6282	0.2413	0.054	0.0312	0.1231	0.3352	0.2272	0.8846	0.4346	0.3283	0.0677	0.2111		1.6291	0.9457	1.6552	1.6881	0.8713		100	100	100	100	100		Lipid	Lysolipid	100001461	9547068	69747-55-3;	6200	480.4
	1381			1-oleoylglycerophosphoethanolamine	LC/MS neg	35628		HMDB11506		0.91	0.46	1.25	0.51	1.8	0.74		0.4694	0.1976	0.0214	0.0162	0.5883	0.5158	0.1404	0.8433	0.2926	0.2612	0.2523	0.2867		1.8311	0.9213	1.6572	1.1518	0.848		100	100	100	100	100		Lipid	Lysolipid	100001569	9547071	89576-29-4;	5928	478.3
	1382			2-oleoylglycerophosphoethanolamine*	LC/MS neg	35687				0.93	0.53	0.82	0.58	1.22	0.86		0.6016	0.2346	0.0214	0.0162	0.1255	0.3352	0.0888	0.7612	0.7993	0.44	0.3317	0.333		1.4614	1.1114	1.3569	0.9088	0.7812		100	100	88	100	75		Lipid	Lysolipid	100001651			5848	478.3
	1383			1-palmitoleoylglycerophosphoethanolamine*	LC/MS neg	34565				1.49	0.39	0.53	0.26	1.1	0.55		0.994	0.3295	0.0086	0.0096	0.0203	0.1241	0.0709	0.7284	0.3654	0.2985	0.0688	0.2111		1.0239	1.39	1.5295	0.7344	0.4018		100	100	75	100	75		Lipid	Lysolipid	100001784			5661	450.4
	1385			1-linoleoylglycerophosphoethanolamine*	LC/MS neg	32635		HMDB11507		0.76	0.38	1.02	0.49	0.68	0.33		0.1316	0.084	0.0016	0.0027	0.778	0.5598	0.3065	0.8846	0.0617	0.1221	0.0023	0.1019		1.1027	1.2401	0.8372	1.263	0.4138		100	100	100	100	88		Lipid	Lysolipid	100001570			5725	476.3
	1386			2-linoleoylglycerophosphoethanolamine*	LC/MS neg	36593				0.49	0.27	1.22	0.55	0.59	0.26		0.0264	0.029	0.0005	0.0011	0.9877	0.6191	0.542	0.9838	0.0378	0.098	0.009	0.1246		1.6008	1.3477	0.7911	1.6505	0.4365		100	100	100	100	88		Lipid	Lysolipid	100001776			5650	476.4
	1389			1-arachidonoylglycerophosphoethanolamine*	LC/MS neg	35186		HMDB11517		1.2	0.65	1.06	0.54	1.08	0.55		0.7229	0.2634	0.1201	0.0564	0.9466	0.6095	0.307	0.8846	0.4855	0.34	0.0735	0.2111		1.0515	1.1627	1.2579	1.2351	0.6846		100	100	100	100	100		Lipid	Lysolipid	100001571			5731	500.3
	1390			2-arachidonoylglycerophosphoethanolamine*	LC/MS pos	34656				0.77	0.69	0.93	0.9	0.65	0.63		0.1981	0.1119	0.1469	0.0657	0.4498	0.4933	0.9232	0.9953	0.1194	0.1638	0.119	0.2307		1.0461	1.2353	0.8028	1.1509	0.724		100	100	100	100	100		Lipid	Lysolipid	100001674			5525	502.3
	1391			2-docosapentaenoylglycerophosphoethanolamine*	LC/MS pos	34875				0.45	0.45	0.98	1.02	0.5	0.52		0.02	0.0244	0.0192	0.0152	0.918	0.6025	0.8364	0.9953	0.0499	0.1096	0.0443	0.1957		1.4966	1.3416	0.669	1.3122	0.6792		100	100	100	100	88		Lipid	Lysolipid	100002065			5548	528.2
	1392			2-docosahexaenoylglycerophosphoethanolamine*	LC/MS pos	34258				0.37	0.38	0.94	1.04	0.49	0.54		0.0137	0.0182	0.0161	0.0135	0.5836	0.5157	0.979	0.9953	0.0392	0.1002	0.0706	0.2111		1.711	1.2878	0.6278	1.2057	0.653		100	100	88	100	100		Lipid	Lysolipid	100002061			5512	526.2
	1395			2-eicosapentaenoylglycerophosphoethanolamine*	LC/MS pos	43254				0.16	0.14	0.45	0.85	0.22	0.42		0.0002	0.0007	1.0505e-05	8.2679e-05	0.0199	0.1241	0.9644	0.9953	0.0009	0.0158	0.0033	0.1019		2.9787	2.1241	0.4737	0.9539	0.4041		100	100	75	100	75		Lipid	Lysolipid	100004564			5448	500.1
	1396			1-docosahexaenoylglycerophosphoethanolamine*	LC/MS neg	44633				0.81	0.52	1.41	0.64	1.16	0.53		0.2028	0.1133	0.0421	0.0256	0.0648	0.228	0.4533	0.9611	0.614	0.3897	0.0456	0.1957		1.3802	0.9712	1.1229	1.3652	0.72		100	100	100	100	100		Lipid	Lysolipid	100002060			5650	524.3
	1399			1-palmitoylglycerophosphoinositol*	LC/MS neg	35305				0.48	0.22	1.08	0.44	1.1	0.46		0.0171	0.022	0.0007	0.0015	0.6593	0.5374	0.0233	0.5286	0.987	0.4924	0.0752	0.2111		2.6977	1.1846	1.3075	1.274	0.5805		100	100	100	100	100		Lipid	Lysolipid	100001655			5573	571.3
	1402			1-stearoylglycerophosphoinositol	LC/MS neg	19324				0.78	0.48	1.45	0.62	1.38	0.59		0.255	0.1317	0.0283	0.0191	0.2042	0.3889	0.2401	0.8846	0.6436	0.3976	0.0922	0.2193		1.6305	0.924	1.2738	1.3391	0.7882		100	100	100	100	100		Lipid	Lysolipid	100000656		796963-93-4;	5800	599.4
	1403			2-stearoylglycerophosphoinositol*	LC/MS neg	39223				0.88	0.55	1.29	0.63	1.5	0.73		0.3252	0.1545	0.0091	0.0097	0.0957	0.2807	0.1802	0.8704	0.2855	0.2586	0.1042	0.2193		1.4197	0.8295	1.2483	1.0681	0.7842		100	100	100	100	100		Lipid	Lysolipid	100003008			5725	599.4
	1406			1-linoleoylglycerophosphoinositol*	LC/MS neg	36594				0.43	0.36	2.49	0.84	1.14	0.38		0.0051	0.01	0.0007	0.0015	0.0075	0.0866	0.9358	0.9953	0.6597	0.4009	0.0056	0.1019		1.9194	0.7186	0.8174	1.7905	0.6886		100	100	88	100	75		Lipid	Lysolipid	100001778			5487	595.3
	1410			1-arachidonoylglycerophosphoinositol*	LC/MS neg	34214				1.13	0.78	1.52	0.69	1.73	0.78		0.9556	0.3251	0.1852	0.0764	0.01	0.0935	0.2605	0.8846	0.1127	0.1605	0.1971	0.2705		1.1266	0.737	1.2739	1.1217	0.8788		100	100	100	100	100		Lipid	Lysolipid	100001654			5479	619.4
	1411			2-arachidonoylglycerophosphoinositol*	LC/MS neg	38077				1.07	0.86	2.24	0.81	1.85	0.67		0.7408	0.2677	0.3933	0.1289	0.0468	0.2018	0.6637	0.9953	0.25	0.238	0.2481	0.2867		1.1992	0.6907	1.2773	1.5497	1.0339		100	100	100	100	100		Lipid	Lysolipid	100002470			5456	619.3
	1412			1-stearoylglycerophosphoserine*	LC/MS neg	45966				0.4	0.21	1.77	0.51	1.35	0.39		0.0093	0.0142	0.0003	0.0008	0.4859	0.5035	0.2392	0.8846	0.9933	0.4929	0.0939	0.2193		3.283	0.9785	1.3197	1.728	0.6795		100	100	100	100	100		Lipid	Lysolipid	100004327	9547101		5798.7	524.4
	1423			1-palmitoylglycerophosphoglycerol*	LC/MS neg	45970				3.02	1.84	1.53	0.61	3.12	1.25		0.0018	0.0046	0.1298	0.0601	0.4573	0.4933	0.0855	0.7612	0.0007	0.0152	0.5767	0.4403		0.8176	0.7904	2.4655	1.2086	1.5058		100	100	100	100	100		Lipid	Lysolipid	100005717	3300276		5549.7	483.4
	1425			1-palmitoylglycerophosphoserine*	LC/MS neg	46130				0.4	0.16	1.37	0.4	1.41	0.41		0.0037	0.0081	2.3231e-06	3.3957e-05	0.8888	0.5934	0.0341	0.6261	0.6993	0.4141	0.1695	0.2665		3.8658	1.0994	1.5464	1.5054	0.6224		100	100	100	100	88		Lipid	Lysolipid	100005805	9547100		5567.3	496.3
	1426			1-stearoylglycerophosphoglycerol	LC/MS neg	34437				2.92	2.15	3.17	0.74	3.54	0.82		0.0303	0.0319	0.0643	0.0342	0.0179	0.1185	0.5355	0.9829	0.0126	0.0633	0.5849	0.4403		0.6067	0.501	1.7741	1.5892	1.3072		67	67	75	100	88		Lipid	Lysolipid	100001462			5826	511.4
	1428			1-oleoylglycerophosphoglycerol*	LC/MS neg	45968				1.01	5.66	0.7	5.62	1.34	10.81		0.47	0.1976	0.154	0.0677	0.0966	0.2807	0.0736	0.7284	0.5492	0.3615	0.0407	0.1957		1.1977	0.9003	1.2069	0.6274	6.782		100	83	13	50	63		Lipid	Lysolipid	100005716			5586.8	509.5
	1430		Glycerolipid Metabolism	glycerol	GC/MS	15122	C00116	HMDB00131		4.09	4.56	1.63	1.12	3.27	2.25		0.0005	0.0016	0.0051	0.0068	0.1724	0.3627	0.8312	0.9953	0.0014	0.0184	0.1549	0.2503		0.4443	0.5553	1.8152	0.9026	2.0264		100	100	100	100	100		Lipid	Glycerolipid Metabolism	1254	753	56-81-5;	1311	205
	1431			glycerol 3-phosphate (G3P)	GC/MS	15365	C00093	HMDB00126		0.84	1.72	1.73	2.05	0.88	1.04		0.5071	0.2083	0.3329	0.1204	0.1774	0.3627	0.1354	0.8433	0.328	0.2873	0.8078	0.5155		0.9779	0.9305	0.8217	1.6128	1.6836		100	100	100	100	100		Lipid	Glycerolipid Metabolism	100000258	754	29849-82-9;	1719.7	357.1
	1440		Monoacylglycerol	1-palmitoylglycerol (1-monopalmitin)	GC/MS	21127				2.76	3.55	1.19	1.29	3.87	4.17		0.4645	0.1976	0.5611	0.1669	0.3295	0.4582	0.9584	0.9953	0.1628	0.1863	0.3952	0.3512		1.197	0.8548	3.3052	1.0192	4.2548		100	100	100	100	100		Lipid	Monoacylglycerol	100000827	14900	542-44-9;	2119.5	371.3
	1441			2-palmitoylglycerol (2-monopalmitin)	GC/MS	33419				2.84	3.19	1.28	1.12	2.87	2.52		0.4559	0.1958	0.3035	0.1129	0.1554	0.3593	0.8058	0.9953	0.4438	0.3312	0.6066	0.4485		0.7234	0.7162	2.057	0.9138	2.3056		33	17	13	67	25		Lipid	Monoacylglycerol	100001048	123409	23470-00-0;	2108	129
	1443			1-stearoylglycerol (1-monostearin)	GC/MS	21188	D01947			0.96	1.08	1.27	1.12	1.21	1.07		0.6112	0.2376	0.7124	0.2019	0.0841	0.2677	0.9244	0.9953	0.7988	0.44	0.5447	0.4303		1.1882	0.9447	1.1453	1.2007	1.2848		100	100	100	100	100		Lipid	Monoacylglycerol	100000932	24699	123-94-4;31566-31-1;	2186.6	399.4
	1445			1-oleoylglycerol (1-monoolein)	LC/MS pos	21184		HMDB11567		1.62	0.84	1.05	0.52	1.82	0.9		0.8475	0.297	0.3565	0.1213	0.4255	0.4846	0.3648	0.8846	0.4456	0.3312	0.2856	0.3125		1.1448	1.0196	1.857	1.0749	0.9647		100	100	100	100	88		Lipid	Monoacylglycerol	100000924	5283468	111-03-5;	5821	374.1
	1447			1-linoleoylglycerol (1-monolinolein)	LC/MS neg	27447				1.23	1.78	4	1.45	2.3	0.84		0.9847	0.3289	0.1469	0.0657	0.0302	0.1523	0.1214	0.8433	0.8327	0.4471	0.6886	0.4754		1.4962	0.7971	1.8334	3.1883	2.666		100	100	75	100	100		Lipid	Monoacylglycerol	100001040	5283469	2277-28-3;	6226	279.2
	1448			2-linoleoylglycerol (2-monolinolein)	GC/MS	32536		HMDB11538		2.1	5.71	1.24	2.72	2.1	4.62		0.5277	0.2147	0.4559	0.1444	0.2954	0.4428	0.773	0.9953	0.52	0.3515	0.6987	0.4778		0.6611	0.6608	1.3874	0.8168	3.7772		33	33	13	50	25		Lipid	Monoacylglycerol	100000987	5365676	3443-82-1;	2169	408.3
	1455			1-docosahexaenoylglycerol (1-monodocosahexaenoin)	LC/MS neg	35153				1.57	3.5	3.55	2.23	1.91	1.2		0.035	0.0335	8.3834e-05	0.0004	0.0463	0.2018	0.0002	0.0757	0.0006	0.0152	0.2445	0.2867		0.7076	0.5806	1.1118	2.0604	2.4782		100	100	100	100	100		Lipid	Monoacylglycerol	100001481			6180	415.3
	1460		Diacylglycerol	1,2-dipalmitoylglycerol	GC/MS	35727		HMDB07098		1.56	0.76	0.81	0.49	1.63	0.97		0.2005	0.1128	0.2143	0.086	0.3978	0.4788	0.0146	0.4445	0.13	0.1733	0.4857	0.3981		1.0976	1.0543	1.7142	0.858	0.8328		100	100	100	100	100		Lipid	Diacylglycerol	850	99931	40290-32-2;	2600	313.3
	1461			1,3-dipalmitoylglycerol	GC/MS	35728				0.64	0.7	0.93	1.09	1.08	1.27		0.1718	0.1011	0.2057	0.0832	0.8597	0.5857	0.7076	0.9953	0.6222	0.3922	0.9614	0.5596		1.5458	0.9099	0.9854	0.8496	1.0761		100	100	100	100	100		Lipid	Diacylglycerol	1730	68149	26657-95-4 ;	2637	371.3
	1464		Sphingolipid Metabolism	sphinganine	LC/MS pos	17769	C00836	HMDB00269		0.96	0.69	0.66	0.72	0.65	0.7		0.529	0.2147	0.0607	0.0332	0.0538	0.2115	0.3138	0.8846	0.0671	0.1271	0.1057	0.2193		0.9795	1.4617	0.9435	0.9637	0.6782		100	100	88	100	88		Lipid	Sphingolipid Metabolism	313	3126	3102-56-5;	5175	302.3
	1467			palmitoyl sphingomyelin	GC/MS	37506				0.91	1.08	1.19	1.19	0.98	0.98		0.2163	0.1177	0.5037	0.1538	0.0192	0.124	0.1247	0.8433	0.716	0.4162	0.7158	0.4808		1.0184	0.9425	0.9238	1.1225	1.1034		100	100	100	100	100		Lipid	Sphingolipid Metabolism	100002107	9939941	6254-89-3;	2524	311.3
	1468			stearoyl sphingomyelin	GC/MS	19503	C00550	HMDB01348		1.35	1.19	0.69	0.88	0.85	1.08		0.0839	0.0597	0.6711	0.194	0.0529	0.2115	0.3834	0.8847	0.161	0.1863	0.8846	0.5393		0.7715	1.2338	1.0445	0.848	0.9191		100	100	100	100	100		Lipid	Sphingolipid Metabolism	1538	6453725	85187-10-6;85187-10-6 ;	2645	311.3
	1473			sphingosine	LC/MS pos	17747	C00319	HMDB00252		1.13	0.96	0.55	0.85	0.52	0.81		0.6534	0.2459	0.4589	0.1449	0.0746	0.2475	0.8452	0.9953	0.096	0.1518	0.252	0.2867		0.8088	1.7539	0.9164	0.9609	0.7804		100	100	100	100	100		Lipid	Sphingolipid Metabolism	297	5353955	123-78-4;	5197	300.2
	1496		Sterol	cholesterol	GC/MS	63	C00187	HMDB00067		0.73	0.54	0.99	0.74	0.75	0.56		0.019	0.0235	2.1453e-05	0.0001	0.736	0.5518	0.0801	0.7504	0.0299	0.0878	0.0039	0.1019		1.1493	1.1098	0.8363	1.0986	0.6191		100	100	100	100	100		Lipid	Sterol	266	11025495	57-88-5;	2316.9	329.3
	1499			7-alpha-hydroxycholesterol	GC/MS	35692	C03594	HMDB01496		0.32	0.32	1	1	1	1		0.0493	0.0419	0.0493	0.0295										1.0505	0.334	0.334	0.334	0.334		83	0	0	0	0		Lipid	Sterol	100001602	107722	566-27-8;	2300	456.2
	1500			7-beta-hydroxycholesterol	GC/MS	35092		HMDB06119		0.61	0.61	1	1	1	1		0.0277	0.0299	0.0277	0.0189										1.1218	0.6898	0.6898	0.6898	0.6898		100	0	0	0	0		Lipid	Sterol	100001095	473141	566-27-8;	2340	456.4
	1509			cholestanol	GC/MS	21131	C12978	HMDB00908		1.52	1.48	1.17	0.97	1.09	0.91		0.0329	0.0326	0.0146	0.0129	0.7575	0.5552	0.9665	0.9953	0.8064	0.4412	0.8714	0.5357		0.7189	0.9984	1.0899	1.1686	1.0608		33	100	88	67	88		Lipid	Sterol	100000859	6665	80-97-7;	2320.8	215.2
	1577		Steroid	corticosterone	LC/MS pos	5983	C02140	HMDB01547		0.69	0.54	3.17	0.78	1.08	0.26		0.3163	0.1522	0.1045	0.0506	0.2752	0.4334	0.4343	0.9523	0.9212	0.4721	0.1456	0.2491		1.3772	0.8815	0.9528	2.7936	0.7388		83	100	63	83	75		Lipid	Steroid	272	5753	50-22-6;	4856	347.2
	1642		Primary Bile Acid Metabolism	cholate	LC/MS neg	22842	C00695	HMDB00619		0.94	0.96	0.36	1.01	0.44	1.23		0.9356	0.32	0.4861	0.1512	0.4707	0.5035	0.4936	0.9755	0.6904	0.4129	0.7872	0.5127		1.5227	3.2932	1.4371	1.1826	1.4565		100	100	100	100	100		Lipid	Primary Bile Acid Metabolism	136	221493	81-25-4;	5148	407.4
	1644			taurocholate	LC/MS neg	18497	C05122	HMDB00036		0.96	1	1.16	1.04	1.23	1.1		0.8523	0.2979	0.8533	0.2316	0.5567	0.5111	0.9552	0.9953	0.1457	0.1777	0.6483	0.4662		1.0783	0.8464	1.0381	0.98	1.0796		100	100	100	100	100		Lipid	Primary Bile Acid Metabolism	1648	6675	145-42-6;	5122	514.3
	1645			chenodeoxycholate	LC/MS neg	37789	C02528	HMDB00518		1.34	0.99	1.3	0.74	1.21	0.69		0.5261	0.2147	0.9814	0.2562	0.6658	0.539	0.4988	0.9755	0.8586	0.4553	0.3801	0.3424		0.9698	1.0689	1.2967	1.3864	0.9628		100	100	100	100	88		Lipid	Primary Bile Acid Metabolism	1123	10133	474-24-9;474-25-9;	5250	391.4
	1647			taurochenodeoxycholate	LC/MS neg	18494	C05465	HMDB00951		1.32	1.31	1.22	1	1.31	1.07		0.2515	0.1306	0.2297	0.0907	0.9352	0.6081	0.9604	0.9953	0.2466	0.2363	0.5187	0.4182		0.9706	0.9747	1.2776	1.1898	1.2741		100	100	100	100	100		Lipid	Primary Bile Acid Metabolism	1629	387316	6009-98-9;	5218	498.3
	1648			beta-muricholate	LC/MS neg	31885	C17726	HMDB00415		0.57	0.39	0.28	0.69	0.29	0.7		0.2188	0.1177	0.0582	0.0325	0.2031	0.3889	0.2252	0.8846	0.2331	0.2289	0.2856	0.3125		1.8376	3.6845	1.051	1.0244	0.7209		100	100	100	100	100		Lipid	Primary Bile Acid Metabolism	100001066	5283853	2393-59-1;	4787	407.4
	1649			alpha-muricholate	LC/MS neg	34092	C17647	HMDB00506		1.24	1.03	1.09	0.83	1.14	0.87		0.8055	0.2862	0.5184	0.1565	0.4829	0.5035	0.4557	0.9611	0.4883	0.34	0.452	0.3849		1.0083	1.092	1.2503	1.1944	1.0342		100	100	100	100	100		Lipid	Primary Bile Acid Metabolism	100001280	3083761	2393-58-0;	4763	407.4
	1652			tauro(alpha + beta)muricholate	LC/MS neg	43167				1.06	1.02	0.78	0.96	1.18	1.45		0.9616	0.3263	0.8671	0.2347	0.3114	0.4522	0.9236	0.9953	0.5974	0.3817	0.2089	0.2722		1.1238	1.0163	1.196	0.7947	1.1514		100	100	100	100	100		Lipid	Primary Bile Acid Metabolism	100004515			4743.7	514.4
	1653		Secondary Bile Acid Metabolism	deoxycholate	LC/MS neg	1114	C04483	HMDB00626		2.03	1.5	0.55	0.74	0.8	1.07		0.2653	0.135	0.6934	0.1987	0.3013	0.4431	0.506	0.9755	0.5058	0.3469	0.6762	0.4728		0.5554	1.4075	1.1277	0.7811	0.8354		67	100	75	83	38		Lipid	Secondary Bile Acid Metabolism	302	222528	83-44-3;	5268	391.4
	1655			taurodeoxycholate	LC/MS neg	12261	C05463	HMDB00896		1.33	1.39	1.15	1.05	0.87	0.79		0.618	0.2387	0.6485	0.1896	0.8323	0.5704	0.9961	0.9983	0.4594	0.3315	0.4219	0.3679		0.8777	1.346	1.1684	1.5532	1.2218		100	100	100	100	100		Lipid	Secondary Bile Acid Metabolism	1668	2733768	207737-97-1;	5243	498.3
	1656			6-beta-hydroxylithocholate	LC/MS neg	36807	C15515	HMDB00811		1.46	1.02	0.47	0.7	0.51	0.76		0.2698	0.1357	0.9994	0.2602	0.2181	0.3988	0.2555	0.8846	0.2839	0.2584	0.4393	0.377		0.7411	2.1295	1.0843	0.9914	0.7539		100	100	100	100	88		Lipid	Secondary Bile Acid Metabolism	100001625	5283821	668-49-5;	4826	391.3
	1661			taurolithocholate	LC/MS neg	31889	C02592	HMDB00722		1.42	1.58	1.21	1.11	1.11	1.02		0.0264	0.029	0.0914	0.0447	0.576	0.5157	0.894	0.9953	0.4743	0.3365	0.9483	0.5549		0.7813	0.9959	1.1104	1.2073	1.2325		83	83	100	83	100		Lipid	Secondary Bile Acid Metabolism	100001065	10595	516-90-5 ;	5328	482.4
	1666			tauroursodeoxycholate	LC/MS neg	39378		HMDB00874		1.46	1.77	0.87	1.21	1.01	1.4		0.1869	0.109	0.0296	0.0197	0.4383	0.4933	0.1875	0.8794	0.9914	0.4929	0.1902	0.2705		0.8182	1.1827	1.1943	1.0336	1.4458		100	100	100	100	100		Lipid	Secondary Bile Acid Metabolism	100002912	9848818	14605-22-2;	5002.6	498.4
	1674			taurohyocholate	LC/MS neg	42603				0.76	0.51	1.3	0.67	2.05	1.06		0.2159	0.1177	0.0154	0.0133	0.6279	0.5285	0.3965	0.9003	0.0751	0.136	0.548	0.4303		1.1658	0.4302	0.8834	0.5602	0.5942		100	17	50	17	75		Lipid	Secondary Bile Acid Metabolism	100004084			5000	514.3
	1676			taurohyodeoxycholic acid	LC/MS neg	43588				1.05	1.02	0.82	0.97	1.15	1.36		0.7256	0.2636	0.9555	0.25	0.4983	0.5056	0.7652	0.9953	0.9304	0.473	0.2547	0.2867		1.2068	1.1066	1.2713	0.9058	1.2324		100	100	100	67	100		Lipid	Secondary Bile Acid Metabolism	100003869	119046	38411-85-7;	5050	498.5
	2057	Nucleotide	Purine Metabolism, (Hypo)Xanthine/Inosine containing	inosine 5'-monophosphate (IMP)	LC/MS pos	2133	C00130	HMDB00175		0.81	0.85	1.23	1.04	1.27	1.08		0.7853	0.2806	0.8439	0.2297	0.8637	0.5857	0.9296	0.9953	0.7629	0.4327	0.8693	0.5357		1.1762	0.7519	0.9572	0.9277	0.9982		83	100	75	83	88		Nucleotide	Purine Metabolism, (Hypo)Xanthine/Inosine containing	362	8582	4691-65-0;	1310	349
	2058			inosine	LC/MS neg	1123	C00294	HMDB00195		0.79	0.86	0.98	1.09	0.84	0.93		0.0098	0.0144	0.1861	0.0765	0.7112	0.5479	0.6879	0.9953	0.0295	0.0878	0.6544	0.4662		1.0617	1.0028	0.8416	0.9866	0.9171		100	100	100	100	100		Nucleotide	Purine Metabolism, (Hypo)Xanthine/Inosine containing	361	6021	58-63-9;	1600	267.2
	2059			hypoxanthine	LC/MS neg	3127	C00262	HMDB00157		0.91	0.78	1.04	0.86	0.78	0.64		0.3732	0.1686	0.2232	0.0885	0.973	0.6159	0.8534	0.9953	0.1815	0.1935	0.1012	0.2193		0.99	1.1658	0.9053	1.2164	0.7742		100	100	100	100	88		Nucleotide	Purine Metabolism, (Hypo)Xanthine/Inosine containing	171	790	68-94-0;	1313	135.1
	2060			xanthine	LC/MS pos	3147	C00385	HMDB00292		0.86	0.77	1.08	0.89	0.81	0.67		0.2502	0.1306	0.2162	0.0864	0.4479	0.4933	0.5472	0.9838	0.1646	0.1872	0.141	0.2482		0.9838	1.0482	0.8466	1.132	0.7551		100	100	100	100	100		Nucleotide	Purine Metabolism, (Hypo)Xanthine/Inosine containing	1004	1188	69-89-6;	1430	153.1
	2062			xanthosine	LC/MS pos	15136	C01762	HMDB00299		0.61	0.56	0.78	0.91	0.7	0.8		0.0129	0.0176	0.0272	0.0189	0.175	0.3627	0.5505	0.9838	0.0736	0.1357	0.2208	0.2782		1.3031	1.1491	0.8001	0.9013	0.7251		100	100	100	100	100		Nucleotide	Purine Metabolism, (Hypo)Xanthine/Inosine containing	100000299	64959	146-80-5;	1785	285
	2067			urate	GC/MS	1604	C00366	HMDB00289		0.92	0.9	1.59	0.99	1.2	0.74		0.6257	0.241	0.494	0.1532	0.1164	0.3219	0.7722	0.9953	0.4159	0.3209	0.2513	0.2867		1.0919	0.833	0.9997	1.3284	0.9855		100	100	100	100	100		Nucleotide	Purine Metabolism, (Hypo)Xanthine/Inosine containing	1134	1175	69-93-2;120K5305;	1928	441.2
	2068			allantoin	GC/MS	1107	C02350	HMDB00462		0.86	0.62	1.32	0.72	1.08	0.59		0.371	0.1686	0.065	0.0343	0.189	0.3753	0.1403	0.8433	0.6856	0.4113	0.0602	0.2111		1.1917	0.9509	1.0308	1.2556	0.74		100	100	100	100	100		Nucleotide	Purine Metabolism, (Hypo)Xanthine/Inosine containing	1002	204	97-59-6;	1809.8	518.3
	2073		Purine Metabolism, Adenine containing	adenosine 5'-monophosphate (AMP)	LC/MS pos	32342	C00020	HMDB00045		1.07	0.98	0.88	0.91	1.24	1.28		0.6356	0.2427	0.7253	0.2044	0.4411	0.4933	0.7737	0.9953	0.9156	0.4707	0.3513	0.3342		1.0146	0.8783	1.0888	0.7733	0.9932		100	100	100	100	100		Nucleotide	Purine Metabolism, Adenine containing	209	6083	149022-20-8;	1210	348.1
	2074			adenosine 3'-monophosphate (3'-AMP)	LC/MS pos	35142	C01367	HMDB03540		0.5	0.5	1.12	1	0.91	0.81		0.0007	0.0019	9.5424e-05	0.0004	0.5318	0.5066	0.9003	0.9953	0.6377	0.3966	0.2242	0.2787		1.6297	0.8919	0.8144	1.0013	0.8105		100	100	100	100	100		Nucleotide	Purine Metabolism, Adenine containing	100001449	41211	84-21-9;	1451	348.1
	2075			adenosine 2'-monophosphate (2'-AMP)	LC/MS pos	36815	C00946	HMDB11617		1.22	0.9	1.39	0.74	1.43	0.76		0.9738	0.3263	0.4376	0.1395	0.3349	0.4582	0.5206	0.9755	0.5827	0.3769	0.3701	0.3424		1.1037	0.9395	1.3446	1.302	0.9896		100	100	100	100	100		Nucleotide	Purine Metabolism, Adenine containing	100001694	94136	130-49-4;	1625	348.1
	2078			adenosine 3',5'-diphosphate	LC/MS neg	15691	C00054	HMDB00061		1.53	1.11	1.43	0.73	1.24	0.63		0.7223	0.2634	0.7463	0.2069	0.4921	0.5037	0.6151	0.9953	0.9235	0.4721	0.2295	0.2787		0.874	1.0758	1.3381	1.5435	0.9734		100	100	88	100	75		Nucleotide	Purine Metabolism, Adenine containing	1214	159296	75431-54-8;	602	426
	2079			adenylosuccinate	LC/MS neg	18360	C03794	HMDB00536		1.33	1.32	0.92	0.99	0.98	1.06		0.5999	0.2346	0.5245	0.1579	0.5305	0.5066	0.9253	0.9953	0.4955	0.3424	0.9578	0.559		0.748	1.0152	0.9966	0.9307	0.9877		83	100	75	83	100		Nucleotide	Purine Metabolism, Adenine containing	1303	195	19046-78-7;	569	462.1
	2080			adenosine	LC/MS pos	555	C00212	HMDB00050		0.88	0.8	1.04	0.91	1.2	1.05		0.2685	0.1356	0.1583	0.0689	0.82	0.5653	0.7402	0.9953	0.6483	0.3992	0.8624	0.5357		1.1741	0.8592	1.0286	0.8906	0.9361		100	100	100	100	100		Nucleotide	Purine Metabolism, Adenine containing	798	60961	58-61-7;	1650	268.1
	2081			adenine	GC/MS	554	C00147	HMDB00034		1.51	1.57	1.12	1.04	1.11	1.03		0.0091	0.0142	0.01	0.0101	0.1101	0.3082	0.8436	0.9953	0.1761	0.1911	0.9834	0.5651		0.6926	0.9433	1.043	1.0601	1.0867		100	100	100	100	100		Nucleotide	Purine Metabolism, Adenine containing	880	190	73-24-5;	1804.2	264
	2106		Purine Metabolism, Guanine containing	guanosine 5'- monophosphate (5'-GMP)	LC/MS pos	2849	C00144	HMDB01397		0.91	0.95	1.03	1.04	1.12	1.13		0.4984	0.2056	0.6671	0.1934	0.9471	0.6095	0.7849	0.9953	0.8059	0.4412	0.5968	0.444		1.0421	0.851	0.9514	0.8755	0.9925		100	100	88	83	100		Nucleotide	Purine Metabolism, Guanine containing	347	6804	5550-12-9;	1300	364
	2111			guanosine	LC/MS pos	1573	C00387	HMDB00133		1.24	1.48	1.16	1.19	1.04	1.07		0.0955	0.0652	0.0551	0.0317	0.3347	0.4582	0.4222	0.9412	0.8303	0.4471	0.8695	0.5357		0.8199	0.9805	1.0204	1.1357	1.2112		100	100	100	100	100		Nucleotide	Purine Metabolism, Guanine containing	1099	6802	118-00-3;	1676	284
	2133		Pyrimidine Metabolism, Orotate containing	orotidine	GC/MS	35172	C01103	HMDB00788		0.83	0.83	1.23	0.99	1.23	0.99		0.1913	0.1105	0.1334	0.0609	0.8022	0.5598	0.8018	0.9953	0.6631	0.4017	0.8058	0.5155		1.2231	0.8307	1.0184	1.0188	1.0108		100	100	100	100	100		Nucleotide	Pyrimidine Metabolism, Orotate containing	100001416	92751	314-50-1;	1550.7	245
	2139		Pyrimidine Metabolism, Uracil containing	uridine monophosphate (5' or 3')	LC/MS neg	39892		HMDB00288		0.76	0.73	0.83	0.96	0.93	1.08		0.1925	0.1107	0.2029	0.0824	0.3509	0.4671	0.7616	0.9953	0.321	0.2825	0.9329	0.5549		1.1498	0.9384	0.8766	0.7778	0.8403		100	100	88	100	88		Nucleotide	Pyrimidine Metabolism, Uracil containing	100003366	6030	58-97-9;	635	323.1
	2143			uridine	LC/MS neg	606	C00299	HMDB00296		0.72	0.69	1.07	0.96	0.82	0.73		0.0178	0.0223	0.0311	0.0204	0.586	0.5157	0.7384	0.9953	0.0826	0.139	0.0717	0.2111		1.1682	1.0306	0.8404	1.0983	0.8043		100	100	100	100	100		Nucleotide	Pyrimidine Metabolism, Uracil containing	535	6029	58-96-8;	1430	243.1
	2144			uracil	GC/MS	605	C00106	HMDB00300		0.87	0.67	1.51	0.77	1.05	0.53		0.3455	0.1618	0.1774	0.0744	0.2157	0.3988	0.8129	0.9953	0.4523	0.3315	0.0942	0.2193		1.1888	0.9908	1.0397	1.4972	0.7978		100	100	100	100	88		Nucleotide	Pyrimidine Metabolism, Uracil containing	825	1174	66-22-8;	1370.4	241
	2145			pseudouridine	LC/MS pos	33442	C02067	HMDB00767		0.97	0.79	1.72	0.82	0.87	0.41		0.7296	0.2644	0.0313	0.0204	0.3294	0.4582	0.0313	0.6044	0.0441	0.1043	0.0641	0.2111		0.9755	1.083	0.9429	1.866	0.7703		100	100	100	100	50		Nucleotide	Pyrimidine Metabolism, Uracil containing	821		1445-07-4;	1180	245
	2159			3-ureidopropionate	LC/MS pos	3155	C02642	HMDB00026		4.52	4.06	1.35	0.9	2.25	1.5		0.0007	0.002	2.1903e-05	0.0001	0.4062	0.479	0.8373	0.9953	0.0426	0.1043	0.1227	0.2314		0.3118	0.626	1.4081	0.8423	1.2656		0	83	100	100	100		Nucleotide	Pyrimidine Metabolism, Uracil containing	1053	111	462-88-4;	1062	133.1
	2160			beta-alanine	GC/MS	55	C00099	HMDB00056		0.49	0.6	1.02	1.21	0.76	0.91		0.0001	0.0006	0.0004	0.0011	0.8247	0.5669	0.1741	0.8704	0.026	0.0878	0.693	0.4755		1.6223	1.0549	0.8017	1.074	0.9721		100	100	100	100	100		Nucleotide	Pyrimidine Metabolism, Uracil containing	244	239	56-41-7;107-95-9;	1451.8	174
	2165		Pyrimidine Metabolism, Cytidine containing	cytidine 5'-monophosphate (5'-CMP)	LC/MS pos	2372	C00055	HMDB00095		0.92	0.91	0.79	0.99	0.74	0.94		0.3904	0.1737	0.3579	0.1213	0.0096	0.0935	0.8669	0.9953	0.0572	0.1186	0.4615	0.3893		0.9818	1.2144	0.9002	0.9542	0.8951		100	100	88	100	100		Nucleotide	Pyrimidine Metabolism, Cytidine containing	282	6131	63-37-6;	887	324
	2168			cytidine	LC/MS pos	514	C00475	HMDB00089		0.88	0.58	1.41	0.66	1.11	0.52		0.2872	0.1417	0.0328	0.021	0.1719	0.3627	0.3208	0.8846	0.7602	0.4324	0.0326	0.1957		1.28	1.0104	1.1239	1.4218	0.743		100	100	100	100	100		Nucleotide	Pyrimidine Metabolism, Cytidine containing	827	6175	65-46-3;	1065	244
	2188		Pyrimidine Metabolism, Thymine containing	3-aminoisobutyrate	GC/MS	1566	C05145	HMDB03911		0.61	0.47	1.23	0.78	0.84	0.54		0.0374	0.035	0.0048	0.0067	0.4561	0.4933	0.1973	0.8794	0.2662	0.2496	0.0197	0.1658		1.5426	1.1104	0.9345	1.3656	0.7319		100	100	88	100	88		Nucleotide	Pyrimidine Metabolism, Thymine containing	1114	64956	10569-72-9;214139-20-5;	1252.2	102
	2189		Purine and Pyrimidine Metabolism	methylphosphate	GC/MS	37070				1.23	0.77	0.48	0.63	0.75	0.98		0.7962	0.2837	0.5084	0.1548	0.0262	0.1416	0.3515	0.8846	0.1795	0.1924	0.7114	0.4808		1.4243	2.3262	1.7483	1.127	1.103		100	100	100	100	100		Nucleotide	Purine and Pyrimidine Metabolism	100001805	13130	7023-27-0;	1221	241
	2191	Cofactors and Vitamins	Nicotinate and Nicotinamide Metabolism	nicotinate	LC/MS neg	1504	C00253	HMDB01488		0.79	0.95	0.68	1.2	0.59	1.04		0.1008	0.0673	0.6804	0.1956	0.088	0.2691	0.1476	0.8474	0.0238	0.0837	0.7404	0.491		0.9735	1.2989	0.7688	0.8825	0.9206		100	83	38	100	88		Cofactors and Vitamins	Nicotinate and Nicotinamide Metabolism	567	938	59-67-6;	1221	122.1
	2194			nicotinamide	LC/MS pos	594	C00153	HMDB01406		0.71	0.74	1.12	1.05	0.98	0.92		0.0072	0.0122	0.0375	0.0236	0.2163	0.3988	0.8519	0.9953	0.7792	0.4341	0.3745	0.3424		1.2061	0.8726	0.8557	0.9769	0.898		100	100	100	100	100		Cofactors and Vitamins	Nicotinate and Nicotinamide Metabolism	432	936	98-92-0;	1267	123.1
	2198			nicotinamide adenine dinucleotide (NAD+)	LC/MS pos	5278	C00003	HMDB00902		0.49	0.47	1.08	0.97	0.64	0.57		9.7361e-05	0.0005	0.0003	0.0009	0.4106	0.479	0.7718	0.9953	0.0024	0.0253	0.0025	0.1019		1.4339	1.091	0.6985	1.1809	0.6741		100	100	100	100	100		Cofactors and Vitamins	Nicotinate and Nicotinamide Metabolism	1310	5893	53-84-9;	1370	664
	2199			nicotinamide adenine dinucleotide reduced (NADH)	LC/MS neg	31475	C00004	HMDB01487		0.72	0.56	0.89	0.78	0.77	0.67		0.0689	0.0535	0.0045	0.0063	0.3571	0.4671	0.5696	0.9949	0.0925	0.1508	0.1057	0.2193		1.0567	0.9892	0.7608	0.8813	0.5914		100	100	63	83	50		Cofactors and Vitamins	Nicotinate and Nicotinamide Metabolism	428	439153	58-68-4 ;606-68-8;	1554	664.1
	2211			trigonelline (N'-methylnicotinate)	LC/MS pos	32401	C01004	HMDB00875		0.07	0.05	0.99	0.67	0.52	0.35		4.7408e-08	1.2161e-06	3.5401e-11	3.6223e-09	0.9141	0.6025	0.1064	0.8357	0.0102	0.0566	0.0012	0.1019		9.3328	1.278	0.6633	1.2694	0.4477		100	100	63	100	50		Cofactors and Vitamins	Nicotinate and Nicotinamide Metabolism	100001092	5570	6138-41-6 ;	757	138.1
	2214			adenosine 5'diphosphoribose	LC/MS neg	558	C00301	HMDB01178		0.56	0.62	1.01	1.1	1.01	1.11		0.204	0.1133	0.3273	0.119	0.6267	0.5285	0.6518	0.9953	0.4107	0.3209	0.8665	0.5357		1.7258	0.9625	0.9743	0.9678	1.0713		100	100	75	83	88		Cofactors and Vitamins	Nicotinate and Nicotinamide Metabolism	215	192	68414-18-6;	964	558.1
	2216		Riboflavin Metabolism	riboflavin (Vitamin B2)	LC/MS pos	1827	C00255	HMDB00244		0.64	0.5	1.35	0.78	0.83	0.48		0.0073	0.0122	8.5068e-05	0.0004	0.3775	0.4749	0.1682	0.8704	0.2239	0.2246	0.0209	0.1658		1.5176	1.1755	0.975	1.5878	0.757		100	100	100	100	100		Cofactors and Vitamins	Riboflavin Metabolism	500	493570	83-88-5;	3111	377.2
	2217			flavin adenine dinucleotide (FAD)	LC/MS neg	2134	C00016	HMDB01248		0.72	0.67	1.05	0.93	0.9	0.79		0.0035	0.0079	0.0006	0.0014	0.229	0.3988	0.5248	0.9786	0.1694	0.1874	0.0119	0.1453		1.2528	1.0123	0.9068	1.0665	0.8407		100	100	100	100	100		Cofactors and Vitamins	Riboflavin Metabolism	327	643975	146-14-5;84366-81-4;	2413	784.1
	2218			flavin mononucleotide (FMN)	LC/MS neg	15797	C00061	HMDB01520		0.78	0.63	1.15	0.81	0.84	0.58		0.0493	0.0419	0.0001	0.0005	0.4778	0.5035	0.1896	0.8794	0.1179	0.1634	0.0091	0.1246		1.1528	1.0818	0.9037	1.2475	0.7295		100	100	88	100	75		Cofactors and Vitamins	Riboflavin Metabolism	100000251	710	130-40-5;	2395	455.1
	2219		Pantothenate and CoA Metabolism	pantothenate	LC/MS pos	1508	C00864	HMDB00210		0.65	0.54	1.36	0.84	1.17	0.72		0.0065	0.0115	0.0003	0.0009	0.0423	0.2004	0.2545	0.8846	0.3311	0.2887	0.0276	0.1957		1.539	0.8513	0.9942	1.1602	0.838		100	100	100	100	100		Cofactors and Vitamins	Pantothenate and CoA Metabolism	1024	6613	137-08-6;	2218	220.1
	2221			phosphopantetheine	LC/MS pos	15504	C01134	HMDB01416		0.49	0.38	0.85	0.77	0.67	0.61		0.0094	0.0142	0.0104	0.0105	0.2888	0.4428	0.4242	0.9412	0.0561	0.1176	0.1268	0.2351		1.5621	1.1476	0.7689	0.9737	0.5903		100	100	100	100	100		Cofactors and Vitamins	Pantothenate and CoA Metabolism	100000328	987	NA;	2323	359.1
	2222			3'-dephosphocoenzyme A	LC/MS neg	18289	C00882	HMDB01373		1.33	1.4	0.87	1.05	0.94	1.13		0.1576	0.0945	0.5119	0.1554	0.353	0.4671	0.8613	0.9953	0.4163	0.3209	0.8205	0.5205		0.7599	1.0796	1.0105	0.9346	1.0605		100	100	100	100	100		Cofactors and Vitamins	Pantothenate and CoA Metabolism	100000138	444485	3633-59-8;	2010	686.2
	2223			coenzyme A	LC/MS neg	2936	C00010	HMDB01423		2.08	2.24	0.88	1.07	0.81	0.99		0.0156	0.0205	0.0242	0.0174	0.4007	0.4788	0.9442	0.9953	0.1087	0.1605	0.8537	0.5357		0.4275	1.0997	0.8908	0.9687	0.9558		100	100	100	100	100		Cofactors and Vitamins	Pantothenate and CoA Metabolism	270	317	85-61-0;18439-24-2;	1600	766.1
	2225		Ascorbate and Aldarate Metabolism	gulono-1,4-lactone	GC/MS	33454	C01040	HMDB03466		0.78	0.62	1.09	0.79	0.93	0.67		0.0805	0.058	0.0061	0.0077	0.8067	0.5598	0.2454	0.8846	0.4231	0.3235	0.079	0.2113		1.2511	1.047	0.9732	1.1453	0.7716		100	100	100	100	100		Cofactors and Vitamins	Ascorbate and Aldarate Metabolism	388	439373	1128-23-0;	1862	333.1
	2227			ascorbate (Vitamin C)	GC/MS	1640	C00072	HMDB00044		2.37	2.22	0.96	0.94	1.01	0.99		0.0124	0.0172	0.0088	0.0097	0.6567	0.5372	0.8623	0.9953	0.7059	0.4155	0.6408	0.466		0.4269	0.9965	1.0101	0.9552	0.9482		100	100	100	100	100		Cofactors and Vitamins	Ascorbate and Aldarate Metabolism	233		134-03-2;	1850.1	332.1
	2229			threonate	GC/MS	27738	C01620	HMDB00943		1.15	0.84	1.26	0.73	1.32	0.76		0.5436	0.2179	0.446	0.1417	0.4881	0.5035	0.1732	0.8704	0.2705	0.2511	0.2871	0.3126		1.1001	0.9627	1.27	1.2108	0.9258		100	100	100	100	100		Cofactors and Vitamins	Ascorbate and Aldarate Metabolism	100001022	151152	70753-61-6;	1560.7	292.1
	2230			arabonate	GC/MS	37516	C00878	HMDB00539		0.69	0.86	0.77	1.25	0.88	1.42		0.2442	0.1289	0.4976	0.1534	0.4121	0.479	0.6752	0.9953	0.6251	0.3927	0.4625	0.3893		1.264	0.9866	0.8678	0.7643	1.0834		100	83	88	83	75		Cofactors and Vitamins	Ascorbate and Aldarate Metabolism	100001937	122045	7643-75-7;	1736	292.1
	2232		Tocopherol Metabolism	alpha-tocopherol	GC/MS	1561	C02477	HMDB01893		10.43	8.72	1.02	0.84	1.38	1.12		1.2041e-09	1.5444e-07	8.1637e-09	4.1766e-07	0.7113	0.5479	0.2162	0.8846	0.1067	0.1605	0.31	0.3203		0.1307	0.9902	1.3638	1.0148	1.14		100	100	100	100	100		Cofactors and Vitamins	Tocopherol Metabolism	1105	14985	59-02-9;10191-41-0;	2305.4	502.5
	2237			gamma-tocopherol	GC/MS	33420	C02483	HMDB01492		3.67	33.99	7.52	9.26	2.3	2.83		0.3506	0.1618	0.0002	0.0007	0.0551	0.2115	0.0004	0.0757	0.7771	0.4341	0.1008	0.2193		0.0344	0.055	0.1263	0.4136	1.1692		0	17	25	67	88		Cofactors and Vitamins	Tocopherol Metabolism	100001308	14986	54-28-4;	2264	488.4
	2247		Folate Metabolism	7,8-dihydrofolate	LC/MS neg	1708	C00415	HMDB01056		0.5	0.43	0.86	0.88	0.69	0.71		0.0005	0.0016	3.7889e-06	4.3076e-05	0.1609	0.3593	0.5618	0.989	0.0204	0.0779	0.0049	0.1019		1.4871	1.0615	0.7377	0.9092	0.6465		100	100	63	100	50		Cofactors and Vitamins	Folate Metabolism	173	661	4033-27-6;	1560	442.2
	2248			5-methyltetrahydrofolate (5MeTHF)	LC/MS neg	18330	C00440	HMDB01396		1.46	1.19	1.83	0.81	1.43	0.64		0.5083	0.2083	0.4848	0.1512	0.0901	0.271	0.8613	0.9953	0.4879	0.34	0.1945	0.2705		0.8804	0.9001	1.2888	1.649	1.0489		100	83	88	100	88		Cofactors and Vitamins	Folate Metabolism	1244	146	68703-91-3;68792-52-9;	1838	458.2
	2249		Tetrahydrobiopterin Metabolism	biopterin	LC/MS pos	12358	C06313	HMDB00468		0.58	0.55	1.22	0.95	0.92	0.72		0.0001	0.0005	0.0002	0.0007	0.3579	0.4671	0.6127	0.9953	0.5234	0.3526	0.1031	0.2193		1.5397	0.9752	0.8997	1.1851	0.8533		100	100	100	100	100		Cofactors and Vitamins	Tetrahydrobiopterin Metabolism	1548	445040	22150-76-1;	1555	238.1
	2250			dihydrobiopterin	LC/MS pos	35129	C00268	HMDB00038		0.96	0.84	1.03	0.88	0.81	0.69		0.4836	0.2001	0.2786	0.1054	0.7403	0.5518	0.8069	0.9953	0.2116	0.2169	0.0837	0.2121		0.9431	1.1143	0.9029	1.1499	0.7963		100	100	88	100	100		Cofactors and Vitamins	Tetrahydrobiopterin Metabolism	100001506	1879	6779-87-9;	1510	240.1
	2262		Hemoglobin and Porphyrin Metabolism	heme	LC/MS pos	41754	C00032	HMDB03178		0.22	0.15	0.46	0.68	0.16	0.23		0.0057	0.0105	0.0016	0.0027	0.1999	0.3869	0.3781	0.8846	0.0103	0.0566	0.0908	0.2184		3.7209	5.2096	0.8091	2.4135	0.5469		100	100	100	100	100		Cofactors and Vitamins	Hemoglobin and Porphyrin Metabolism	100001386	26945	14875-96-8;	5057	616.2
	2289		Vitamin B6 Metabolism	pyridoxate	LC/MS neg	31555	C00847	HMDB00017		0.81	0.64	0.99	0.79	0.98	0.78		0.2192	0.1177	0.0156	0.0133	0.9718	0.6159	0.3039	0.8846	0.8313	0.4471	0.1418	0.2482		1.3486	1.1193	1.0962	1.1057	0.8634		100	100	88	100	100		Cofactors and Vitamins	Vitamin B6 Metabolism	100001121	6723	82-82-6 ;	2210	182.1
	2291	Xenobiotics	Benzoate Metabolism	hippurate	LC/MS neg	15753	C01586	HMDB00714		0.65	0.65	1	1	1	1		0.0109	0.0159	0.0109	0.0105										1.0216	0.6685	0.6685	0.6685	0.6685		100	0	0	0	0		Xenobiotics	Benzoate Metabolism	100000014	464	495-69-2;	2136	178.1
	2320			catechol sulfate	LC/MS neg	35320	C00090			0.1	0.1	0.99	1.01	0.73	0.74		0.0001	0.0006	0.0001	0.0005	0.8072	0.5598	0.3506	0.8846	0.0449	0.1048	0.2016	0.2705		5.0172	0.6625	0.4842	0.6561	0.4886		100	67	13	33	13		Xenobiotics	Benzoate Metabolism	100001605	3083879	120-80-9;	1928	188.9
	2334			3-ethylphenylsulfate*	LC/MS neg	36848	C14386			1	1	1	1	1	1															1	1	1	1	1		17	0	0	0	0		Xenobiotics	Benzoate Metabolism	100001808			3490	201
	2335			4-ethylphenylsulfate	LC/MS neg	36099	C13637			0.8	0.8	1	1	1	1		0.0803	0.058	0.0803	0.0405										0.8542	0.6868	0.6868	0.6868	0.6868		67	0	0	0	0		Xenobiotics	Benzoate Metabolism	100001756		123-07-9;	3570	201.1
	2418		Food Component/Plant	genistein	LC/MS neg	32448	C06563	HMDB03217		0.53	0.53	1	1	1	1		0.0627	0.0503	0.0627	0.0336										1.3664	0.7297	0.7297	0.7297	0.7297		100	0	0	0	0		Xenobiotics	Food Component/Plant	100001221	5280961	446-72-0 ;	3745	269.1
	2485			gluconate	GC/MS	587	C00257	HMDB00625		1.61	1.33	1.44	0.82	1.79	1.03		0.0045	0.0095	0.0877	0.0431	0.1586	0.3593	0.0927	0.7612	0.0004	0.0152	0.7206	0.4808		0.8753	0.7854	1.4088	1.1327	1.1612		100	100	100	100	100		Xenobiotics	Food Component/Plant	338	10690	527-07-1;	1879.4	333
	2537			daidzein	LC/MS neg	32453	C10208	HMDB03312		0.6	0.6	1	1	1	1		0.0304	0.0319	0.0304	0.0201										1.0677	0.6459	0.6459	0.6459	0.6459		100	0	0	0	0		Xenobiotics	Food Component/Plant	100001219	5281708	486-66-8 ;	3541	253.1
	2549			equol glucuronide	LC/MS neg	41948				0.4	0.4	1	1	1	1		0.0085	0.0137	0.0085	0.0096										0.8775	0.3468	0.3468	0.3468	0.3468		100	0	0	0	0		Xenobiotics	Food Component/Plant	100003895			3195	417.2
	2550			equol sulfate	LC/MS neg	40478				0.56	0.56	1	1	1	1		0.0096	0.0143	0.0096	0.0099										0.9762	0.543	0.543	0.543	0.543		100	0	0	0	0		Xenobiotics	Food Component/Plant	100003429			3625	321.2
	2551			ergothioneine	LC/MS pos	37459	C05570	HMDB03045		0.04	0.06	0.44	1.3	0.45	1.33		2.5559e-06	3.2784e-05	2.1844e-07	5.5878e-06	0.0089	0.0935	0.2332	0.8846	0.0092	0.0537	0.3702	0.3424		15.5085	1.4546	0.6556	0.6402	0.8541		100	100	63	100	88		Xenobiotics	Food Component/Plant	100002154	3032311	58511-63-0;	847	230.2
	2553			erythritol	GC/MS	20699	C00503	HMDB02994		1.52	1.84	1.39	1.21	1.05	0.91		0.0434	0.0386	0.0108	0.0105	0.4435	0.4933	0.3585	0.8846	0.8884	0.4617	0.9892	0.5653		0.591	0.8563	0.8985	1.1897	1.0883		67	100	88	100	100		Xenobiotics	Food Component/Plant	100000846	222285	149-32-6;	1517.5	217
	2574			homostachydrine*	LC/MS pos	33009	C08283	HMDB33433		0.7	0.7	1	1	1	1		0.0092	0.0142	0.0092	0.0097										0.9245	0.6506	0.6506	0.6506	0.6506		100	0	0	0	0		Xenobiotics	Food Component/Plant	100001550	441447	1195-94-4;	1199	158.2
	2605			N-glycolylneuraminate	GC/MS	37123	C03410	HMDB00833		0.99	0.79	0.96	0.8	1.07	0.89		0.6712	0.251	0.2741	0.1046	0.9395	0.6081	0.5373	0.9829	0.828	0.4471	0.3417	0.3342		1.2492	1.1502	1.2328	1.1089	0.9822		100	100	100	100	100		Xenobiotics	Food Component/Plant	100001491	123802	1113-83-3;	2119	444.2
[truncated: 4 more rows]
